# Supplementary material for: The Role of Inflammatory Cytokines in the Causal Pathway From Gut Microbiota to Sjögren's Syndrome: Evidence From Mendelian Randomization
Source: Mediators Inflamm. 2025 Dec 1;2025:1951493. doi: 10.1155/mi/1951493 (PMC12685423; doi:10.1155/mi/1951493)
Supplement: Supporting Information 2 — Table S1: 2559 SNPs for the 193 gut microbiota taxa. Table S1-1: Harmonized data of Gut Microbiota and Sjögren's Syndrome. [file 1951493.f2.xlsx]

## Sheet: Table 1
Supplementary Table 1 .2559 SNPs for the 193 gut microbiota taxa
Abbreviation: single-nucleotide polymorphism (SNP); effect allele (EA); other allele (OA); effect sizes (β); standard error (SE).
	SNP	EA	OA	β	SE	pval	sample	ID	gut microbes taxa
1	rs6660520	G	A	-0.07115	0.01345	1.11e-07	14306	ebi-a-GCST90016908	Gut microbiota abundance (class Actinobacteria id.419)
2	rs12049045	A	G	0.051045	0.011433	8.63e-06	14306	ebi-a-GCST90016908	Gut microbiota abundance (class Actinobacteria id.419)
3	rs182549	T	C	-0.11149	0.012066	3.79e-20	14306	ebi-a-GCST90016908	Gut microbiota abundance (class Actinobacteria id.419)
4	rs1376754	G	A	0.050924	0.01125	6.71e-06	14306	ebi-a-GCST90016908	Gut microbiota abundance (class Actinobacteria id.419)
5	rs11745923	G	T	0.056376	0.011553	1.58e-06	14306	ebi-a-GCST90016908	Gut microbiota abundance (class Actinobacteria id.419)
6	rs7700479	T	A	-0.07697	0.017393	8.62e-06	14306	ebi-a-GCST90016908	Gut microbiota abundance (class Actinobacteria id.419)
7	rs857444	C	T	0.050955	0.011539	8.92e-06	14306	ebi-a-GCST90016908	Gut microbiota abundance (class Actinobacteria id.419)
8	rs961091	G	A	0.050126	0.011255	8.68e-06	14306	ebi-a-GCST90016908	Gut microbiota abundance (class Actinobacteria id.419)
9	rs80083040	T	G	0.155784	0.034802	8.62e-06	14306	ebi-a-GCST90016908	Gut microbiota abundance (class Actinobacteria id.419)
10	rs1515761	C	T	-0.07623	0.016988	4.96e-06	14306	ebi-a-GCST90016908	Gut microbiota abundance (class Actinobacteria id.419)
11	rs4945008	G	A	-0.05407	0.012139	5.39e-06	14306	ebi-a-GCST90016908	Gut microbiota abundance (class Actinobacteria id.419)
12	rs10841473	G	C	-0.05838	0.012335	2.59e-06	14306	ebi-a-GCST90016908	Gut microbiota abundance (class Actinobacteria id.419)
13	rs7322849	T	C	0.094447	0.019298	6.21e-07	14306	ebi-a-GCST90016908	Gut microbiota abundance (class Actinobacteria id.419)
14	rs12899991	T	A	-0.07199	0.015466	4.03e-06	14306	ebi-a-GCST90016908	Gut microbiota abundance (class Actinobacteria id.419)
15	rs72767435	T	C	-0.12635	0.027363	2.57e-06	14306	ebi-a-GCST90016908	Gut microbiota abundance (class Actinobacteria id.419)
16	rs8047955	G	A	-0.05758	0.011676	8.34e-07	14306	ebi-a-GCST90016908	Gut microbiota abundance (class Actinobacteria id.419)
17	rs11655079	T	C	-0.05607	0.012429	5.93e-06	14306	ebi-a-GCST90016908	Gut microbiota abundance (class Actinobacteria id.419)
18	rs134366	A	G	-0.11188	0.023501	1.5e-06	14306	ebi-a-GCST90016908	Gut microbiota abundance (class Actinobacteria id.419)
19	rs10803434	A	T	-0.06927	0.014887	3.55e-06	14306	ebi-a-GCST90016909	Gut microbiota abundance (class Alphaproteobacteria id.2379)
20	rs76784716	A	G	0.133271	0.026774	5.09e-07	14306	ebi-a-GCST90016909	Gut microbiota abundance (class Alphaproteobacteria id.2379)
21	rs34569731	G	A	-0.07051	0.015756	7.38e-06	14306	ebi-a-GCST90016909	Gut microbiota abundance (class Alphaproteobacteria id.2379)
22	rs17061716	G	C	0.092734	0.020757	9.33e-06	14306	ebi-a-GCST90016909	Gut microbiota abundance (class Alphaproteobacteria id.2379)
23	rs55876211	C	T	-0.08081	0.018416	7.54e-06	14306	ebi-a-GCST90016909	Gut microbiota abundance (class Alphaproteobacteria id.2379)
24	rs62285697	C	T	0.080526	0.018091	9.76e-06	14306	ebi-a-GCST90016909	Gut microbiota abundance (class Alphaproteobacteria id.2379)
25	rs9813022	A	G	-0.07513	0.015387	1.05e-06	14306	ebi-a-GCST90016909	Gut microbiota abundance (class Alphaproteobacteria id.2379)
26	rs140912403	C	T	-0.16068	0.031771	6.2e-07	14306	ebi-a-GCST90016909	Gut microbiota abundance (class Alphaproteobacteria id.2379)
27	rs7960664	A	G	-0.09695	0.021515	8.84e-06	14306	ebi-a-GCST90016909	Gut microbiota abundance (class Alphaproteobacteria id.2379)
28	rs12977163	G	C	0.069023	0.015383	7.14e-06	14306	ebi-a-GCST90016909	Gut microbiota abundance (class Alphaproteobacteria id.2379)
29	rs57872228	C	T	-0.07148	0.014665	9.22e-07	14306	ebi-a-GCST90016910	Gut microbiota abundance (class Bacilli id.1673)
30	rs1595463	C	A	0.047686	0.010855	7.97e-06	14306	ebi-a-GCST90016910	Gut microbiota abundance (class Bacilli id.1673)
31	rs1962325	G	C	-0.05542	0.011479	1.38e-06	14306	ebi-a-GCST90016910	Gut microbiota abundance (class Bacilli id.1673)
32	rs76717940	T	A	0.156331	0.032595	1.07e-06	14306	ebi-a-GCST90016910	Gut microbiota abundance (class Bacilli id.1673)
33	rs74663707	C	T	0.097915	0.022407	8.46e-06	14306	ebi-a-GCST90016910	Gut microbiota abundance (class Bacilli id.1673)
34	rs13068444	A	G	0.060104	0.013641	9.53e-06	14306	ebi-a-GCST90016910	Gut microbiota abundance (class Bacilli id.1673)
35	rs11730038	G	A	-0.06307	0.012872	1.96e-06	14306	ebi-a-GCST90016910	Gut microbiota abundance (class Bacilli id.1673)
36	rs4459992	T	C	0.053585	0.011636	4.3e-06	14306	ebi-a-GCST90016910	Gut microbiota abundance (class Bacilli id.1673)
37	rs111552159	C	G	0.128032	0.028692	9.13e-06	14306	ebi-a-GCST90016910	Gut microbiota abundance (class Bacilli id.1673)
38	rs7666190	A	C	0.104044	0.024793	8.47e-06	14306	ebi-a-GCST90016910	Gut microbiota abundance (class Bacilli id.1673)
39	rs77558518	A	G	-0.10726	0.022288	1.34e-06	14306	ebi-a-GCST90016910	Gut microbiota abundance (class Bacilli id.1673)
40	rs74352383	T	A	-0.1045	0.021708	1.53e-06	14306	ebi-a-GCST90016910	Gut microbiota abundance (class Bacilli id.1673)
41	rs78938557	T	C	0.108007	0.023286	1.07e-06	14306	ebi-a-GCST90016910	Gut microbiota abundance (class Bacilli id.1673)
42	rs2952251	G	A	0.059887	0.01239	1.08e-06	14306	ebi-a-GCST90016910	Gut microbiota abundance (class Bacilli id.1673)
43	rs28564647	T	G	-0.0613	0.013758	7.81e-06	14306	ebi-a-GCST90016910	Gut microbiota abundance (class Bacilli id.1673)
44	rs12797734	T	C	0.057216	0.012679	7.21e-06	14306	ebi-a-GCST90016910	Gut microbiota abundance (class Bacilli id.1673)
45	rs11110282	A	G	-0.10119	0.021738	4.85e-06	14306	ebi-a-GCST90016910	Gut microbiota abundance (class Bacilli id.1673)
46	rs9581006	T	C	-0.22531	0.04677	1.79e-06	14306	ebi-a-GCST90016910	Gut microbiota abundance (class Bacilli id.1673)
47	rs694949	A	G	-0.08115	0.018004	7.6e-06	14306	ebi-a-GCST90016910	Gut microbiota abundance (class Bacilli id.1673)
48	rs35344081	G	A	0.061953	0.012707	1.01e-06	14306	ebi-a-GCST90016910	Gut microbiota abundance (class Bacilli id.1673)
49	rs4028634	C	T	-0.05206	0.010984	2.21e-06	14306	ebi-a-GCST90016910	Gut microbiota abundance (class Bacilli id.1673)
50	rs34989881	A	G	0.111056	0.024604	6.55e-06	14306	ebi-a-GCST90016910	Gut microbiota abundance (class Bacilli id.1673)
51	rs7546249	A	T	0.056711	0.011839	1.55e-06	14306	ebi-a-GCST90016911	Gut microbiota abundance (class Bacteroidia id.912)
52	rs2363574	T	C	0.222741	0.050806	9.93e-06	14306	ebi-a-GCST90016911	Gut microbiota abundance (class Bacteroidia id.912)
53	rs72706335	T	C	-0.22241	0.049346	7.66e-06	14306	ebi-a-GCST90016911	Gut microbiota abundance (class Bacteroidia id.912)
54	rs2032750	C	T	0.050839	0.010681	1.92e-06	14306	ebi-a-GCST90016911	Gut microbiota abundance (class Bacteroidia id.912)
55	rs4146051	G	A	0.107377	0.024566	8.76e-06	14306	ebi-a-GCST90016911	Gut microbiota abundance (class Bacteroidia id.912)
56	rs4916508	A	G	0.046673	0.010531	8.47e-06	14306	ebi-a-GCST90016911	Gut microbiota abundance (class Bacteroidia id.912)
57	rs7631304	G	A	-0.06458	0.013296	8.37e-07	14306	ebi-a-GCST90016911	Gut microbiota abundance (class Bacteroidia id.912)
58	rs79585701	A	C	0.064682	0.014963	9.99e-06	14306	ebi-a-GCST90016911	Gut microbiota abundance (class Bacteroidia id.912)
59	rs62531359	T	G	0.065573	0.014989	9.09e-06	14306	ebi-a-GCST90016911	Gut microbiota abundance (class Bacteroidia id.912)
60	rs13291169	C	G	0.068968	0.014877	3.75e-06	14306	ebi-a-GCST90016911	Gut microbiota abundance (class Bacteroidia id.912)
61	rs62575403	C	T	0.140055	0.031113	7.06e-06	14306	ebi-a-GCST90016911	Gut microbiota abundance (class Bacteroidia id.912)
62	rs11146701	A	G	0.04736	0.010541	7.08e-06	14306	ebi-a-GCST90016911	Gut microbiota abundance (class Bacteroidia id.912)
63	rs55773148	G	A	-0.12151	0.023676	3.9e-07	14306	ebi-a-GCST90016911	Gut microbiota abundance (class Bacteroidia id.912)
64	rs111845179	T	C	0.102648	0.021384	9.24e-07	14306	ebi-a-GCST90016911	Gut microbiota abundance (class Bacteroidia id.912)
65	rs929878	T	C	0.054853	0.012153	4.73e-06	14306	ebi-a-GCST90016911	Gut microbiota abundance (class Bacteroidia id.912)
66	rs73975615	G	A	-0.20702	0.044263	1.22e-06	14306	ebi-a-GCST90016911	Gut microbiota abundance (class Bacteroidia id.912)
67	rs17343978	A	C	-0.05521	0.012028	8.36e-06	14306	ebi-a-GCST90016911	Gut microbiota abundance (class Bacteroidia id.912)
68	rs1928341	G	A	-0.05256	0.011041	2.02e-06	14306	ebi-a-GCST90016912	Gut microbiota abundance (class Betaproteobacteria id.2867)
69	rs12467854	G	C	0.064136	0.013177	1.1e-06	14306	ebi-a-GCST90016912	Gut microbiota abundance (class Betaproteobacteria id.2867)
70	rs2367850	G	C	0.064006	0.013037	9.12e-07	14306	ebi-a-GCST90016912	Gut microbiota abundance (class Betaproteobacteria id.2867)
71	rs11128180	A	G	0.059294	0.012877	3.67e-06	14306	ebi-a-GCST90016912	Gut microbiota abundance (class Betaproteobacteria id.2867)
72	rs1511453	A	G	0.092349	0.019916	4.76e-06	14306	ebi-a-GCST90016912	Gut microbiota abundance (class Betaproteobacteria id.2867)
73	rs4033856	T	C	-0.08324	0.016724	5.17e-07	14306	ebi-a-GCST90016912	Gut microbiota abundance (class Betaproteobacteria id.2867)
74	rs62395635	T	C	0.109741	0.0236	2.94e-06	14306	ebi-a-GCST90016912	Gut microbiota abundance (class Betaproteobacteria id.2867)
75	rs2613606	T	C	0.051311	0.010909	2.2e-06	14306	ebi-a-GCST90016912	Gut microbiota abundance (class Betaproteobacteria id.2867)
76	rs56386628	C	T	-0.06223	0.013569	5.87e-06	14306	ebi-a-GCST90016912	Gut microbiota abundance (class Betaproteobacteria id.2867)
77	rs72747231	C	G	-0.13728	0.029034	2.06e-06	14306	ebi-a-GCST90016912	Gut microbiota abundance (class Betaproteobacteria id.2867)
78	rs320161	G	A	-0.05723	0.01262	7.33e-06	14306	ebi-a-GCST90016912	Gut microbiota abundance (class Betaproteobacteria id.2867)
79	rs2321387	G	A	-0.04946	0.010942	5.8e-06	14306	ebi-a-GCST90016912	Gut microbiota abundance (class Betaproteobacteria id.2867)
80	rs75242906	C	T	-0.12108	0.028075	9.27e-06	14306	ebi-a-GCST90016912	Gut microbiota abundance (class Betaproteobacteria id.2867)
81	rs9964679	A	G	0.052911	0.011487	4.85e-06	14306	ebi-a-GCST90016912	Gut microbiota abundance (class Betaproteobacteria id.2867)
82	rs6087811	T	G	-0.09782	0.019852	7.44e-07	14306	ebi-a-GCST90016912	Gut microbiota abundance (class Betaproteobacteria id.2867)
83	rs13421739	C	G	0.088847	0.017966	9.54e-06	14306	ebi-a-GCST90016913	Gut microbiota abundance (class Clostridia id.1859)
84	rs10209007	G	C	0.079417	0.018243	9.89e-06	14306	ebi-a-GCST90016913	Gut microbiota abundance (class Clostridia id.1859)
85	rs76767978	G	A	0.069888	0.015632	8.4e-06	14306	ebi-a-GCST90016913	Gut microbiota abundance (class Clostridia id.1859)
86	rs6797343	T	G	-0.05923	0.013456	9.36e-06	14306	ebi-a-GCST90016913	Gut microbiota abundance (class Clostridia id.1859)
87	rs13105690	C	T	0.05291	0.011818	8.78e-06	14306	ebi-a-GCST90016913	Gut microbiota abundance (class Clostridia id.1859)
88	rs6814436	C	T	-0.074	0.015082	9.65e-07	14306	ebi-a-GCST90016913	Gut microbiota abundance (class Clostridia id.1859)
89	rs6815608	C	T	-0.1038	0.021088	4.02e-07	14306	ebi-a-GCST90016913	Gut microbiota abundance (class Clostridia id.1859)
90	rs1842454	G	A	-0.05472	0.012734	8.72e-06	14306	ebi-a-GCST90016913	Gut microbiota abundance (class Clostridia id.1859)
91	rs13179700	C	T	-0.05119	0.010957	3.37e-06	14306	ebi-a-GCST90016913	Gut microbiota abundance (class Clostridia id.1859)
92	rs72738886	T	C	0.086617	0.019039	8.24e-06	14306	ebi-a-GCST90016913	Gut microbiota abundance (class Clostridia id.1859)
93	rs76860606	C	G	0.094704	0.022512	7.53e-06	14306	ebi-a-GCST90016913	Gut microbiota abundance (class Clostridia id.1859)
94	rs6934062	G	C	0.052441	0.011612	6.53e-06	14306	ebi-a-GCST90016913	Gut microbiota abundance (class Clostridia id.1859)
95	rs10774377	G	A	-0.05266	0.011386	3.24e-06	14306	ebi-a-GCST90016913	Gut microbiota abundance (class Clostridia id.1859)
96	rs2273429	A	G	-0.0724	0.015311	4.52e-06	14306	ebi-a-GCST90016913	Gut microbiota abundance (class Clostridia id.1859)
97	rs72915163	T	C	-0.0581	0.012056	1.34e-06	14306	ebi-a-GCST90016913	Gut microbiota abundance (class Clostridia id.1859)
98	rs7269302	A	T	-0.0964	0.021201	9.04e-06	14306	ebi-a-GCST90016913	Gut microbiota abundance (class Clostridia id.1859)
99	rs992074	T	C	-0.25564	0.050879	8.78e-07	14306	ebi-a-GCST90016913	Gut microbiota abundance (class Clostridia id.1859)
100	rs112334273	G	A	0.064101	0.01274	3.81e-07	14306	ebi-a-GCST90016913	Gut microbiota abundance (class Clostridia id.1859)
101	rs240104	T	C	-0.06034	0.012685	1.52e-06	14306	ebi-a-GCST90016914	Gut microbiota abundance (class Coriobacteriia id.809)
102	rs2442778	A	G	0.116408	0.025855	9.03e-06	14306	ebi-a-GCST90016914	Gut microbiota abundance (class Coriobacteriia id.809)
103	rs76779974	C	G	0.077489	0.017188	5.63e-06	14306	ebi-a-GCST90016914	Gut microbiota abundance (class Coriobacteriia id.809)
104	rs80046645	C	G	0.25584	0.0562	4.66e-06	14306	ebi-a-GCST90016914	Gut microbiota abundance (class Coriobacteriia id.809)
105	rs1397793	A	G	0.049886	0.011245	9.77e-06	14306	ebi-a-GCST90016914	Gut microbiota abundance (class Coriobacteriia id.809)
106	rs62448869	T	A	-0.04861	0.010898	7.87e-06	14306	ebi-a-GCST90016914	Gut microbiota abundance (class Coriobacteriia id.809)
107	rs13307134	T	C	-0.05657	0.012627	7.8e-06	14306	ebi-a-GCST90016914	Gut microbiota abundance (class Coriobacteriia id.809)
108	rs3025411	A	G	0.092654	0.020947	8.27e-06	14306	ebi-a-GCST90016914	Gut microbiota abundance (class Coriobacteriia id.809)
109	rs11250875	T	C	0.06075	0.013094	4.83e-06	14306	ebi-a-GCST90016914	Gut microbiota abundance (class Coriobacteriia id.809)
110	rs719099	A	G	0.07784	0.015582	5.43e-07	14306	ebi-a-GCST90016914	Gut microbiota abundance (class Coriobacteriia id.809)
111	rs1816223	G	A	0.058627	0.012901	4.84e-06	14306	ebi-a-GCST90016914	Gut microbiota abundance (class Coriobacteriia id.809)
112	rs8010111	A	G	0.103377	0.022929	6.9e-06	14306	ebi-a-GCST90016914	Gut microbiota abundance (class Coriobacteriia id.809)
113	rs11073596	G	T	-0.05102	0.011434	8.14e-06	14306	ebi-a-GCST90016914	Gut microbiota abundance (class Coriobacteriia id.809)
114	rs34739816	G	T	0.096502	0.020767	3.88e-06	14306	ebi-a-GCST90016914	Gut microbiota abundance (class Coriobacteriia id.809)
115	rs11656361	A	C	0.077301	0.017553	8.02e-06	14306	ebi-a-GCST90016914	Gut microbiota abundance (class Coriobacteriia id.809)
116	rs12974142	G	A	0.07898	0.017721	8.51e-06	14306	ebi-a-GCST90016914	Gut microbiota abundance (class Coriobacteriia id.809)
117	rs67561917	A	G	-0.07144	0.015411	5.39e-06	14306	ebi-a-GCST90016914	Gut microbiota abundance (class Coriobacteriia id.809)
118	rs16851319	G	C	-0.07055	0.015085	5.68e-06	14306	ebi-a-GCST90016915	Gut microbiota abundance (class Deltaproteobacteria id.3087)
119	rs2692012	G	A	-0.11034	0.025334	3.14e-06	14306	ebi-a-GCST90016915	Gut microbiota abundance (class Deltaproteobacteria id.3087)
120	rs3935584	C	T	-0.05235	0.011566	7.5e-06	14306	ebi-a-GCST90016915	Gut microbiota abundance (class Deltaproteobacteria id.3087)
121	rs55744759	A	G	-0.07797	0.017074	7.31e-06	14306	ebi-a-GCST90016915	Gut microbiota abundance (class Deltaproteobacteria id.3087)
122	rs112381107	C	T	0.206594	0.045691	4.63e-06	14306	ebi-a-GCST90016915	Gut microbiota abundance (class Deltaproteobacteria id.3087)
123	rs17791387	A	G	-0.07359	0.015425	1.6e-06	14306	ebi-a-GCST90016915	Gut microbiota abundance (class Deltaproteobacteria id.3087)
124	rs11599763	C	T	0.054422	0.01174	3.94e-06	14306	ebi-a-GCST90016915	Gut microbiota abundance (class Deltaproteobacteria id.3087)
125	rs1035691	G	A	0.055176	0.01216	9.65e-06	14306	ebi-a-GCST90016915	Gut microbiota abundance (class Deltaproteobacteria id.3087)
126	rs62020470	A	G	-0.05854	0.012936	4.85e-06	14306	ebi-a-GCST90016915	Gut microbiota abundance (class Deltaproteobacteria id.3087)
127	rs9928243	C	A	-0.05385	0.011772	5.02e-06	14306	ebi-a-GCST90016915	Gut microbiota abundance (class Deltaproteobacteria id.3087)
128	rs4506934	C	T	-0.09365	0.02012	3.59e-06	14306	ebi-a-GCST90016915	Gut microbiota abundance (class Deltaproteobacteria id.3087)
129	rs17084793	G	A	-0.07108	0.015953	5.69e-06	14306	ebi-a-GCST90016915	Gut microbiota abundance (class Deltaproteobacteria id.3087)
130	rs6058181	C	T	0.082572	0.016596	3.4e-07	14306	ebi-a-GCST90016915	Gut microbiota abundance (class Deltaproteobacteria id.3087)
131	rs2838334	G	A	0.056172	0.012412	5.45e-06	14306	ebi-a-GCST90016915	Gut microbiota abundance (class Deltaproteobacteria id.3087)
132	rs1884466	C	T	-0.04754	0.010694	9.53e-06	14306	ebi-a-GCST90016916	Gut microbiota abundance (class Erysipelotrichia id.2147)
133	rs290833	T	G	-0.04974	0.011138	8.03e-06	14306	ebi-a-GCST90016916	Gut microbiota abundance (class Erysipelotrichia id.2147)
134	rs2300774	A	G	-0.05242	0.010678	8.95e-07	14306	ebi-a-GCST90016916	Gut microbiota abundance (class Erysipelotrichia id.2147)
135	rs1074800	G	A	-0.04924	0.010887	6.15e-06	14306	ebi-a-GCST90016916	Gut microbiota abundance (class Erysipelotrichia id.2147)
136	rs62504403	C	T	0.068116	0.012788	1.12e-07	14306	ebi-a-GCST90016916	Gut microbiota abundance (class Erysipelotrichia id.2147)
137	rs7826267	G	T	0.083907	0.019913	9.28e-06	14306	ebi-a-GCST90016916	Gut microbiota abundance (class Erysipelotrichia id.2147)
138	rs10781552	C	T	-0.05522	0.011607	2.33e-06	14306	ebi-a-GCST90016916	Gut microbiota abundance (class Erysipelotrichia id.2147)
139	rs17530232	A	G	0.10305	0.022465	2.79e-06	14306	ebi-a-GCST90016916	Gut microbiota abundance (class Erysipelotrichia id.2147)
140	rs4078432	T	C	0.060893	0.013376	4.23e-06	14306	ebi-a-GCST90016916	Gut microbiota abundance (class Erysipelotrichia id.2147)
141	rs8003149	C	T	0.05388	0.011689	4.08e-06	14306	ebi-a-GCST90016916	Gut microbiota abundance (class Erysipelotrichia id.2147)
142	rs56970041	T	G	0.072415	0.016447	5.4e-06	14306	ebi-a-GCST90016916	Gut microbiota abundance (class Erysipelotrichia id.2147)
143	rs35161940	T	C	-0.0806	0.016764	1.85e-06	14306	ebi-a-GCST90016916	Gut microbiota abundance (class Erysipelotrichia id.2147)
144	rs7234058	T	C	-0.09458	0.019409	9.12e-07	14306	ebi-a-GCST90016916	Gut microbiota abundance (class Erysipelotrichia id.2147)
145	rs12404135	A	G	-0.07888	0.017242	8.89e-06	14306	ebi-a-GCST90016917	Gut microbiota abundance (class Gammaproteobacteria id.3303)
146	rs6706173	A	C	0.074251	0.014639	1.99e-07	14306	ebi-a-GCST90016917	Gut microbiota abundance (class Gammaproteobacteria id.3303)
147	rs75101789	C	T	0.072901	0.0163	8.79e-06	14306	ebi-a-GCST90016917	Gut microbiota abundance (class Gammaproteobacteria id.3303)
148	rs9494710	C	T	-0.05497	0.012092	4.55e-06	14306	ebi-a-GCST90016917	Gut microbiota abundance (class Gammaproteobacteria id.3303)
149	rs6469506	T	A	0.054142	0.011633	3.29e-06	14306	ebi-a-GCST90016917	Gut microbiota abundance (class Gammaproteobacteria id.3303)
150	rs11181912	G	A	-0.05792	0.01188	9.95e-07	14306	ebi-a-GCST90016917	Gut microbiota abundance (class Gammaproteobacteria id.3303)
151	rs9973122	A	T	-0.07406	0.01626	6.77e-06	14306	ebi-a-GCST90016917	Gut microbiota abundance (class Gammaproteobacteria id.3303)
152	rs79795896	A	G	-0.15921	0.035137	7.92e-06	14306	ebi-a-GCST90016917	Gut microbiota abundance (class Gammaproteobacteria id.3303)
153	rs72640280	A	G	0.220207	0.04862	5.18e-06	14306	ebi-a-GCST90016918	Gut microbiota abundance (class Lentisphaeria id.2250)
154	rs73113483	T	A	-0.13122	0.028871	8.66e-06	14306	ebi-a-GCST90016918	Gut microbiota abundance (class Lentisphaeria id.2250)
155	rs2731834	G	C	-0.10944	0.023693	4.24e-06	14306	ebi-a-GCST90016918	Gut microbiota abundance (class Lentisphaeria id.2250)
156	rs11770843	C	T	0.109431	0.023488	1.91e-06	14306	ebi-a-GCST90016918	Gut microbiota abundance (class Lentisphaeria id.2250)
157	rs62570196	C	T	-0.21635	0.043987	1.08e-06	14306	ebi-a-GCST90016918	Gut microbiota abundance (class Lentisphaeria id.2250)
158	rs2031282	A	G	0.122368	0.027033	4.38e-06	14306	ebi-a-GCST90016918	Gut microbiota abundance (class Lentisphaeria id.2250)
159	rs17114848	G	A	0.152377	0.032433	4.06e-06	14306	ebi-a-GCST90016918	Gut microbiota abundance (class Lentisphaeria id.2250)
160	rs1002941	A	G	-0.10503	0.023348	8.15e-06	14306	ebi-a-GCST90016918	Gut microbiota abundance (class Lentisphaeria id.2250)
161	rs77599476	A	G	0.230292	0.048017	1.86e-06	14306	ebi-a-GCST90016918	Gut microbiota abundance (class Lentisphaeria id.2250)
162	rs2825714	A	G	-0.13741	0.028925	1.72e-06	14306	ebi-a-GCST90016918	Gut microbiota abundance (class Lentisphaeria id.2250)
163	rs16851659	G	C	-0.08961	0.018643	1.27e-06	14306	ebi-a-GCST90016919	Gut microbiota abundance (class Melainabacteria id.1589)
164	rs9864379	T	C	-0.15974	0.029255	5.36e-08	14306	ebi-a-GCST90016919	Gut microbiota abundance (class Melainabacteria id.1589)
165	rs73074665	A	T	0.166216	0.035573	2.87e-06	14306	ebi-a-GCST90016919	Gut microbiota abundance (class Melainabacteria id.1589)
166	rs1221147	A	T	-0.12397	0.027896	7.11e-06	14306	ebi-a-GCST90016919	Gut microbiota abundance (class Melainabacteria id.1589)
167	rs4129395	G	A	0.089619	0.018511	1.48e-06	14306	ebi-a-GCST90016919	Gut microbiota abundance (class Melainabacteria id.1589)
168	rs10738747	A	G	-0.08146	0.018441	9.96e-06	14306	ebi-a-GCST90016919	Gut microbiota abundance (class Melainabacteria id.1589)
169	rs113884518	T	C	-0.20535	0.045498	8.06e-06	14306	ebi-a-GCST90016919	Gut microbiota abundance (class Melainabacteria id.1589)
170	rs367480	A	G	0.083758	0.01858	8.2e-06	14306	ebi-a-GCST90016919	Gut microbiota abundance (class Melainabacteria id.1589)
171	rs10148250	A	G	-0.08619	0.019338	8.67e-06	14306	ebi-a-GCST90016919	Gut microbiota abundance (class Melainabacteria id.1589)
172	rs79790072	T	C	0.226722	0.048784	3.29e-06	14306	ebi-a-GCST90016919	Gut microbiota abundance (class Melainabacteria id.1589)
173	rs11150282	T	C	0.098949	0.019697	6.03e-07	14306	ebi-a-GCST90016919	Gut microbiota abundance (class Melainabacteria id.1589)
174	rs28678345	T	C	0.214848	0.047088	6.69e-06	14306	ebi-a-GCST90016919	Gut microbiota abundance (class Melainabacteria id.1589)
175	rs789069	A	C	-0.10354	0.023429	6.85e-06	14306	ebi-a-GCST90016919	Gut microbiota abundance (class Melainabacteria id.1589)
176	rs10202904	G	T	0.121754	0.023536	3.01e-07	14306	ebi-a-GCST90016920	Gut microbiota abundance (class Methanobacteria id.119)
177	rs6776814	T	C	-0.19957	0.041183	1.63e-06	14306	ebi-a-GCST90016920	Gut microbiota abundance (class Methanobacteria id.119)
178	rs4257531	G	A	0.164498	0.036496	7.44e-06	14306	ebi-a-GCST90016920	Gut microbiota abundance (class Methanobacteria id.119)
179	rs894996	C	A	0.216999	0.044908	1.88e-06	14306	ebi-a-GCST90016920	Gut microbiota abundance (class Methanobacteria id.119)
180	rs56131665	G	A	0.178661	0.039298	6.18e-06	14306	ebi-a-GCST90016920	Gut microbiota abundance (class Methanobacteria id.119)
181	rs73068003	G	T	-0.15814	0.03518	8.45e-06	14306	ebi-a-GCST90016920	Gut microbiota abundance (class Methanobacteria id.119)
182	rs11018665	A	T	0.111465	0.025052	6.52e-06	14306	ebi-a-GCST90016920	Gut microbiota abundance (class Methanobacteria id.119)
183	rs12825290	C	G	-0.21678	0.04935	6.08e-06	14306	ebi-a-GCST90016920	Gut microbiota abundance (class Methanobacteria id.119)
184	rs75208022	C	T	-0.22725	0.048763	5.92e-06	14306	ebi-a-GCST90016920	Gut microbiota abundance (class Methanobacteria id.119)
185	rs73457410	A	G	0.21534	0.04367	1.41e-06	14306	ebi-a-GCST90016920	Gut microbiota abundance (class Methanobacteria id.119)
186	rs6508769	C	T	-0.15352	0.034452	8.23e-06	14306	ebi-a-GCST90016920	Gut microbiota abundance (class Methanobacteria id.119)
187	rs10424197	A	G	0.111274	0.024752	9.28e-06	14306	ebi-a-GCST90016920	Gut microbiota abundance (class Methanobacteria id.119)
188	rs3768491	G	A	0.068105	0.014906	4.23e-06	14306	ebi-a-GCST90016921	Gut microbiota abundance (class Mollicutes id.3920)
189	rs12566890	T	G	-0.10115	0.023098	3.65e-06	14306	ebi-a-GCST90016921	Gut microbiota abundance (class Mollicutes id.3920)
190	rs11890098	A	G	0.074438	0.015339	9.57e-07	14306	ebi-a-GCST90016921	Gut microbiota abundance (class Mollicutes id.3920)
191	rs2464826	A	C	0.094424	0.021181	8.39e-06	14306	ebi-a-GCST90016921	Gut microbiota abundance (class Mollicutes id.3920)
192	rs10108398	G	A	0.076914	0.015395	1.09e-06	14306	ebi-a-GCST90016921	Gut microbiota abundance (class Mollicutes id.3920)
193	rs72901605	T	C	-0.08419	0.017812	3.26e-06	14306	ebi-a-GCST90016921	Gut microbiota abundance (class Mollicutes id.3920)
194	rs78169027	A	G	-0.10828	0.023729	5.88e-06	14306	ebi-a-GCST90016921	Gut microbiota abundance (class Mollicutes id.3920)
195	rs4885016	C	T	0.081961	0.018163	7.27e-06	14306	ebi-a-GCST90016921	Gut microbiota abundance (class Mollicutes id.3920)
196	rs74603314	T	C	0.221639	0.046292	1.56e-06	14306	ebi-a-GCST90016921	Gut microbiota abundance (class Mollicutes id.3920)
197	rs17214486	C	A	0.06099	0.013562	6.61e-06	14306	ebi-a-GCST90016921	Gut microbiota abundance (class Mollicutes id.3920)
198	rs28537087	G	A	0.082087	0.018831	8.07e-06	14306	ebi-a-GCST90016921	Gut microbiota abundance (class Mollicutes id.3920)
199	rs6043847	T	C	-0.11494	0.024861	4.55e-06	14306	ebi-a-GCST90016921	Gut microbiota abundance (class Mollicutes id.3920)
200	rs13086907	G	A	0.062531	0.013174	1.95e-06	14306	ebi-a-GCST90016922	Gut microbiota abundance (class Negativicutes id.2164)
201	rs73232831	G	A	-0.15183	0.031493	1.87e-06	14306	ebi-a-GCST90016922	Gut microbiota abundance (class Negativicutes id.2164)
202	rs1643968	T	C	-0.05653	0.01123	4.15e-07	14306	ebi-a-GCST90016922	Gut microbiota abundance (class Negativicutes id.2164)
203	rs4722181	T	G	0.050131	0.01058	2e-06	14306	ebi-a-GCST90016922	Gut microbiota abundance (class Negativicutes id.2164)
204	rs1135612	G	A	0.052979	0.011918	9.26e-06	14306	ebi-a-GCST90016922	Gut microbiota abundance (class Negativicutes id.2164)
205	rs1447205	C	G	0.050205	0.010838	2.93e-06	14306	ebi-a-GCST90016922	Gut microbiota abundance (class Negativicutes id.2164)
206	rs61249479	A	C	0.077708	0.016863	2.95e-06	14306	ebi-a-GCST90016922	Gut microbiota abundance (class Negativicutes id.2164)
207	rs4463806	C	T	0.054397	0.012937	7.81e-06	14306	ebi-a-GCST90016922	Gut microbiota abundance (class Negativicutes id.2164)
208	rs1649999	A	G	0.074899	0.016646	7.58e-06	14306	ebi-a-GCST90016922	Gut microbiota abundance (class Negativicutes id.2164)
209	rs9423647	G	A	0.047817	0.010528	6.06e-06	14306	ebi-a-GCST90016922	Gut microbiota abundance (class Negativicutes id.2164)
210	rs71405394	G	A	-0.11418	0.02405	2.17e-06	14306	ebi-a-GCST90016922	Gut microbiota abundance (class Negativicutes id.2164)
211	rs60274479	T	C	-0.06596	0.013414	1.16e-06	14306	ebi-a-GCST90016922	Gut microbiota abundance (class Negativicutes id.2164)
212	rs2834062	A	G	0.048906	0.010884	8.44e-06	14306	ebi-a-GCST90016922	Gut microbiota abundance (class Negativicutes id.2164)
213	rs61779207	G	A	-0.07583	0.016776	6.72e-06	14306	ebi-a-GCST90016923	Gut microbiota abundance (class Verrucomicrobiae id.4029)
214	rs11184341	C	G	-0.06553	0.014223	4.13e-06	14306	ebi-a-GCST90016923	Gut microbiota abundance (class Verrucomicrobiae id.4029)
215	rs74542928	T	C	0.112164	0.023642	1.63e-06	14306	ebi-a-GCST90016923	Gut microbiota abundance (class Verrucomicrobiae id.4029)
216	rs11729256	T	C	0.07498	0.015018	6.73e-07	14306	ebi-a-GCST90016923	Gut microbiota abundance (class Verrucomicrobiae id.4029)
217	rs9349825	A	G	-0.0704	0.014713	2.54e-06	14306	ebi-a-GCST90016923	Gut microbiota abundance (class Verrucomicrobiae id.4029)
218	rs4242783	A	G	-0.06893	0.014769	2.64e-06	14306	ebi-a-GCST90016923	Gut microbiota abundance (class Verrucomicrobiae id.4029)
219	rs4936098	G	A	-0.06488	0.013593	1.12e-06	14306	ebi-a-GCST90016923	Gut microbiota abundance (class Verrucomicrobiae id.4029)
220	rs111862613	T	C	0.090699	0.019675	3.74e-06	14306	ebi-a-GCST90016923	Gut microbiota abundance (class Verrucomicrobiae id.4029)
221	rs12908520	G	A	0.061893	0.013095	2.17e-06	14306	ebi-a-GCST90016923	Gut microbiota abundance (class Verrucomicrobiae id.4029)
222	rs2602429	T	C	-0.07468	0.015619	2.58e-06	14306	ebi-a-GCST90016923	Gut microbiota abundance (class Verrucomicrobiae id.4029)
223	rs117107102	A	G	0.204683	0.043157	2.92e-06	14306	ebi-a-GCST90016923	Gut microbiota abundance (class Verrucomicrobiae id.4029)
224	rs941682	G	A	-0.06314	0.014377	9.61e-06	14306	ebi-a-GCST90016923	Gut microbiota abundance (class Verrucomicrobiae id.4029)
225	rs6427992	C	G	0.059586	0.01296	4.24e-06	14306	ebi-a-GCST90016924	Gut microbiota abundance (family Acidaminococcaceae id.2166)
226	rs74540770	G	A	-0.10897	0.024353	7.09e-06	14306	ebi-a-GCST90016924	Gut microbiota abundance (family Acidaminococcaceae id.2166)
227	rs78702810	T	C	-0.14376	0.032324	9.16e-06	14306	ebi-a-GCST90016924	Gut microbiota abundance (family Acidaminococcaceae id.2166)
228	rs262812	T	C	-0.06568	0.014226	3.25e-06	14306	ebi-a-GCST90016924	Gut microbiota abundance (family Acidaminococcaceae id.2166)
229	rs6923842	T	C	-0.07961	0.016919	2.21e-06	14306	ebi-a-GCST90016924	Gut microbiota abundance (family Acidaminococcaceae id.2166)
230	rs2933324	G	A	0.066256	0.014026	2.24e-06	14306	ebi-a-GCST90016924	Gut microbiota abundance (family Acidaminococcaceae id.2166)
231	rs6589457	G	A	-0.16591	0.034952	2.32e-06	14306	ebi-a-GCST90016924	Gut microbiota abundance (family Acidaminococcaceae id.2166)
232	rs45497800	T	C	-0.11786	0.025735	5.86e-06	14306	ebi-a-GCST90016924	Gut microbiota abundance (family Acidaminococcaceae id.2166)
233	rs4073240	G	A	0.074755	0.016468	6.05e-06	14306	ebi-a-GCST90016925	Gut microbiota abundance (family Actinomycetaceae id.421)
234	rs34583783	G	T	0.123756	0.026427	5.48e-06	14306	ebi-a-GCST90016925	Gut microbiota abundance (family Actinomycetaceae id.421)
235	rs35011108	A	G	0.241826	0.05038	1.83e-06	14306	ebi-a-GCST90016925	Gut microbiota abundance (family Actinomycetaceae id.421)
236	rs2889192	T	G	-0.08875	0.019501	3.64e-06	14306	ebi-a-GCST90016925	Gut microbiota abundance (family Actinomycetaceae id.421)
237	rs58484246	T	C	0.076141	0.016901	6.12e-06	14306	ebi-a-GCST90016925	Gut microbiota abundance (family Actinomycetaceae id.421)
238	rs62191117	A	G	0.06843	0.013364	2.76e-07	14306	ebi-a-GCST90016926	Gut microbiota abundance (family Alcaligenaceae id.2875)
239	rs7638039	T	C	0.060334	0.012778	2.7e-06	14306	ebi-a-GCST90016926	Gut microbiota abundance (family Alcaligenaceae id.2875)
240	rs2367850	G	C	0.06291	0.013171	1.85e-06	14306	ebi-a-GCST90016926	Gut microbiota abundance (family Alcaligenaceae id.2875)
241	rs17000015	A	T	-0.06093	0.012536	1.13e-06	14306	ebi-a-GCST90016926	Gut microbiota abundance (family Alcaligenaceae id.2875)
242	rs4033856	T	C	-0.08183	0.016893	1.03e-06	14306	ebi-a-GCST90016926	Gut microbiota abundance (family Alcaligenaceae id.2875)
243	rs62395635	T	C	0.110583	0.023851	3.35e-06	14306	ebi-a-GCST90016926	Gut microbiota abundance (family Alcaligenaceae id.2875)
244	rs1153990	A	G	-0.05873	0.012831	5.97e-06	14306	ebi-a-GCST90016926	Gut microbiota abundance (family Alcaligenaceae id.2875)
245	rs112159068	A	T	0.131484	0.028109	3.56e-06	14306	ebi-a-GCST90016926	Gut microbiota abundance (family Alcaligenaceae id.2875)
246	rs6969323	A	C	-0.05936	0.012914	3.89e-06	14306	ebi-a-GCST90016926	Gut microbiota abundance (family Alcaligenaceae id.2875)
247	rs112135816	T	G	-0.07751	0.017155	5.28e-06	14306	ebi-a-GCST90016926	Gut microbiota abundance (family Alcaligenaceae id.2875)
248	rs74776516	T	G	-0.09441	0.021329	6.85e-06	14306	ebi-a-GCST90016926	Gut microbiota abundance (family Alcaligenaceae id.2875)
249	rs7302582	G	C	-0.10682	0.023298	3.34e-06	14306	ebi-a-GCST90016926	Gut microbiota abundance (family Alcaligenaceae id.2875)
250	rs9537886	A	C	-0.05709	0.011068	2.35e-07	14306	ebi-a-GCST90016926	Gut microbiota abundance (family Alcaligenaceae id.2875)
251	rs2184675	A	T	-0.0564	0.012475	6.08e-06	14306	ebi-a-GCST90016926	Gut microbiota abundance (family Alcaligenaceae id.2875)
252	rs28480294	C	T	0.051697	0.01155	6.61e-06	14306	ebi-a-GCST90016926	Gut microbiota abundance (family Alcaligenaceae id.2875)
253	rs147968	C	T	0.048948	0.011032	9.13e-06	14306	ebi-a-GCST90016926	Gut microbiota abundance (family Alcaligenaceae id.2875)
254	rs9964679	A	G	0.053705	0.011601	4.47e-06	14306	ebi-a-GCST90016926	Gut microbiota abundance (family Alcaligenaceae id.2875)
255	rs67737557	C	G	0.073841	0.015168	1.04e-06	14306	ebi-a-GCST90016926	Gut microbiota abundance (family Alcaligenaceae id.2875)
256	rs1340391	T	C	-0.0592	0.013224	6.73e-06	14306	ebi-a-GCST90016927	Gut microbiota abundance (family Bacteroidaceae id.917)
257	rs11585893	A	G	-0.07407	0.014763	1.8e-06	14306	ebi-a-GCST90016927	Gut microbiota abundance (family Bacteroidaceae id.917)
258	rs66710942	T	C	-0.0488	0.010741	5.86e-06	14306	ebi-a-GCST90016927	Gut microbiota abundance (family Bacteroidaceae id.917)
259	rs2366421	T	A	-0.05282	0.011712	7.65e-06	14306	ebi-a-GCST90016927	Gut microbiota abundance (family Bacteroidaceae id.917)
260	rs6795673	C	T	0.053857	0.010525	3.38e-07	14306	ebi-a-GCST90016927	Gut microbiota abundance (family Bacteroidaceae id.917)
261	rs28757219	T	A	0.08184	0.017032	1.29e-06	14306	ebi-a-GCST90016927	Gut microbiota abundance (family Bacteroidaceae id.917)
262	rs13207588	A	G	-0.05921	0.01312	7.48e-06	14306	ebi-a-GCST90016927	Gut microbiota abundance (family Bacteroidaceae id.917)
263	rs495004	C	G	-0.06075	0.012987	3.42e-06	14306	ebi-a-GCST90016927	Gut microbiota abundance (family Bacteroidaceae id.917)
264	rs9507307	C	T	0.060446	0.012913	2.13e-06	14306	ebi-a-GCST90016927	Gut microbiota abundance (family Bacteroidaceae id.917)
265	rs2023437	T	C	-0.07823	0.016763	5.02e-06	14306	ebi-a-GCST90016927	Gut microbiota abundance (family Bacteroidaceae id.917)
266	rs17619981	T	G	0.088098	0.0187	2.69e-06	14306	ebi-a-GCST90016927	Gut microbiota abundance (family Bacteroidaceae id.917)
267	rs66474973	G	T	0.081252	0.016448	6.81e-07	14306	ebi-a-GCST90016927	Gut microbiota abundance (family Bacteroidaceae id.917)
268	rs12748533	G	T	-0.08211	0.01727	2.59e-06	14306	ebi-a-GCST90016928	Gut microbiota abundance (family Bacteroidales S24 7group id.11173)
269	rs17043785	T	C	-0.17619	0.034713	5.12e-07	14306	ebi-a-GCST90016928	Gut microbiota abundance (family Bacteroidales S24 7group id.11173)
270	rs61508842	T	C	0.122574	0.027239	7.83e-06	14306	ebi-a-GCST90016928	Gut microbiota abundance (family Bacteroidales S24 7group id.11173)
271	rs6831034	T	A	-0.09565	0.020523	6.1e-06	14306	ebi-a-GCST90016928	Gut microbiota abundance (family Bacteroidales S24 7group id.11173)
272	rs11135366	C	G	0.084214	0.018374	8.78e-06	14306	ebi-a-GCST90016928	Gut microbiota abundance (family Bacteroidales S24 7group id.11173)
273	rs78609301	A	G	-0.08671	0.019571	7.09e-06	14306	ebi-a-GCST90016928	Gut microbiota abundance (family Bacteroidales S24 7group id.11173)
274	rs10872669	G	A	0.123071	0.027567	9.49e-06	14306	ebi-a-GCST90016928	Gut microbiota abundance (family Bacteroidales S24 7group id.11173)
275	rs941000	T	C	-0.08503	0.016338	3.16e-07	14306	ebi-a-GCST90016928	Gut microbiota abundance (family Bacteroidales S24 7group id.11173)
276	rs1850003	A	G	0.084048	0.017781	2.41e-06	14306	ebi-a-GCST90016928	Gut microbiota abundance (family Bacteroidales S24 7group id.11173)
277	rs7217209	C	T	0.084302	0.018731	8.43e-06	14306	ebi-a-GCST90016928	Gut microbiota abundance (family Bacteroidales S24 7group id.11173)
278	rs738193	T	C	0.084733	0.016586	3.82e-07	14306	ebi-a-GCST90016928	Gut microbiota abundance (family Bacteroidales S24 7group id.11173)
279	rs13020688	G	A	0.058405	0.012208	1.57e-06	14306	ebi-a-GCST90016929	Gut microbiota abundance (family Bifidobacteriaceae id.433)
280	rs182549	T	C	-0.11707	0.01267	5.94e-20	14306	ebi-a-GCST90016929	Gut microbiota abundance (family Bifidobacteriaceae id.433)
281	rs10496759	G	C	0.063713	0.014431	8.8e-06	14306	ebi-a-GCST90016929	Gut microbiota abundance (family Bifidobacteriaceae id.433)
282	rs4567981	T	A	0.057776	0.011739	8.88e-07	14306	ebi-a-GCST90016929	Gut microbiota abundance (family Bifidobacteriaceae id.433)
283	rs10857328	T	A	0.0562	0.01264	7.24e-06	14306	ebi-a-GCST90016929	Gut microbiota abundance (family Bifidobacteriaceae id.433)
284	rs55888705	A	G	0.053673	0.012059	8.66e-06	14306	ebi-a-GCST90016929	Gut microbiota abundance (family Bifidobacteriaceae id.433)
285	rs4957061	T	C	0.056987	0.011691	1.15e-06	14306	ebi-a-GCST90016929	Gut microbiota abundance (family Bifidobacteriaceae id.433)
286	rs73797465	T	G	-0.09426	0.020842	4.85e-06	14306	ebi-a-GCST90016929	Gut microbiota abundance (family Bifidobacteriaceae id.433)
287	rs76671854	C	G	-0.0893	0.018318	1.04e-06	14306	ebi-a-GCST90016929	Gut microbiota abundance (family Bifidobacteriaceae id.433)
288	rs857444	C	T	0.055397	0.012067	3.82e-06	14306	ebi-a-GCST90016929	Gut microbiota abundance (family Bifidobacteriaceae id.433)
289	rs6899771	A	G	-0.09143	0.02026	7.28e-06	14306	ebi-a-GCST90016929	Gut microbiota abundance (family Bifidobacteriaceae id.433)
290	rs10831953	G	A	0.053754	0.012375	9.95e-06	14306	ebi-a-GCST90016929	Gut microbiota abundance (family Bifidobacteriaceae id.433)
291	rs10841473	G	C	-0.0613	0.012884	2.28e-06	14306	ebi-a-GCST90016929	Gut microbiota abundance (family Bifidobacteriaceae id.433)
292	rs7322849	T	C	0.110676	0.0201	1.74e-08	14306	ebi-a-GCST90016929	Gut microbiota abundance (family Bifidobacteriaceae id.433)
293	rs7174549	T	C	-0.05517	0.012466	6.87e-06	14306	ebi-a-GCST90016929	Gut microbiota abundance (family Bifidobacteriaceae id.433)
294	rs12446429	T	C	0.08101	0.019073	8.53e-06	14306	ebi-a-GCST90016929	Gut microbiota abundance (family Bifidobacteriaceae id.433)
295	rs540489	T	G	-0.06325	0.013817	5.37e-06	14306	ebi-a-GCST90016929	Gut microbiota abundance (family Bifidobacteriaceae id.433)
296	rs677208	C	G	-0.07286	0.016482	6e-06	14306	ebi-a-GCST90016929	Gut microbiota abundance (family Bifidobacteriaceae id.433)
297	rs2817172	C	T	0.056337	0.012392	5.27e-06	14306	ebi-a-GCST90016931	Gut microbiota abundance (family Clostridiaceae1 id.1869)
298	rs10875374	T	C	0.053676	0.011944	8.1e-06	14306	ebi-a-GCST90016931	Gut microbiota abundance (family Clostridiaceae1 id.1869)
299	rs12186080	G	A	0.074824	0.016246	5.34e-06	14306	ebi-a-GCST90016931	Gut microbiota abundance (family Clostridiaceae1 id.1869)
300	rs12490337	C	G	-0.06169	0.013693	6.91e-06	14306	ebi-a-GCST90016931	Gut microbiota abundance (family Clostridiaceae1 id.1869)
301	rs62397761	A	G	0.061581	0.01362	9.08e-06	14306	ebi-a-GCST90016931	Gut microbiota abundance (family Clostridiaceae1 id.1869)
302	rs550843	T	C	-0.07348	0.016838	7.09e-06	14306	ebi-a-GCST90016931	Gut microbiota abundance (family Clostridiaceae1 id.1869)
303	rs4723021	T	C	-0.10638	0.024194	7.42e-06	14306	ebi-a-GCST90016931	Gut microbiota abundance (family Clostridiaceae1 id.1869)
304	rs12341505	G	A	0.08145	0.017934	4.54e-06	14306	ebi-a-GCST90016931	Gut microbiota abundance (family Clostridiaceae1 id.1869)
305	rs2795528	G	A	-0.18097	0.039091	3.81e-06	14306	ebi-a-GCST90016931	Gut microbiota abundance (family Clostridiaceae1 id.1869)
306	rs56188186	A	G	0.096777	0.021747	8.24e-06	14306	ebi-a-GCST90016931	Gut microbiota abundance (family Clostridiaceae1 id.1869)
307	rs881532	G	A	0.053304	0.011901	7.9e-06	14306	ebi-a-GCST90016931	Gut microbiota abundance (family Clostridiaceae1 id.1869)
308	rs7538034	T	G	-0.0786	0.016598	2.37e-06	14306	ebi-a-GCST90016932	Gut microbiota abundance (family Clostridiales vadin BB60 group id.11286)
309	rs6588624	A	G	0.066232	0.013815	1.79e-06	14306	ebi-a-GCST90016932	Gut microbiota abundance (family Clostridiales vadin BB60 group id.11286)
310	rs13409132	A	G	-0.16542	0.035215	4.37e-06	14306	ebi-a-GCST90016932	Gut microbiota abundance (family Clostridiales vadin BB60 group id.11286)
311	rs2191834	T	G	-0.07464	0.015914	2.5e-06	14306	ebi-a-GCST90016932	Gut microbiota abundance (family Clostridiales vadin BB60 group id.11286)
312	rs6755871	C	G	-0.06138	0.013898	9.33e-06	14306	ebi-a-GCST90016932	Gut microbiota abundance (family Clostridiales vadin BB60 group id.11286)
313	rs989682	A	G	0.070194	0.015536	6.85e-06	14306	ebi-a-GCST90016932	Gut microbiota abundance (family Clostridiales vadin BB60 group id.11286)
314	rs10517600	G	T	-0.0627	0.013936	6.83e-06	14306	ebi-a-GCST90016932	Gut microbiota abundance (family Clostridiales vadin BB60 group id.11286)
315	rs34088226	A	G	-0.11781	0.026924	7.66e-06	14306	ebi-a-GCST90016932	Gut microbiota abundance (family Clostridiales vadin BB60 group id.11286)
316	rs7725895	A	G	-0.11622	0.024037	3.94e-06	14306	ebi-a-GCST90016932	Gut microbiota abundance (family Clostridiales vadin BB60 group id.11286)
317	rs66714985	A	C	0.116908	0.025245	4.85e-06	14306	ebi-a-GCST90016932	Gut microbiota abundance (family Clostridiales vadin BB60 group id.11286)
318	rs118104867	C	T	0.214464	0.04551	3.44e-06	14306	ebi-a-GCST90016932	Gut microbiota abundance (family Clostridiales vadin BB60 group id.11286)
319	rs10904722	C	T	-0.06723	0.014712	5.05e-06	14306	ebi-a-GCST90016932	Gut microbiota abundance (family Clostridiales vadin BB60 group id.11286)
320	rs17121075	G	A	0.076925	0.017223	7.91e-06	14306	ebi-a-GCST90016932	Gut microbiota abundance (family Clostridiales vadin BB60 group id.11286)
321	rs55682560	C	T	-0.13152	0.026132	4.97e-07	14306	ebi-a-GCST90016932	Gut microbiota abundance (family Clostridiales vadin BB60 group id.11286)
322	rs28691777	C	T	0.137134	0.0267	6.96e-07	14306	ebi-a-GCST90016932	Gut microbiota abundance (family Clostridiales vadin BB60 group id.11286)
323	rs7226487	A	G	-0.06437	0.01387	3.58e-06	14306	ebi-a-GCST90016932	Gut microbiota abundance (family Clostridiales vadin BB60 group id.11286)
324	rs9979874	G	C	-0.07389	0.015091	1.05e-06	14306	ebi-a-GCST90016932	Gut microbiota abundance (family Clostridiales vadin BB60 group id.11286)
325	rs240104	T	C	-0.06034	0.012685	1.52e-06	14306	ebi-a-GCST90016933	Gut microbiota abundance (family Coriobacteriaceae id.811)
326	rs2442778	A	G	0.116408	0.025855	9.03e-06	14306	ebi-a-GCST90016933	Gut microbiota abundance (family Coriobacteriaceae id.811)
327	rs1397793	A	G	0.049886	0.011245	9.77e-06	14306	ebi-a-GCST90016933	Gut microbiota abundance (family Coriobacteriaceae id.811)
328	rs80046645	C	G	0.25584	0.0562	4.66e-06	14306	ebi-a-GCST90016933	Gut microbiota abundance (family Coriobacteriaceae id.811)
329	rs76779974	C	G	0.077489	0.017188	5.63e-06	14306	ebi-a-GCST90016933	Gut microbiota abundance (family Coriobacteriaceae id.811)
330	rs13307134	T	C	-0.05657	0.012627	7.8e-06	14306	ebi-a-GCST90016933	Gut microbiota abundance (family Coriobacteriaceae id.811)
331	rs62448869	T	A	-0.04861	0.010898	7.87e-06	14306	ebi-a-GCST90016933	Gut microbiota abundance (family Coriobacteriaceae id.811)
332	rs3025411	A	G	0.092654	0.020947	8.27e-06	14306	ebi-a-GCST90016933	Gut microbiota abundance (family Coriobacteriaceae id.811)
333	rs11250875	T	C	0.06075	0.013094	4.83e-06	14306	ebi-a-GCST90016933	Gut microbiota abundance (family Coriobacteriaceae id.811)
334	rs719099	A	G	0.07784	0.015582	5.43e-07	14306	ebi-a-GCST90016933	Gut microbiota abundance (family Coriobacteriaceae id.811)
335	rs1816223	G	A	0.058627	0.012901	4.84e-06	14306	ebi-a-GCST90016933	Gut microbiota abundance (family Coriobacteriaceae id.811)
336	rs8010111	A	G	0.103377	0.022929	6.9e-06	14306	ebi-a-GCST90016933	Gut microbiota abundance (family Coriobacteriaceae id.811)
337	rs11073596	G	T	-0.05102	0.011434	8.14e-06	14306	ebi-a-GCST90016933	Gut microbiota abundance (family Coriobacteriaceae id.811)
338	rs34739816	G	T	0.096502	0.020767	3.88e-06	14306	ebi-a-GCST90016933	Gut microbiota abundance (family Coriobacteriaceae id.811)
339	rs11656361	A	C	0.077301	0.017553	8.02e-06	14306	ebi-a-GCST90016933	Gut microbiota abundance (family Coriobacteriaceae id.811)
340	rs12974142	G	A	0.07898	0.017721	8.51e-06	14306	ebi-a-GCST90016933	Gut microbiota abundance (family Coriobacteriaceae id.811)
341	rs67561917	A	G	-0.07144	0.015411	5.39e-06	14306	ebi-a-GCST90016933	Gut microbiota abundance (family Coriobacteriaceae id.811)
342	rs9725395	A	G	-0.13836	0.029519	3.41e-06	14306	ebi-a-GCST90016934	Gut microbiota abundance (family Defluviitaleaceae id.1924)
343	rs1582238	C	T	-0.08019	0.016706	1.69e-06	14306	ebi-a-GCST90016934	Gut microbiota abundance (family Defluviitaleaceae id.1924)
344	rs4677103	A	G	0.09772	0.019703	9.42e-07	14306	ebi-a-GCST90016934	Gut microbiota abundance (family Defluviitaleaceae id.1924)
345	rs17051335	C	T	-0.13431	0.02922	4.58e-06	14306	ebi-a-GCST90016934	Gut microbiota abundance (family Defluviitaleaceae id.1924)
346	rs72731813	C	T	-0.14975	0.029342	2.76e-07	14306	ebi-a-GCST90016934	Gut microbiota abundance (family Defluviitaleaceae id.1924)
347	rs28696126	T	A	0.107106	0.023817	5.56e-06	14306	ebi-a-GCST90016934	Gut microbiota abundance (family Defluviitaleaceae id.1924)
348	rs540220	C	T	0.123954	0.028981	9.48e-06	14306	ebi-a-GCST90016934	Gut microbiota abundance (family Defluviitaleaceae id.1924)
349	rs112893842	T	C	0.110761	0.023255	2.75e-06	14306	ebi-a-GCST90016934	Gut microbiota abundance (family Defluviitaleaceae id.1924)
350	rs4344384	T	G	-0.07088	0.015612	5.86e-06	14306	ebi-a-GCST90016934	Gut microbiota abundance (family Defluviitaleaceae id.1924)
351	rs1908593	T	C	0.070223	0.01566	7.86e-06	14306	ebi-a-GCST90016934	Gut microbiota abundance (family Defluviitaleaceae id.1924)
352	rs55658617	T	C	0.177314	0.036184	1.41e-06	14306	ebi-a-GCST90016934	Gut microbiota abundance (family Defluviitaleaceae id.1924)
353	rs9608282	T	G	0.139014	0.029943	4.61e-06	14306	ebi-a-GCST90016934	Gut microbiota abundance (family Defluviitaleaceae id.1924)
354	rs16851319	G	C	-0.07327	0.015096	2.4e-06	14306	ebi-a-GCST90016935	Gut microbiota abundance (family Desulfovibrionaceae id.3169)
355	rs2692012	G	A	-0.11423	0.025357	1.56e-06	14306	ebi-a-GCST90016935	Gut microbiota abundance (family Desulfovibrionaceae id.3169)
356	rs3935584	C	T	-0.05258	0.011576	6.78e-06	14306	ebi-a-GCST90016935	Gut microbiota abundance (family Desulfovibrionaceae id.3169)
357	rs72647048	T	C	-0.07701	0.017089	9.61e-06	14306	ebi-a-GCST90016935	Gut microbiota abundance (family Desulfovibrionaceae id.3169)
358	rs17791387	A	G	-0.07293	0.015438	2.1e-06	14306	ebi-a-GCST90016935	Gut microbiota abundance (family Desulfovibrionaceae id.3169)
359	rs112381107	C	T	0.211435	0.045696	2.82e-06	14306	ebi-a-GCST90016935	Gut microbiota abundance (family Desulfovibrionaceae id.3169)
360	rs11599763	C	T	0.055593	0.011749	2.5e-06	14306	ebi-a-GCST90016935	Gut microbiota abundance (family Desulfovibrionaceae id.3169)
361	rs7164160	A	T	-0.05745	0.012947	7.34e-06	14306	ebi-a-GCST90016935	Gut microbiota abundance (family Desulfovibrionaceae id.3169)
362	rs9928243	C	A	-0.05417	0.011782	4.48e-06	14306	ebi-a-GCST90016935	Gut microbiota abundance (family Desulfovibrionaceae id.3169)
363	rs4506934	C	T	-0.09434	0.020138	3.16e-06	14306	ebi-a-GCST90016935	Gut microbiota abundance (family Desulfovibrionaceae id.3169)
364	rs6058181	C	T	0.083474	0.016611	2.7e-07	14306	ebi-a-GCST90016935	Gut microbiota abundance (family Desulfovibrionaceae id.3169)
365	rs2838334	G	A	0.057142	0.012423	3.82e-06	14306	ebi-a-GCST90016935	Gut microbiota abundance (family Desulfovibrionaceae id.3169)
366	rs80319214	C	G	0.09904	0.021588	6.95e-06	14306	ebi-a-GCST90016936	Gut microbiota abundance (family Enterobacteriaceae id.3469)
367	rs2374342	C	A	0.058293	0.01262	4.52e-06	14306	ebi-a-GCST90016936	Gut microbiota abundance (family Enterobacteriaceae id.3469)
368	rs111229068	A	T	0.110561	0.024172	3.65e-06	14306	ebi-a-GCST90016936	Gut microbiota abundance (family Enterobacteriaceae id.3469)
369	rs11026530	T	C	0.082241	0.018638	9.43e-06	14306	ebi-a-GCST90016936	Gut microbiota abundance (family Enterobacteriaceae id.3469)
370	rs79757635	C	A	0.07586	0.017129	9.32e-06	14306	ebi-a-GCST90016936	Gut microbiota abundance (family Enterobacteriaceae id.3469)
371	rs61973590	C	G	-0.06054	0.01337	8.54e-06	14306	ebi-a-GCST90016936	Gut microbiota abundance (family Enterobacteriaceae id.3469)
372	rs35673018	G	A	0.089964	0.020293	7.63e-06	14306	ebi-a-GCST90016936	Gut microbiota abundance (family Enterobacteriaceae id.3469)
373	rs4792380	A	T	0.115598	0.025768	9.49e-06	14306	ebi-a-GCST90016936	Gut microbiota abundance (family Enterobacteriaceae id.3469)
374	rs504442	T	G	0.084159	0.018948	5.17e-06	14306	ebi-a-GCST90016936	Gut microbiota abundance (family Enterobacteriaceae id.3469)
375	rs78143293	A	G	-0.08485	0.017042	1.2e-06	14306	ebi-a-GCST90016936	Gut microbiota abundance (family Enterobacteriaceae id.3469)
376	rs62210023	A	G	0.060675	0.013013	3.13e-06	14306	ebi-a-GCST90016936	Gut microbiota abundance (family Enterobacteriaceae id.3469)
377	rs290833	T	G	-0.04974	0.011138	8.03e-06	14306	ebi-a-GCST90016937	Gut microbiota abundance (family Erysipelotrichaceae id.2149)
378	rs1884466	C	T	-0.04754	0.010694	9.53e-06	14306	ebi-a-GCST90016937	Gut microbiota abundance (family Erysipelotrichaceae id.2149)
379	rs2300774	A	G	-0.05242	0.010678	8.95e-07	14306	ebi-a-GCST90016937	Gut microbiota abundance (family Erysipelotrichaceae id.2149)
380	rs1074800	G	A	-0.04924	0.010887	6.15e-06	14306	ebi-a-GCST90016937	Gut microbiota abundance (family Erysipelotrichaceae id.2149)
381	rs62504403	C	T	0.068116	0.012788	1.12e-07	14306	ebi-a-GCST90016937	Gut microbiota abundance (family Erysipelotrichaceae id.2149)
382	rs7826267	G	T	0.083907	0.019913	9.28e-06	14306	ebi-a-GCST90016937	Gut microbiota abundance (family Erysipelotrichaceae id.2149)
383	rs10781552	C	T	-0.05522	0.011607	2.33e-06	14306	ebi-a-GCST90016937	Gut microbiota abundance (family Erysipelotrichaceae id.2149)
384	rs17530232	A	G	0.10305	0.022465	2.79e-06	14306	ebi-a-GCST90016937	Gut microbiota abundance (family Erysipelotrichaceae id.2149)
385	rs56970041	T	G	0.072415	0.016447	5.4e-06	14306	ebi-a-GCST90016937	Gut microbiota abundance (family Erysipelotrichaceae id.2149)
386	rs4078432	T	C	0.060893	0.013376	4.23e-06	14306	ebi-a-GCST90016937	Gut microbiota abundance (family Erysipelotrichaceae id.2149)
387	rs8003149	C	T	0.05388	0.011689	4.08e-06	14306	ebi-a-GCST90016937	Gut microbiota abundance (family Erysipelotrichaceae id.2149)
388	rs35161940	T	C	-0.0806	0.016764	1.85e-06	14306	ebi-a-GCST90016937	Gut microbiota abundance (family Erysipelotrichaceae id.2149)
389	rs7234058	T	C	-0.09458	0.019409	9.12e-07	14306	ebi-a-GCST90016937	Gut microbiota abundance (family Erysipelotrichaceae id.2149)
390	rs488164	G	T	-0.118	0.025516	4.8e-06	14306	ebi-a-GCST90016938	Gut microbiota abundance (family Family XI id.1936)
391	rs3733511	A	G	0.128253	0.027472	3.39e-06	14306	ebi-a-GCST90016938	Gut microbiota abundance (family Family XI id.1936)
392	rs11547158	A	G	-0.1776	0.03728	2.7e-06	14306	ebi-a-GCST90016938	Gut microbiota abundance (family Family XI id.1936)
393	rs10759623	C	T	-0.16212	0.032151	5.78e-07	14306	ebi-a-GCST90016938	Gut microbiota abundance (family Family XI id.1936)
394	rs17379710	T	C	-0.11638	0.025213	3.97e-06	14306	ebi-a-GCST90016938	Gut microbiota abundance (family Family XI id.1936)
395	rs2155352	A	G	-0.15054	0.030232	6.63e-07	14306	ebi-a-GCST90016938	Gut microbiota abundance (family Family XI id.1936)
396	rs697771	A	G	-0.11768	0.025149	3.19e-06	14306	ebi-a-GCST90016938	Gut microbiota abundance (family Family XI id.1936)
397	rs78222136	G	C	0.224835	0.051167	8.41e-06	14306	ebi-a-GCST90016938	Gut microbiota abundance (family Family XI id.1936)
398	rs2156611	T	C	-0.11249	0.02511	9.43e-06	14306	ebi-a-GCST90016938	Gut microbiota abundance (family Family XI id.1936)
399	rs6025153	C	G	-0.11862	0.026197	7.07e-06	14306	ebi-a-GCST90016938	Gut microbiota abundance (family Family XI id.1936)
400	rs66753613	G	A	0.065114	0.014425	8.08e-06	14306	ebi-a-GCST90016939	Gut microbiota abundance (family Family XIII id.1957)
401	rs7514702	T	C	-0.06632	0.014163	3.92e-06	14306	ebi-a-GCST90016939	Gut microbiota abundance (family Family XIII id.1957)
402	rs1887048	G	A	0.057998	0.01296	9.65e-06	14306	ebi-a-GCST90016939	Gut microbiota abundance (family Family XIII id.1957)
403	rs482905	G	T	0.059653	0.012717	3.72e-06	14306	ebi-a-GCST90016939	Gut microbiota abundance (family Family XIII id.1957)
404	rs6797051	C	T	-0.0806	0.017136	4.89e-06	14306	ebi-a-GCST90016939	Gut microbiota abundance (family Family XIII id.1957)
405	rs4293737	A	G	-0.11209	0.027131	8.38e-06	14306	ebi-a-GCST90016939	Gut microbiota abundance (family Family XIII id.1957)
406	rs12643275	A	T	-0.05509	0.011647	2.42e-06	14306	ebi-a-GCST90016939	Gut microbiota abundance (family Family XIII id.1957)
407	rs118170811	A	G	0.151619	0.031711	1.8e-06	14306	ebi-a-GCST90016939	Gut microbiota abundance (family Family XIII id.1957)
408	rs7076829	T	A	-0.05164	0.011231	4.76e-06	14306	ebi-a-GCST90016939	Gut microbiota abundance (family Family XIII id.1957)
409	rs3098182	T	G	-0.05085	0.011014	4.04e-06	14306	ebi-a-GCST90016939	Gut microbiota abundance (family Family XIII id.1957)
410	rs12904405	A	G	-0.08519	0.019269	7.67e-06	14306	ebi-a-GCST90016939	Gut microbiota abundance (family Family XIII id.1957)
411	rs6501525	A	G	0.056156	0.011559	1.24e-06	14306	ebi-a-GCST90016939	Gut microbiota abundance (family Family XIII id.1957)
412	rs10404377	A	C	0.050318	0.011165	6.99e-06	14306	ebi-a-GCST90016939	Gut microbiota abundance (family Family XIII id.1957)
413	rs1999289	A	T	-0.06374	0.013927	2.54e-06	14306	ebi-a-GCST90016939	Gut microbiota abundance (family Family XIII id.1957)
414	rs12760724	A	C	-0.04846	0.010793	7.27e-06	14306	ebi-a-GCST90016940	Gut microbiota abundance (family Lachnospiraceae id.1987)
415	rs12562372	G	T	-0.05153	0.01067	1.43e-06	14306	ebi-a-GCST90016940	Gut microbiota abundance (family Lachnospiraceae id.1987)
416	rs13005175	G	A	-0.09935	0.02184	8.37e-06	14306	ebi-a-GCST90016940	Gut microbiota abundance (family Lachnospiraceae id.1987)
417	rs959845	T	C	0.049367	0.01078	5.17e-06	14306	ebi-a-GCST90016940	Gut microbiota abundance (family Lachnospiraceae id.1987)
418	rs2159863	A	G	-0.05858	0.012874	3.7e-06	14306	ebi-a-GCST90016940	Gut microbiota abundance (family Lachnospiraceae id.1987)
419	rs2910921	C	T	-0.1603	0.035832	8.42e-06	14306	ebi-a-GCST90016940	Gut microbiota abundance (family Lachnospiraceae id.1987)
420	rs11755180	C	G	-0.04923	0.010489	2.69e-06	14306	ebi-a-GCST90016940	Gut microbiota abundance (family Lachnospiraceae id.1987)
421	rs146660815	T	C	-0.21511	0.047678	6.53e-06	14306	ebi-a-GCST90016940	Gut microbiota abundance (family Lachnospiraceae id.1987)
422	rs11979110	T	C	-0.05009	0.010507	1.82e-06	14306	ebi-a-GCST90016940	Gut microbiota abundance (family Lachnospiraceae id.1987)
423	rs11139361	C	T	-0.04945	0.01105	4.26e-06	14306	ebi-a-GCST90016940	Gut microbiota abundance (family Lachnospiraceae id.1987)
424	rs79086868	T	C	0.077672	0.016447	3.01e-06	14306	ebi-a-GCST90016940	Gut microbiota abundance (family Lachnospiraceae id.1987)
425	rs35524804	T	C	-0.06075	0.012522	2.45e-06	14306	ebi-a-GCST90016940	Gut microbiota abundance (family Lachnospiraceae id.1987)
426	rs3127230	C	T	-0.05035	0.01122	6.2e-06	14306	ebi-a-GCST90016940	Gut microbiota abundance (family Lachnospiraceae id.1987)
427	rs11841382	G	T	-0.07181	0.017462	9.58e-06	14306	ebi-a-GCST90016940	Gut microbiota abundance (family Lachnospiraceae id.1987)
428	rs9929145	G	A	-0.12572	0.024523	2.84e-07	14306	ebi-a-GCST90016940	Gut microbiota abundance (family Lachnospiraceae id.1987)
429	rs112040820	A	G	0.054958	0.011709	2.42e-06	14306	ebi-a-GCST90016940	Gut microbiota abundance (family Lachnospiraceae id.1987)
430	rs7359994	C	T	0.050314	0.011248	5.36e-06	14306	ebi-a-GCST90016940	Gut microbiota abundance (family Lachnospiraceae id.1987)
431	rs10402491	C	T	0.06617	0.014851	7.58e-06	14306	ebi-a-GCST90016940	Gut microbiota abundance (family Lachnospiraceae id.1987)
432	rs1205443	A	G	0.050142	0.011216	7.29e-06	14306	ebi-a-GCST90016940	Gut microbiota abundance (family Lachnospiraceae id.1987)
433	rs16861661	G	A	-0.19329	0.037929	2.7e-07	14306	ebi-a-GCST90016941	Gut microbiota abundance (family Lactobacillaceae id.1836)
434	rs74599091	A	G	0.191613	0.042504	7.7e-06	14306	ebi-a-GCST90016941	Gut microbiota abundance (family Lactobacillaceae id.1836)
435	rs1530559	G	A	0.077245	0.017692	9.65e-06	14306	ebi-a-GCST90016941	Gut microbiota abundance (family Lactobacillaceae id.1836)
436	rs11674854	C	T	-0.08302	0.017527	2.6e-06	14306	ebi-a-GCST90016941	Gut microbiota abundance (family Lactobacillaceae id.1836)
437	rs77478751	A	G	-0.21918	0.047357	5.96e-06	14306	ebi-a-GCST90016941	Gut microbiota abundance (family Lactobacillaceae id.1836)
438	rs62314653	C	A	0.177082	0.039227	6.59e-06	14306	ebi-a-GCST90016941	Gut microbiota abundance (family Lactobacillaceae id.1836)
439	rs9345899	A	G	-0.12404	0.027895	9.45e-06	14306	ebi-a-GCST90016941	Gut microbiota abundance (family Lactobacillaceae id.1836)
440	rs768253	T	G	-0.07923	0.01706	3.61e-06	14306	ebi-a-GCST90016941	Gut microbiota abundance (family Lactobacillaceae id.1836)
441	rs1590596	C	G	-0.10381	0.022014	3.9e-06	14306	ebi-a-GCST90016941	Gut microbiota abundance (family Lactobacillaceae id.1836)
442	rs328312	T	A	0.082529	0.016823	8.69e-07	14306	ebi-a-GCST90016941	Gut microbiota abundance (family Lactobacillaceae id.1836)
443	rs921925	A	C	0.099942	0.020169	5.77e-07	14306	ebi-a-GCST90016941	Gut microbiota abundance (family Lactobacillaceae id.1836)
444	rs6092149	A	T	-0.08256	0.017028	1.38e-06	14306	ebi-a-GCST90016941	Gut microbiota abundance (family Lactobacillaceae id.1836)
445	rs10202904	G	T	0.121754	0.023536	3.01e-07	14306	ebi-a-GCST90016942	Gut microbiota abundance (family Methanobacteriaceae id.121)
446	rs4257531	G	A	0.164498	0.036496	7.44e-06	14306	ebi-a-GCST90016942	Gut microbiota abundance (family Methanobacteriaceae id.121)
447	rs6776814	T	C	-0.19957	0.041183	1.63e-06	14306	ebi-a-GCST90016942	Gut microbiota abundance (family Methanobacteriaceae id.121)
448	rs894996	C	A	0.216999	0.044908	1.88e-06	14306	ebi-a-GCST90016942	Gut microbiota abundance (family Methanobacteriaceae id.121)
449	rs56131665	G	A	0.178661	0.039298	6.18e-06	14306	ebi-a-GCST90016942	Gut microbiota abundance (family Methanobacteriaceae id.121)
450	rs73068003	G	T	-0.15814	0.03518	8.45e-06	14306	ebi-a-GCST90016942	Gut microbiota abundance (family Methanobacteriaceae id.121)
451	rs11018665	A	T	0.111465	0.025052	6.52e-06	14306	ebi-a-GCST90016942	Gut microbiota abundance (family Methanobacteriaceae id.121)
452	rs12825290	C	G	-0.21678	0.04935	6.08e-06	14306	ebi-a-GCST90016942	Gut microbiota abundance (family Methanobacteriaceae id.121)
453	rs75208022	C	T	-0.22725	0.048763	5.92e-06	14306	ebi-a-GCST90016942	Gut microbiota abundance (family Methanobacteriaceae id.121)
454	rs73457410	A	G	0.21534	0.04367	1.41e-06	14306	ebi-a-GCST90016942	Gut microbiota abundance (family Methanobacteriaceae id.121)
455	rs6508769	C	T	-0.15352	0.034452	8.23e-06	14306	ebi-a-GCST90016942	Gut microbiota abundance (family Methanobacteriaceae id.121)
456	rs10424197	A	G	0.111274	0.024752	9.28e-06	14306	ebi-a-GCST90016942	Gut microbiota abundance (family Methanobacteriaceae id.121)
457	rs934049	G	A	0.109751	0.023864	4.21e-06	14306	ebi-a-GCST90016943	Gut microbiota abundance (family Oxalobacteraceae id.2966)
458	rs4428215	G	A	0.12561	0.023005	4.88e-08	14306	ebi-a-GCST90016943	Gut microbiota abundance (family Oxalobacteraceae id.2966)
459	rs12509763	C	G	-0.16332	0.036082	8.05e-06	14306	ebi-a-GCST90016943	Gut microbiota abundance (family Oxalobacteraceae id.2966)
460	rs80330081	A	C	-0.18756	0.042369	6.64e-06	14306	ebi-a-GCST90016943	Gut microbiota abundance (family Oxalobacteraceae id.2966)
461	rs36057338	G	T	0.181604	0.039874	6.26e-06	14306	ebi-a-GCST90016943	Gut microbiota abundance (family Oxalobacteraceae id.2966)
462	rs1569853	T	C	-0.14004	0.02817	7.45e-07	14306	ebi-a-GCST90016943	Gut microbiota abundance (family Oxalobacteraceae id.2966)
463	rs62435498	C	A	0.181521	0.040061	7.46e-06	14306	ebi-a-GCST90016943	Gut microbiota abundance (family Oxalobacteraceae id.2966)
464	rs736744	T	C	-0.10564	0.020065	1.49e-07	14306	ebi-a-GCST90016943	Gut microbiota abundance (family Oxalobacteraceae id.2966)
465	rs12002250	A	C	0.196145	0.044523	5.53e-06	14306	ebi-a-GCST90016943	Gut microbiota abundance (family Oxalobacteraceae id.2966)
466	rs11246212	C	T	-0.13607	0.02918	4.51e-06	14306	ebi-a-GCST90016943	Gut microbiota abundance (family Oxalobacteraceae id.2966)
467	rs561239	A	G	0.105525	0.023677	7.19e-06	14306	ebi-a-GCST90016943	Gut microbiota abundance (family Oxalobacteraceae id.2966)
468	rs7993559	A	C	-0.09211	0.020111	5.04e-06	14306	ebi-a-GCST90016943	Gut microbiota abundance (family Oxalobacteraceae id.2966)
469	rs111966731	T	C	0.204031	0.044575	4.56e-06	14306	ebi-a-GCST90016943	Gut microbiota abundance (family Oxalobacteraceae id.2966)
470	rs17138946	G	T	-0.18944	0.043025	8.09e-06	14306	ebi-a-GCST90016943	Gut microbiota abundance (family Oxalobacteraceae id.2966)
471	rs6000536	C	T	-0.11838	0.024136	7.39e-07	14306	ebi-a-GCST90016943	Gut microbiota abundance (family Oxalobacteraceae id.2966)
472	rs73139353	A	C	-0.22257	0.048463	8.71e-06	14306	ebi-a-GCST90016944	Gut microbiota abundance (family Pasteurellaceae id.3689)
473	rs72756943	G	A	0.13988	0.030303	3.35e-06	14306	ebi-a-GCST90016944	Gut microbiota abundance (family Pasteurellaceae id.3689)
474	rs9382510	C	T	-0.08819	0.016997	2.48e-07	14306	ebi-a-GCST90016944	Gut microbiota abundance (family Pasteurellaceae id.3689)
475	rs12191680	C	G	0.102214	0.019719	3.05e-07	14306	ebi-a-GCST90016944	Gut microbiota abundance (family Pasteurellaceae id.3689)
476	rs6972479	A	G	-0.07819	0.017537	7.75e-06	14306	ebi-a-GCST90016944	Gut microbiota abundance (family Pasteurellaceae id.3689)
477	rs62568866	T	A	-0.11802	0.025921	7.23e-06	14306	ebi-a-GCST90016944	Gut microbiota abundance (family Pasteurellaceae id.3689)
478	rs10965428	C	A	-0.1199	0.025822	4.29e-06	14306	ebi-a-GCST90016944	Gut microbiota abundance (family Pasteurellaceae id.3689)
479	rs78909003	T	C	-0.24116	0.049837	2.05e-06	14306	ebi-a-GCST90016944	Gut microbiota abundance (family Pasteurellaceae id.3689)
480	rs76022354	C	T	0.24289	0.050041	1.83e-06	14306	ebi-a-GCST90016944	Gut microbiota abundance (family Pasteurellaceae id.3689)
481	rs10840326	C	G	-0.07176	0.014923	1.44e-06	14306	ebi-a-GCST90016944	Gut microbiota abundance (family Pasteurellaceae id.3689)
482	rs35510	A	G	0.122729	0.026496	4.02e-06	14306	ebi-a-GCST90016944	Gut microbiota abundance (family Pasteurellaceae id.3689)
483	rs12050685	A	G	-0.06709	0.015239	9.19e-06	14306	ebi-a-GCST90016944	Gut microbiota abundance (family Pasteurellaceae id.3689)
484	rs111582866	G	A	-0.11396	0.02564	7.07e-06	14306	ebi-a-GCST90016944	Gut microbiota abundance (family Pasteurellaceae id.3689)
485	rs9938097	C	T	0.071039	0.015802	8.23e-06	14306	ebi-a-GCST90016944	Gut microbiota abundance (family Pasteurellaceae id.3689)
486	rs16970009	A	G	0.187381	0.042957	7.32e-06	14306	ebi-a-GCST90016944	Gut microbiota abundance (family Pasteurellaceae id.3689)
487	rs9895850	T	C	-0.17641	0.041017	9.08e-06	14306	ebi-a-GCST90016944	Gut microbiota abundance (family Pasteurellaceae id.3689)
488	rs6092684	A	T	0.068465	0.014674	3.44e-06	14306	ebi-a-GCST90016944	Gut microbiota abundance (family Pasteurellaceae id.3689)
489	rs731534	C	G	-0.09865	0.021632	9.46e-06	14306	ebi-a-GCST90016944	Gut microbiota abundance (family Pasteurellaceae id.3689)
490	rs4822728	T	C	0.068548	0.014903	4.72e-06	14306	ebi-a-GCST90016944	Gut microbiota abundance (family Pasteurellaceae id.3689)
491	rs12144792	C	T	0.064399	0.014125	5.82e-06	14306	ebi-a-GCST90016945	Gut microbiota abundance (family Peptococcaceae id.2024)
492	rs12992764	T	G	0.068421	0.014114	1.46e-06	14306	ebi-a-GCST90016945	Gut microbiota abundance (family Peptococcaceae id.2024)
493	rs12634826	T	G	-0.07399	0.015093	1.01e-06	14306	ebi-a-GCST90016945	Gut microbiota abundance (family Peptococcaceae id.2024)
494	rs75430375	C	T	-0.14794	0.03175	3.41e-06	14306	ebi-a-GCST90016945	Gut microbiota abundance (family Peptococcaceae id.2024)
495	rs4990837	G	A	-0.09104	0.018587	1.74e-06	14306	ebi-a-GCST90016945	Gut microbiota abundance (family Peptococcaceae id.2024)
496	rs35703006	G	T	0.081266	0.016436	4.95e-07	14306	ebi-a-GCST90016945	Gut microbiota abundance (family Peptococcaceae id.2024)
497	rs117452796	A	G	-0.25798	0.054957	3.15e-06	14306	ebi-a-GCST90016945	Gut microbiota abundance (family Peptococcaceae id.2024)
498	rs150600492	A	C	0.135774	0.028976	2.31e-06	14306	ebi-a-GCST90016945	Gut microbiota abundance (family Peptococcaceae id.2024)
499	rs75898026	A	G	-0.08218	0.017354	2.02e-06	14306	ebi-a-GCST90016945	Gut microbiota abundance (family Peptococcaceae id.2024)
500	rs6721459	G	A	-0.05098	0.011198	5.08e-06	14306	ebi-a-GCST90016946	Gut microbiota abundance (family Peptostreptococcaceae id.2042)
501	rs1520207	T	C	-0.05257	0.011248	3.17e-06	14306	ebi-a-GCST90016946	Gut microbiota abundance (family Peptostreptococcaceae id.2042)
502	rs10805326	A	G	-0.05666	0.012276	4.03e-06	14306	ebi-a-GCST90016946	Gut microbiota abundance (family Peptostreptococcaceae id.2042)
503	rs4692811	C	T	0.064208	0.012691	4.21e-07	14306	ebi-a-GCST90016946	Gut microbiota abundance (family Peptostreptococcaceae id.2042)
504	rs117020988	C	T	0.182411	0.037213	1.03e-06	14306	ebi-a-GCST90016946	Gut microbiota abundance (family Peptostreptococcaceae id.2042)
505	rs76982728	T	C	0.124203	0.026692	3.24e-06	14306	ebi-a-GCST90016946	Gut microbiota abundance (family Peptostreptococcaceae id.2042)
506	rs2644627	C	G	-0.05585	0.011224	6.33e-07	14306	ebi-a-GCST90016946	Gut microbiota abundance (family Peptostreptococcaceae id.2042)
507	rs12377846	C	A	-0.252	0.051163	7.26e-07	14306	ebi-a-GCST90016946	Gut microbiota abundance (family Peptostreptococcaceae id.2042)
508	rs61841503	G	A	0.091966	0.016133	9.8e-09	14306	ebi-a-GCST90016946	Gut microbiota abundance (family Peptostreptococcaceae id.2042)
509	rs77540684	T	G	0.106725	0.024564	8.14e-06	14306	ebi-a-GCST90016946	Gut microbiota abundance (family Peptostreptococcaceae id.2042)
510	rs9573937	A	G	-0.06936	0.014291	1.71e-06	14306	ebi-a-GCST90016946	Gut microbiota abundance (family Peptostreptococcaceae id.2042)
511	rs59865771	C	T	-0.05738	0.012719	7.69e-06	14306	ebi-a-GCST90016946	Gut microbiota abundance (family Peptostreptococcaceae id.2042)
512	rs1467258	G	A	0.072584	0.016232	7.9e-06	14306	ebi-a-GCST90016946	Gut microbiota abundance (family Peptostreptococcaceae id.2042)
513	rs75819860	T	A	0.126264	0.026838	2.49e-06	14306	ebi-a-GCST90016946	Gut microbiota abundance (family Peptostreptococcaceae id.2042)
514	rs12986312	T	G	0.057182	0.012595	5.77e-06	14306	ebi-a-GCST90016946	Gut microbiota abundance (family Peptostreptococcaceae id.2042)
515	rs59987323	C	T	-0.05371	0.011443	2.7e-06	14306	ebi-a-GCST90016946	Gut microbiota abundance (family Peptostreptococcaceae id.2042)
516	rs35961441	A	C	0.091526	0.020731	8.37e-06	14306	ebi-a-GCST90016947	Gut microbiota abundance (family Porphyromonadaceae id.943)
517	rs17065783	A	G	-0.05913	0.012224	1.79e-06	14306	ebi-a-GCST90016947	Gut microbiota abundance (family Porphyromonadaceae id.943)
518	rs3111851	G	C	-0.05819	0.012115	2.19e-06	14306	ebi-a-GCST90016947	Gut microbiota abundance (family Porphyromonadaceae id.943)
519	rs864093	A	C	-0.05279	0.01175	9.6e-06	14306	ebi-a-GCST90016947	Gut microbiota abundance (family Porphyromonadaceae id.943)
520	rs6953849	A	G	0.071815	0.015072	2.44e-06	14306	ebi-a-GCST90016947	Gut microbiota abundance (family Porphyromonadaceae id.943)
521	rs10858364	G	T	0.055316	0.012085	4.31e-06	14306	ebi-a-GCST90016947	Gut microbiota abundance (family Porphyromonadaceae id.943)
522	rs10119172	C	G	-0.07373	0.014259	1.32e-07	14306	ebi-a-GCST90016947	Gut microbiota abundance (family Porphyromonadaceae id.943)
523	rs10762312	A	G	0.052368	0.011881	8.7e-06	14306	ebi-a-GCST90016947	Gut microbiota abundance (family Porphyromonadaceae id.943)
524	rs7330827	T	C	-0.10384	0.023736	8.05e-06	14306	ebi-a-GCST90016947	Gut microbiota abundance (family Porphyromonadaceae id.943)
525	rs1980561	A	G	-0.04853	0.010928	8.95e-06	14306	ebi-a-GCST90016947	Gut microbiota abundance (family Porphyromonadaceae id.943)
526	rs35233670	T	C	-0.04736	0.010602	7.91e-06	14306	ebi-a-GCST90016947	Gut microbiota abundance (family Porphyromonadaceae id.943)
527	rs3860225	A	G	0.083936	0.016794	5.5e-07	14306	ebi-a-GCST90016948	Gut microbiota abundance (family Prevotellaceae id.960)
528	rs12118202	T	C	-0.0752	0.014727	5.54e-07	14306	ebi-a-GCST90016948	Gut microbiota abundance (family Prevotellaceae id.960)
529	rs12057990	C	T	0.058988	0.013227	8.97e-06	14306	ebi-a-GCST90016948	Gut microbiota abundance (family Prevotellaceae id.960)
530	rs4493272	T	C	-0.0605	0.011803	3.02e-07	14306	ebi-a-GCST90016948	Gut microbiota abundance (family Prevotellaceae id.960)
531	rs4685827	T	C	-0.06795	0.014541	2.77e-06	14306	ebi-a-GCST90016948	Gut microbiota abundance (family Prevotellaceae id.960)
532	rs2278540	G	A	0.055425	0.012327	8.44e-06	14306	ebi-a-GCST90016948	Gut microbiota abundance (family Prevotellaceae id.960)
533	rs148376875	T	G	0.084515	0.017916	2.08e-06	14306	ebi-a-GCST90016948	Gut microbiota abundance (family Prevotellaceae id.960)
534	rs13069367	A	C	-0.05398	0.011969	7.39e-06	14306	ebi-a-GCST90016948	Gut microbiota abundance (family Prevotellaceae id.960)
535	rs34660375	A	G	-0.08059	0.017829	7.4e-06	14306	ebi-a-GCST90016948	Gut microbiota abundance (family Prevotellaceae id.960)
536	rs3758087	C	T	-0.05642	0.012466	8.61e-06	14306	ebi-a-GCST90016948	Gut microbiota abundance (family Prevotellaceae id.960)
537	rs34071565	T	A	-0.1567	0.034788	5.6e-06	14306	ebi-a-GCST90016948	Gut microbiota abundance (family Prevotellaceae id.960)
538	rs7975087	C	A	-0.06014	0.013545	7.59e-06	14306	ebi-a-GCST90016948	Gut microbiota abundance (family Prevotellaceae id.960)
539	rs9586501	G	A	0.059268	0.012733	2.59e-06	14306	ebi-a-GCST90016948	Gut microbiota abundance (family Prevotellaceae id.960)
540	rs10131942	C	G	0.070121	0.015833	8.61e-06	14306	ebi-a-GCST90016948	Gut microbiota abundance (family Prevotellaceae id.960)
541	rs912860	A	G	0.229046	0.048312	9.3e-07	14306	ebi-a-GCST90016948	Gut microbiota abundance (family Prevotellaceae id.960)
542	rs9958960	G	A	-0.09148	0.017361	1.06e-07	14306	ebi-a-GCST90016948	Gut microbiota abundance (family Prevotellaceae id.960)
543	rs7252711	G	A	0.074088	0.016193	5.57e-06	14306	ebi-a-GCST90016948	Gut microbiota abundance (family Prevotellaceae id.960)
544	rs2206482	T	G	-0.05691	0.011749	1.3e-06	14306	ebi-a-GCST90016948	Gut microbiota abundance (family Prevotellaceae id.960)
545	rs6679026	T	C	0.111984	0.025109	9.95e-06	14306	ebi-a-GCST90016949	Gut microbiota abundance (family Rhodospirillaceae id.2717)
546	rs72714493	A	G	0.081686	0.018079	7.35e-06	14306	ebi-a-GCST90016949	Gut microbiota abundance (family Rhodospirillaceae id.2717)
547	rs76784716	A	G	0.136049	0.028577	1.49e-06	14306	ebi-a-GCST90016949	Gut microbiota abundance (family Rhodospirillaceae id.2717)
548	rs3754624	C	T	0.097139	0.020006	1.71e-06	14306	ebi-a-GCST90016949	Gut microbiota abundance (family Rhodospirillaceae id.2717)
549	rs9813022	A	G	-0.08424	0.016358	2.53e-07	14306	ebi-a-GCST90016949	Gut microbiota abundance (family Rhodospirillaceae id.2717)
550	rs55876211	C	T	-0.09119	0.01964	2.87e-06	14306	ebi-a-GCST90016949	Gut microbiota abundance (family Rhodospirillaceae id.2717)
551	rs74354280	C	T	-0.09119	0.020491	6.67e-06	14306	ebi-a-GCST90016949	Gut microbiota abundance (family Rhodospirillaceae id.2717)
552	rs1549633	A	C	0.099931	0.021863	4.7e-06	14306	ebi-a-GCST90016949	Gut microbiota abundance (family Rhodospirillaceae id.2717)
553	rs1035406	G	A	-0.11354	0.025086	5.84e-06	14306	ebi-a-GCST90016949	Gut microbiota abundance (family Rhodospirillaceae id.2717)
554	rs1923415	A	G	-0.09992	0.022733	9.64e-06	14306	ebi-a-GCST90016949	Gut microbiota abundance (family Rhodospirillaceae id.2717)
555	rs7001029	C	T	0.117366	0.026132	5.35e-06	14306	ebi-a-GCST90016949	Gut microbiota abundance (family Rhodospirillaceae id.2717)
556	rs11591293	G	T	0.074318	0.015872	2.67e-06	14306	ebi-a-GCST90016949	Gut microbiota abundance (family Rhodospirillaceae id.2717)
557	rs4278423	T	C	0.107529	0.023573	3.12e-06	14306	ebi-a-GCST90016949	Gut microbiota abundance (family Rhodospirillaceae id.2717)
558	rs61933850	G	A	0.164808	0.036065	7.23e-06	14306	ebi-a-GCST90016949	Gut microbiota abundance (family Rhodospirillaceae id.2717)
559	rs13336560	C	T	-0.07017	0.015806	9.17e-06	14306	ebi-a-GCST90016949	Gut microbiota abundance (family Rhodospirillaceae id.2717)
560	rs12977163	G	C	0.073095	0.016349	7.63e-06	14306	ebi-a-GCST90016949	Gut microbiota abundance (family Rhodospirillaceae id.2717)
561	rs4822789	G	C	0.073432	0.016052	7.01e-06	14306	ebi-a-GCST90016949	Gut microbiota abundance (family Rhodospirillaceae id.2717)
562	rs67705352	T	G	-0.05497	0.011053	6.58e-07	14306	ebi-a-GCST90016950	Gut microbiota abundance (family Rikenellaceae id.967)
563	rs6744030	C	T	0.069675	0.01571	9.32e-06	14306	ebi-a-GCST90016950	Gut microbiota abundance (family Rikenellaceae id.967)
564	rs6837275	A	G	0.057036	0.011887	1.45e-06	14306	ebi-a-GCST90016950	Gut microbiota abundance (family Rikenellaceae id.967)
565	rs9389714	C	T	-0.06368	0.014342	8.79e-06	14306	ebi-a-GCST90016950	Gut microbiota abundance (family Rikenellaceae id.967)
566	rs67281112	G	C	0.063581	0.013745	3.63e-06	14306	ebi-a-GCST90016950	Gut microbiota abundance (family Rikenellaceae id.967)
567	rs2447496	A	G	0.05492	0.01219	6.09e-06	14306	ebi-a-GCST90016950	Gut microbiota abundance (family Rikenellaceae id.967)
568	rs35909684	A	C	-0.08502	0.019154	7.1e-06	14306	ebi-a-GCST90016950	Gut microbiota abundance (family Rikenellaceae id.967)
569	rs62532512	A	C	0.050426	0.01074	2.76e-06	14306	ebi-a-GCST90016950	Gut microbiota abundance (family Rikenellaceae id.967)
570	rs10217435	C	T	-0.08838	0.019751	6.51e-06	14306	ebi-a-GCST90016950	Gut microbiota abundance (family Rikenellaceae id.967)
571	rs1939881	G	A	-0.10559	0.020621	5.64e-07	14306	ebi-a-GCST90016950	Gut microbiota abundance (family Rikenellaceae id.967)
572	rs10832801	A	C	-0.05348	0.012267	7.5e-06	14306	ebi-a-GCST90016950	Gut microbiota abundance (family Rikenellaceae id.967)
573	rs9578457	G	A	-0.14148	0.031585	3.99e-06	14306	ebi-a-GCST90016950	Gut microbiota abundance (family Rikenellaceae id.967)
574	rs9603208	G	T	0.082117	0.01596	1.92e-07	14306	ebi-a-GCST90016950	Gut microbiota abundance (family Rikenellaceae id.967)
575	rs77885767	C	T	-0.15621	0.033648	2.85e-06	14306	ebi-a-GCST90016950	Gut microbiota abundance (family Rikenellaceae id.967)
576	rs74474130	T	G	0.137747	0.029569	3.61e-06	14306	ebi-a-GCST90016950	Gut microbiota abundance (family Rikenellaceae id.967)
577	rs4264350	T	C	-0.05264	0.010856	1.35e-06	14306	ebi-a-GCST90016950	Gut microbiota abundance (family Rikenellaceae id.967)
578	rs4783173	G	C	-0.04815	0.011001	7.06e-06	14306	ebi-a-GCST90016950	Gut microbiota abundance (family Rikenellaceae id.967)
579	rs7242694	C	T	-0.06187	0.013488	5.81e-06	14306	ebi-a-GCST90016950	Gut microbiota abundance (family Rikenellaceae id.967)
580	rs59663348	G	A	0.057092	0.012505	6.12e-06	14306	ebi-a-GCST90016950	Gut microbiota abundance (family Rikenellaceae id.967)
581	rs2833282	G	A	0.071114	0.015697	4.31e-06	14306	ebi-a-GCST90016950	Gut microbiota abundance (family Rikenellaceae id.967)
582	rs36021379	A	G	-0.0656	0.01449	7.2e-06	14306	ebi-a-GCST90016950	Gut microbiota abundance (family Rikenellaceae id.967)
583	rs76724913	T	G	0.090105	0.02031	9.6e-06	14306	ebi-a-GCST90016951	Gut microbiota abundance (family Ruminococcaceae id.2050)
584	rs3009418	A	C	-0.09276	0.021012	8.69e-06	14306	ebi-a-GCST90016951	Gut microbiota abundance (family Ruminococcaceae id.2050)
585	rs1612733	T	C	0.108708	0.023801	4.22e-06	14306	ebi-a-GCST90016951	Gut microbiota abundance (family Ruminococcaceae id.2050)
586	rs17376049	T	C	0.084853	0.017211	7.3e-07	14306	ebi-a-GCST90016951	Gut microbiota abundance (family Ruminococcaceae id.2050)
587	rs2113833	C	T	-0.16915	0.035501	1.14e-06	14306	ebi-a-GCST90016951	Gut microbiota abundance (family Ruminococcaceae id.2050)
588	rs10166469	C	T	0.053336	0.012021	8.52e-06	14306	ebi-a-GCST90016951	Gut microbiota abundance (family Ruminococcaceae id.2050)
589	rs1158100	G	A	0.049054	0.010987	8.61e-06	14306	ebi-a-GCST90016951	Gut microbiota abundance (family Ruminococcaceae id.2050)
590	rs10093275	T	C	-0.05346	0.011677	5.35e-06	14306	ebi-a-GCST90016951	Gut microbiota abundance (family Ruminococcaceae id.2050)
591	rs56199908	T	C	-0.19933	0.041044	1.66e-06	14306	ebi-a-GCST90016951	Gut microbiota abundance (family Ruminococcaceae id.2050)
592	rs499272	G	C	0.070643	0.016046	9.29e-06	14306	ebi-a-GCST90016951	Gut microbiota abundance (family Ruminococcaceae id.2050)
593	rs55793120	T	C	0.13822	0.026615	1.44e-07	14306	ebi-a-GCST90016951	Gut microbiota abundance (family Ruminococcaceae id.2050)
594	rs2426816	T	A	-0.04802	0.010601	6.04e-06	14306	ebi-a-GCST90016951	Gut microbiota abundance (family Ruminococcaceae id.2050)
595	rs77968078	G	A	-0.0993	0.022479	7.93e-06	14306	ebi-a-GCST90016952	Gut microbiota abundance (family Streptococcaceae id.1850)
596	rs76717940	T	A	0.150606	0.033408	3.09e-06	14306	ebi-a-GCST90016952	Gut microbiota abundance (family Streptococcaceae id.1850)
597	rs6806351	T	C	-0.06192	0.013574	6.94e-06	14306	ebi-a-GCST90016952	Gut microbiota abundance (family Streptococcaceae id.1850)
598	rs10028567	C	T	-0.0934	0.019034	3.72e-06	14306	ebi-a-GCST90016952	Gut microbiota abundance (family Streptococcaceae id.1850)
599	rs57646748	G	A	-0.08802	0.019876	7.88e-06	14306	ebi-a-GCST90016952	Gut microbiota abundance (family Streptococcaceae id.1850)
600	rs395407	C	G	0.082686	0.017254	1.33e-06	14306	ebi-a-GCST90016952	Gut microbiota abundance (family Streptococcaceae id.1850)
601	rs957755	T	G	-0.06424	0.01427	7.42e-06	14306	ebi-a-GCST90016952	Gut microbiota abundance (family Streptococcaceae id.1850)
602	rs2952251	G	A	0.06393	0.012653	3.72e-07	14306	ebi-a-GCST90016952	Gut microbiota abundance (family Streptococcaceae id.1850)
603	rs7916711	A	G	0.095964	0.021545	6.33e-06	14306	ebi-a-GCST90016952	Gut microbiota abundance (family Streptococcaceae id.1850)
604	rs16950051	A	G	0.107008	0.023697	5.34e-06	14306	ebi-a-GCST90016952	Gut microbiota abundance (family Streptococcaceae id.1850)
605	rs11110281	T	C	-0.13055	0.022594	1.4e-08	14306	ebi-a-GCST90016952	Gut microbiota abundance (family Streptococcaceae id.1850)
606	rs2370083	G	T	-0.08428	0.018451	4.26e-06	14306	ebi-a-GCST90016952	Gut microbiota abundance (family Streptococcaceae id.1850)
607	rs72739637	A	G	0.092798	0.019202	1.82e-06	14306	ebi-a-GCST90016952	Gut microbiota abundance (family Streptococcaceae id.1850)
608	rs6563952	C	G	-0.08019	0.017858	8.71e-06	14306	ebi-a-GCST90016952	Gut microbiota abundance (family Streptococcaceae id.1850)
609	rs35344081	G	A	0.060935	0.01297	2.64e-06	14306	ebi-a-GCST90016952	Gut microbiota abundance (family Streptococcaceae id.1850)
610	rs9903102	C	A	-0.0693	0.01541	4.92e-06	14306	ebi-a-GCST90016952	Gut microbiota abundance (family Streptococcaceae id.1850)
611	rs4968759	A	G	-0.0544	0.011127	8.92e-07	14306	ebi-a-GCST90016952	Gut microbiota abundance (family Streptococcaceae id.1850)
612	rs12741784	C	T	-0.06215	0.011927	1.28e-07	14306	ebi-a-GCST90016956	Gut microbiota abundance (family Veillonellaceae id.2172)
613	rs6692542	G	A	-0.05344	0.011825	8.68e-06	14306	ebi-a-GCST90016956	Gut microbiota abundance (family Veillonellaceae id.2172)
614	rs1442060	A	G	0.051402	0.011213	4.51e-06	14306	ebi-a-GCST90016956	Gut microbiota abundance (family Veillonellaceae id.2172)
615	rs2175069	G	A	0.052675	0.011489	4.64e-06	14306	ebi-a-GCST90016956	Gut microbiota abundance (family Veillonellaceae id.2172)
616	rs12186441	G	A	0.208096	0.0454	4.53e-06	14306	ebi-a-GCST90016956	Gut microbiota abundance (family Veillonellaceae id.2172)
617	rs2561116	T	G	-0.08362	0.018716	7.89e-06	14306	ebi-a-GCST90016956	Gut microbiota abundance (family Veillonellaceae id.2172)
618	rs6909981	C	T	-0.06387	0.014177	5.48e-06	14306	ebi-a-GCST90016956	Gut microbiota abundance (family Veillonellaceae id.2172)
619	rs61264131	A	C	0.202367	0.046439	6.75e-06	14306	ebi-a-GCST90016956	Gut microbiota abundance (family Veillonellaceae id.2172)
620	rs9345168	A	C	-0.05091	0.011325	8.49e-06	14306	ebi-a-GCST90016956	Gut microbiota abundance (family Veillonellaceae id.2172)
621	rs12668619	A	G	0.055301	0.011765	2.57e-06	14306	ebi-a-GCST90016956	Gut microbiota abundance (family Veillonellaceae id.2172)
622	rs4263802	A	G	-0.05094	0.011492	7.45e-06	14306	ebi-a-GCST90016956	Gut microbiota abundance (family Veillonellaceae id.2172)
623	rs1447205	C	G	0.052069	0.011566	7.35e-06	14306	ebi-a-GCST90016956	Gut microbiota abundance (family Veillonellaceae id.2172)
624	rs75768969	C	G	-0.07038	0.015686	7.19e-06	14306	ebi-a-GCST90016956	Gut microbiota abundance (family Veillonellaceae id.2172)
625	rs114889439	A	G	-0.25381	0.053917	6.19e-06	14306	ebi-a-GCST90016956	Gut microbiota abundance (family Veillonellaceae id.2172)
626	rs79535861	A	C	0.100666	0.020702	1.58e-06	14306	ebi-a-GCST90016956	Gut microbiota abundance (family Veillonellaceae id.2172)
627	rs2585520	G	T	-0.0905	0.020043	5.27e-06	14306	ebi-a-GCST90016956	Gut microbiota abundance (family Veillonellaceae id.2172)
628	rs111810795	C	T	-0.08671	0.018057	1.73e-06	14306	ebi-a-GCST90016956	Gut microbiota abundance (family Veillonellaceae id.2172)
629	rs4461038	G	A	0.055497	0.011947	3.73e-06	14306	ebi-a-GCST90016956	Gut microbiota abundance (family Veillonellaceae id.2172)
630	rs4797169	T	C	0.05878	0.01283	4.49e-06	14306	ebi-a-GCST90016956	Gut microbiota abundance (family Veillonellaceae id.2172)
631	rs1693340	T	C	0.081893	0.018245	9.25e-06	14306	ebi-a-GCST90016956	Gut microbiota abundance (family Veillonellaceae id.2172)
632	rs11700976	C	A	0.050334	0.011376	9.25e-06	14306	ebi-a-GCST90016956	Gut microbiota abundance (family Veillonellaceae id.2172)
633	rs11184341	C	G	-0.06553	0.014223	4.14e-06	14306	ebi-a-GCST90016957	Gut microbiota abundance (family Verrucomicrobiaceae id.4036)
634	rs61779207	G	A	-0.07588	0.016776	6.63e-06	14306	ebi-a-GCST90016957	Gut microbiota abundance (family Verrucomicrobiaceae id.4036)
635	rs11729256	T	C	0.07498	0.015018	6.73e-07	14306	ebi-a-GCST90016957	Gut microbiota abundance (family Verrucomicrobiaceae id.4036)
636	rs74542928	T	C	0.112124	0.023642	1.65e-06	14306	ebi-a-GCST90016957	Gut microbiota abundance (family Verrucomicrobiaceae id.4036)
637	rs9349825	A	G	-0.07044	0.014713	2.51e-06	14306	ebi-a-GCST90016957	Gut microbiota abundance (family Verrucomicrobiaceae id.4036)
638	rs4242783	A	G	-0.0688	0.014769	2.75e-06	14306	ebi-a-GCST90016957	Gut microbiota abundance (family Verrucomicrobiaceae id.4036)
639	rs4936098	G	A	-0.06487	0.013593	1.13e-06	14306	ebi-a-GCST90016957	Gut microbiota abundance (family Verrucomicrobiaceae id.4036)
640	rs111862613	T	C	0.090707	0.019675	3.73e-06	14306	ebi-a-GCST90016957	Gut microbiota abundance (family Verrucomicrobiaceae id.4036)
641	rs12908520	G	A	0.06191	0.013095	2.15e-06	14306	ebi-a-GCST90016957	Gut microbiota abundance (family Verrucomicrobiaceae id.4036)
642	rs2602429	T	C	-0.07455	0.01562	2.7e-06	14306	ebi-a-GCST90016957	Gut microbiota abundance (family Verrucomicrobiaceae id.4036)
643	rs117107102	A	G	0.204683	0.043157	2.92e-06	14306	ebi-a-GCST90016957	Gut microbiota abundance (family Verrucomicrobiaceae id.4036)
644	rs941682	G	A	-0.06315	0.014377	9.58e-06	14306	ebi-a-GCST90016957	Gut microbiota abundance (family Verrucomicrobiaceae id.4036)
645	rs6545794	A	G	-0.19779	0.04105	5.97e-07	14306	ebi-a-GCST90016958	Gut microbiota abundance (family Victivallaceae id.2255)
646	rs67832247	C	T	-0.12349	0.02667	3.24e-06	14306	ebi-a-GCST90016958	Gut microbiota abundance (family Victivallaceae id.2255)
647	rs61702987	T	C	0.145501	0.030001	3.08e-06	14306	ebi-a-GCST90016958	Gut microbiota abundance (family Victivallaceae id.2255)
648	rs7627405	C	T	-0.13416	0.030143	8.19e-06	14306	ebi-a-GCST90016958	Gut microbiota abundance (family Victivallaceae id.2255)
649	rs2546105	T	A	-0.12664	0.025711	1.03e-06	14306	ebi-a-GCST90016958	Gut microbiota abundance (family Victivallaceae id.2255)
650	rs11764871	G	T	0.127099	0.025656	7.49e-07	14306	ebi-a-GCST90016958	Gut microbiota abundance (family Victivallaceae id.2255)
651	rs2944282	T	C	-0.1242	0.025703	1.57e-06	14306	ebi-a-GCST90016958	Gut microbiota abundance (family Victivallaceae id.2255)
652	rs7860510	G	C	0.164855	0.037513	9.6e-06	14306	ebi-a-GCST90016958	Gut microbiota abundance (family Victivallaceae id.2255)
653	rs62570196	C	T	-0.2461	0.048308	2.7e-07	14306	ebi-a-GCST90016958	Gut microbiota abundance (family Victivallaceae id.2255)
654	rs7077363	G	A	0.148942	0.031837	2.83e-06	14306	ebi-a-GCST90016958	Gut microbiota abundance (family Victivallaceae id.2255)
655	rs4396289	C	T	-0.15292	0.028853	1.54e-07	14306	ebi-a-GCST90016958	Gut microbiota abundance (family Victivallaceae id.2255)
656	rs7314815	G	A	0.101088	0.022559	6.4e-06	14306	ebi-a-GCST90016958	Gut microbiota abundance (family Victivallaceae id.2255)
657	rs34962571	A	C	-0.18695	0.041841	6.25e-06	14306	ebi-a-GCST90016958	Gut microbiota abundance (family Victivallaceae id.2255)
658	rs11671100	A	C	-0.16003	0.034947	4.08e-06	14306	ebi-a-GCST90016958	Gut microbiota abundance (family Victivallaceae id.2255)
659	rs71315246	A	G	-0.09698	0.021925	9.83e-06	14306	ebi-a-GCST90016959	Gut microbiota abundance (genus Actinomyces id.423)
660	rs34583783	G	T	0.126596	0.026846	4.49e-06	14306	ebi-a-GCST90016959	Gut microbiota abundance (genus Actinomyces id.423)
661	rs4073240	G	A	0.074969	0.016737	7.94e-06	14306	ebi-a-GCST90016959	Gut microbiota abundance (genus Actinomyces id.423)
662	rs35011108	A	G	0.232634	0.051204	6.34e-06	14306	ebi-a-GCST90016959	Gut microbiota abundance (genus Actinomyces id.423)
663	rs4146653	G	A	0.098522	0.021418	4.5e-06	14306	ebi-a-GCST90016959	Gut microbiota abundance (genus Actinomyces id.423)
664	rs10787984	G	C	0.094316	0.021351	9.62e-06	14306	ebi-a-GCST90016959	Gut microbiota abundance (genus Actinomyces id.423)
665	rs7915461	C	T	-0.18776	0.040164	5.92e-06	14306	ebi-a-GCST90016959	Gut microbiota abundance (genus Actinomyces id.423)
666	rs2715439	T	C	-0.07467	0.016482	6.27e-06	14306	ebi-a-GCST90016959	Gut microbiota abundance (genus Actinomyces id.423)
667	rs6664405	T	C	-0.09531	0.021075	5.23e-06	14306	ebi-a-GCST90016960	Gut microbiota abundance (genus Adlercreutzia id.812)
668	rs2147798	G	C	-0.0923	0.019212	1.4e-06	14306	ebi-a-GCST90016960	Gut microbiota abundance (genus Adlercreutzia id.812)
669	rs55719207	G	A	-0.06992	0.015804	9.61e-06	14306	ebi-a-GCST90016960	Gut microbiota abundance (genus Adlercreutzia id.812)
670	rs7680684	T	C	0.083381	0.01689	9.77e-07	14306	ebi-a-GCST90016960	Gut microbiota abundance (genus Adlercreutzia id.812)
671	rs80078995	A	T	-0.11324	0.023259	1.57e-06	14306	ebi-a-GCST90016960	Gut microbiota abundance (genus Adlercreutzia id.812)
672	rs12522517	A	T	-0.10488	0.02347	4.41e-06	14306	ebi-a-GCST90016960	Gut microbiota abundance (genus Adlercreutzia id.812)
673	rs9490822	C	T	-0.07345	0.015579	2.54e-06	14306	ebi-a-GCST90016960	Gut microbiota abundance (genus Adlercreutzia id.812)
674	rs13231526	C	A	0.143237	0.031165	4.81e-06	14306	ebi-a-GCST90016960	Gut microbiota abundance (genus Adlercreutzia id.812)
675	rs1046175	G	C	-0.11276	0.025599	6.36e-06	14306	ebi-a-GCST90016960	Gut microbiota abundance (genus Adlercreutzia id.812)
676	rs11604400	C	T	-0.10252	0.023483	9.74e-06	14306	ebi-a-GCST90016960	Gut microbiota abundance (genus Adlercreutzia id.812)
677	rs9915817	C	T	-0.07492	0.016833	8.22e-06	14306	ebi-a-GCST90016960	Gut microbiota abundance (genus Adlercreutzia id.812)
678	rs2717140	C	T	-0.11923	0.025108	2.05e-06	14306	ebi-a-GCST90016960	Gut microbiota abundance (genus Adlercreutzia id.812)
679	rs11184341	C	G	-0.06559	0.014224	4.06e-06	14306	ebi-a-GCST90016961	Gut microbiota abundance (genus Akkermansia id.4037)
680	rs61779207	G	A	-0.07605	0.016777	6.32e-06	14306	ebi-a-GCST90016961	Gut microbiota abundance (genus Akkermansia id.4037)
681	rs11729256	T	C	0.075047	0.015018	6.58e-07	14306	ebi-a-GCST90016961	Gut microbiota abundance (genus Akkermansia id.4037)
682	rs74542928	T	C	0.112623	0.023643	1.48e-06	14306	ebi-a-GCST90016961	Gut microbiota abundance (genus Akkermansia id.4037)
683	rs9349825	A	G	-0.07034	0.014713	2.6e-06	14306	ebi-a-GCST90016961	Gut microbiota abundance (genus Akkermansia id.4037)
684	rs4242783	A	G	-0.06855	0.01477	3e-06	14306	ebi-a-GCST90016961	Gut microbiota abundance (genus Akkermansia id.4037)
685	rs4936098	G	A	-0.06492	0.013593	1.1e-06	14306	ebi-a-GCST90016961	Gut microbiota abundance (genus Akkermansia id.4037)
686	rs111862613	T	C	0.09112	0.019675	3.39e-06	14306	ebi-a-GCST90016961	Gut microbiota abundance (genus Akkermansia id.4037)
687	rs12908520	G	A	0.061772	0.013095	2.26e-06	14306	ebi-a-GCST90016961	Gut microbiota abundance (genus Akkermansia id.4037)
688	rs2602429	T	C	-0.07454	0.01562	2.72e-06	14306	ebi-a-GCST90016961	Gut microbiota abundance (genus Akkermansia id.4037)
689	rs117107102	A	G	0.204406	0.043163	3.01e-06	14306	ebi-a-GCST90016961	Gut microbiota abundance (genus Akkermansia id.4037)
690	rs941682	G	A	-0.0633	0.014378	9.17e-06	14306	ebi-a-GCST90016961	Gut microbiota abundance (genus Akkermansia id.4037)
691	rs67705352	T	G	-0.05324	0.011086	1.65e-06	14306	ebi-a-GCST90016962	Gut microbiota abundance (genus Alistipes id.968)
692	rs12990744	C	T	-0.07766	0.017299	8.21e-06	14306	ebi-a-GCST90016962	Gut microbiota abundance (genus Alistipes id.968)
693	rs11958296	A	G	-0.09812	0.021827	9.3e-06	14306	ebi-a-GCST90016962	Gut microbiota abundance (genus Alistipes id.968)
694	rs67281112	G	C	0.063458	0.013785	3.92e-06	14306	ebi-a-GCST90016962	Gut microbiota abundance (genus Alistipes id.968)
695	rs11769002	G	A	-0.05288	0.010939	1.45e-06	14306	ebi-a-GCST90016962	Gut microbiota abundance (genus Alistipes id.968)
696	rs2450745	A	C	-0.08052	0.01847	7.12e-06	14306	ebi-a-GCST90016962	Gut microbiota abundance (genus Alistipes id.968)
697	rs62576416	T	C	0.049265	0.010973	7.5e-06	14306	ebi-a-GCST90016962	Gut microbiota abundance (genus Alistipes id.968)
698	rs1689282	A	C	-0.05201	0.011394	5.28e-06	14306	ebi-a-GCST90016962	Gut microbiota abundance (genus Alistipes id.968)
699	rs2290844	C	T	0.081397	0.019163	9.1e-06	14306	ebi-a-GCST90016962	Gut microbiota abundance (genus Alistipes id.968)
700	rs7129639	A	C	0.052496	0.010958	1.78e-06	14306	ebi-a-GCST90016962	Gut microbiota abundance (genus Alistipes id.968)
701	rs2875322	C	T	0.058095	0.013143	8.78e-06	14306	ebi-a-GCST90016962	Gut microbiota abundance (genus Alistipes id.968)
702	rs1107244	G	A	0.075856	0.017118	3.59e-06	14306	ebi-a-GCST90016962	Gut microbiota abundance (genus Alistipes id.968)
703	rs34417064	A	G	-0.0482	0.010687	7.01e-06	14306	ebi-a-GCST90016962	Gut microbiota abundance (genus Alistipes id.968)
704	rs4810359	A	G	-0.06524	0.014616	7.5e-06	14306	ebi-a-GCST90016962	Gut microbiota abundance (genus Alistipes id.968)
705	rs8130320	A	G	-0.049	0.010717	4.84e-06	14306	ebi-a-GCST90016962	Gut microbiota abundance (genus Alistipes id.968)
706	rs6742198	A	G	-0.14915	0.031648	3.35e-06	14306	ebi-a-GCST90016963	Gut microbiota abundance (genus Allisonella id.2174)
707	rs1901739	G	T	-0.11577	0.024863	3.59e-06	14306	ebi-a-GCST90016963	Gut microbiota abundance (genus Allisonella id.2174)
708	rs76904847	G	A	0.148523	0.033486	6.09e-06	14306	ebi-a-GCST90016963	Gut microbiota abundance (genus Allisonella id.2174)
709	rs35778461	C	T	0.146679	0.029719	1.21e-06	14306	ebi-a-GCST90016963	Gut microbiota abundance (genus Allisonella id.2174)
710	rs602075	G	A	-0.16897	0.029698	3.57e-08	14306	ebi-a-GCST90016963	Gut microbiota abundance (genus Allisonella id.2174)
711	rs7898615	T	G	0.167966	0.037359	8.87e-06	14306	ebi-a-GCST90016963	Gut microbiota abundance (genus Allisonella id.2174)
712	rs594561	T	C	-0.11223	0.025168	9.41e-06	14306	ebi-a-GCST90016963	Gut microbiota abundance (genus Allisonella id.2174)
713	rs35110698	T	C	-0.14632	0.032085	5.72e-06	14306	ebi-a-GCST90016963	Gut microbiota abundance (genus Allisonella id.2174)
714	rs685403	G	C	-0.1752	0.040447	4.88e-06	14306	ebi-a-GCST90016963	Gut microbiota abundance (genus Allisonella id.2174)
715	rs4364940	A	G	0.126418	0.028221	8.58e-06	14306	ebi-a-GCST90016964	Gut microbiota abundance (genus Alloprevotella id.961)
716	rs4680035	G	A	0.119599	0.025945	4.99e-06	14306	ebi-a-GCST90016964	Gut microbiota abundance (genus Alloprevotella id.961)
717	rs17380632	A	T	0.125564	0.028041	9.27e-06	14306	ebi-a-GCST90016964	Gut microbiota abundance (genus Alloprevotella id.961)
718	rs58212166	A	G	-0.16151	0.03591	7.94e-06	14306	ebi-a-GCST90016964	Gut microbiota abundance (genus Alloprevotella id.961)
719	rs12675596	G	T	0.145669	0.029068	9.64e-07	14306	ebi-a-GCST90016964	Gut microbiota abundance (genus Alloprevotella id.961)
720	rs2154444	G	T	-0.13823	0.030896	8.37e-06	14306	ebi-a-GCST90016964	Gut microbiota abundance (genus Alloprevotella id.961)
721	rs34619204	G	A	-0.15604	0.034439	8.84e-06	14306	ebi-a-GCST90016964	Gut microbiota abundance (genus Alloprevotella id.961)
722	rs4506496	A	G	-0.10309	0.021286	1.49e-06	14306	ebi-a-GCST90016965	Gut microbiota abundance (genus Anaerofilum id.2053)
723	rs17012738	T	G	0.090342	0.020024	7.24e-06	14306	ebi-a-GCST90016965	Gut microbiota abundance (genus Anaerofilum id.2053)
724	rs79598899	C	T	0.182586	0.035728	3.75e-07	14306	ebi-a-GCST90016965	Gut microbiota abundance (genus Anaerofilum id.2053)
725	rs1563175	A	C	0.092383	0.020216	5.54e-06	14306	ebi-a-GCST90016965	Gut microbiota abundance (genus Anaerofilum id.2053)
726	rs712981	A	C	0.10076	0.02029	6.83e-07	14306	ebi-a-GCST90016965	Gut microbiota abundance (genus Anaerofilum id.2053)
727	rs9299345	T	C	-0.1364	0.030237	8.04e-06	14306	ebi-a-GCST90016965	Gut microbiota abundance (genus Anaerofilum id.2053)
728	rs17105491	G	C	-0.19311	0.041119	1.57e-06	14306	ebi-a-GCST90016965	Gut microbiota abundance (genus Anaerofilum id.2053)
729	rs10794359	C	T	0.095352	0.02006	2.23e-06	14306	ebi-a-GCST90016965	Gut microbiota abundance (genus Anaerofilum id.2053)
730	rs4244069	A	G	0.146775	0.032659	9.81e-06	14306	ebi-a-GCST90016965	Gut microbiota abundance (genus Anaerofilum id.2053)
731	rs816292	T	C	-0.113	0.02204	2.64e-07	14306	ebi-a-GCST90016965	Gut microbiota abundance (genus Anaerofilum id.2053)
732	rs17096874	C	T	-0.12634	0.026892	2.86e-06	14306	ebi-a-GCST90016965	Gut microbiota abundance (genus Anaerofilum id.2053)
733	rs356049	G	A	0.132603	0.02898	6.56e-06	14306	ebi-a-GCST90016965	Gut microbiota abundance (genus Anaerofilum id.2053)
734	rs13376554	A	T	0.197389	0.045864	7.72e-06	14306	ebi-a-GCST90016966	Gut microbiota abundance (genus Anaerostipes id.1991)
735	rs2396460	C	T	0.051265	0.010956	2.91e-06	14306	ebi-a-GCST90016966	Gut microbiota abundance (genus Anaerostipes id.1991)
736	rs62157625	T	C	0.088573	0.018555	1.45e-06	14306	ebi-a-GCST90016966	Gut microbiota abundance (genus Anaerostipes id.1991)
737	rs6726833	C	A	-0.08775	0.018941	3.32e-06	14306	ebi-a-GCST90016966	Gut microbiota abundance (genus Anaerostipes id.1991)
738	rs2014785	T	C	0.051569	0.01122	4.68e-06	14306	ebi-a-GCST90016966	Gut microbiota abundance (genus Anaerostipes id.1991)
739	rs6854026	C	T	0.050848	0.010908	3.2e-06	14306	ebi-a-GCST90016966	Gut microbiota abundance (genus Anaerostipes id.1991)
740	rs7823228	C	G	0.062109	0.013661	5.84e-06	14306	ebi-a-GCST90016966	Gut microbiota abundance (genus Anaerostipes id.1991)
741	rs6474958	G	A	0.050007	0.0112	6.74e-06	14306	ebi-a-GCST90016966	Gut microbiota abundance (genus Anaerostipes id.1991)
742	rs3900776	G	A	-0.11001	0.02363	2.75e-06	14306	ebi-a-GCST90016966	Gut microbiota abundance (genus Anaerostipes id.1991)
743	rs2804244	G	A	0.053089	0.011098	2.04e-06	14306	ebi-a-GCST90016966	Gut microbiota abundance (genus Anaerostipes id.1991)
744	rs10502061	A	G	0.083575	0.019202	7.94e-06	14306	ebi-a-GCST90016966	Gut microbiota abundance (genus Anaerostipes id.1991)
745	rs7193624	T	C	-0.07506	0.015072	5.35e-07	14306	ebi-a-GCST90016966	Gut microbiota abundance (genus Anaerostipes id.1991)
746	rs60983350	G	A	-0.05399	0.011658	4.42e-06	14306	ebi-a-GCST90016966	Gut microbiota abundance (genus Anaerostipes id.1991)
747	rs78735375	A	C	-0.13743	0.03053	5.33e-06	14306	ebi-a-GCST90016966	Gut microbiota abundance (genus Anaerostipes id.1991)
748	rs62215703	G	A	0.064497	0.01367	1.98e-06	14306	ebi-a-GCST90016966	Gut microbiota abundance (genus Anaerostipes id.1991)
749	rs17734739	T	C	0.066005	0.014908	7.43e-06	14306	ebi-a-GCST90016967	Gut microbiota abundance (genus Anaerotruncus id.2054)
750	rs4669806	G	T	0.057639	0.012299	2.42e-06	14306	ebi-a-GCST90016967	Gut microbiota abundance (genus Anaerotruncus id.2054)
751	rs1431492	C	T	-0.0655	0.014619	7.36e-06	14306	ebi-a-GCST90016967	Gut microbiota abundance (genus Anaerotruncus id.2054)
752	rs115414803	A	C	-0.14436	0.031752	6.83e-06	14306	ebi-a-GCST90016967	Gut microbiota abundance (genus Anaerotruncus id.2054)
753	rs7675045	A	T	-0.04978	0.011057	6.92e-06	14306	ebi-a-GCST90016967	Gut microbiota abundance (genus Anaerotruncus id.2054)
754	rs9347879	T	C	0.050618	0.011049	4.22e-06	14306	ebi-a-GCST90016967	Gut microbiota abundance (genus Anaerotruncus id.2054)
755	rs12056802	C	G	0.077419	0.017718	6.13e-06	14306	ebi-a-GCST90016967	Gut microbiota abundance (genus Anaerotruncus id.2054)
756	rs1272208	T	G	0.061174	0.012983	4.28e-06	14306	ebi-a-GCST90016967	Gut microbiota abundance (genus Anaerotruncus id.2054)
757	rs11018566	A	G	-0.15647	0.036603	6.14e-06	14306	ebi-a-GCST90016967	Gut microbiota abundance (genus Anaerotruncus id.2054)
758	rs2704155	T	A	-0.10624	0.023482	5.42e-06	14306	ebi-a-GCST90016967	Gut microbiota abundance (genus Anaerotruncus id.2054)
759	rs34449434	A	C	-0.0497	0.01134	9.85e-06	14306	ebi-a-GCST90016967	Gut microbiota abundance (genus Anaerotruncus id.2054)
760	rs6563550	T	C	0.087714	0.017675	2.35e-07	14306	ebi-a-GCST90016967	Gut microbiota abundance (genus Anaerotruncus id.2054)
761	rs7155595	C	A	0.053934	0.01189	7.55e-06	14306	ebi-a-GCST90016967	Gut microbiota abundance (genus Anaerotruncus id.2054)
762	rs8005030	C	T	0.055445	0.011785	2.28e-06	14306	ebi-a-GCST90016967	Gut microbiota abundance (genus Anaerotruncus id.2054)
763	rs10150232	A	G	0.056709	0.012488	6.68e-06	14306	ebi-a-GCST90016967	Gut microbiota abundance (genus Anaerotruncus id.2054)
764	rs6494922	A	G	0.090311	0.020226	6.62e-06	14306	ebi-a-GCST90016967	Gut microbiota abundance (genus Anaerotruncus id.2054)
765	rs1340391	T	C	-0.0592	0.013224	6.73e-06	14306	ebi-a-GCST90016968	Gut microbiota abundance (genus Bacteroides id.918)
766	rs11585893	A	G	-0.07407	0.014763	1.8e-06	14306	ebi-a-GCST90016968	Gut microbiota abundance (genus Bacteroides id.918)
767	rs6795673	C	T	0.053857	0.010525	3.38e-07	14306	ebi-a-GCST90016968	Gut microbiota abundance (genus Bacteroides id.918)
768	rs66710942	T	C	-0.0488	0.010741	5.86e-06	14306	ebi-a-GCST90016968	Gut microbiota abundance (genus Bacteroides id.918)
769	rs2366421	T	A	-0.05282	0.011712	7.65e-06	14306	ebi-a-GCST90016968	Gut microbiota abundance (genus Bacteroides id.918)
770	rs28757219	T	A	0.08184	0.017032	1.29e-06	14306	ebi-a-GCST90016968	Gut microbiota abundance (genus Bacteroides id.918)
771	rs13207588	A	G	-0.05921	0.01312	7.48e-06	14306	ebi-a-GCST90016968	Gut microbiota abundance (genus Bacteroides id.918)
772	rs495004	C	G	-0.06075	0.012987	3.42e-06	14306	ebi-a-GCST90016968	Gut microbiota abundance (genus Bacteroides id.918)
773	rs9507307	C	T	0.060446	0.012913	2.13e-06	14306	ebi-a-GCST90016968	Gut microbiota abundance (genus Bacteroides id.918)
774	rs2023437	T	C	-0.07823	0.016763	5.02e-06	14306	ebi-a-GCST90016968	Gut microbiota abundance (genus Bacteroides id.918)
775	rs17619981	T	G	0.088098	0.0187	2.69e-06	14306	ebi-a-GCST90016968	Gut microbiota abundance (genus Bacteroides id.918)
776	rs66474973	G	T	0.081252	0.016448	6.81e-07	14306	ebi-a-GCST90016968	Gut microbiota abundance (genus Bacteroides id.918)
777	rs28479800	A	T	-0.09152	0.021	7.93e-06	14306	ebi-a-GCST90016969	Gut microbiota abundance (genus Barnesiella id.944)
778	rs113258194	A	G	0.098992	0.021412	7.31e-06	14306	ebi-a-GCST90016969	Gut microbiota abundance (genus Barnesiella id.944)
779	rs62251337	G	A	0.069076	0.014937	4.24e-06	14306	ebi-a-GCST90016969	Gut microbiota abundance (genus Barnesiella id.944)
780	rs35177866	A	G	0.091713	0.019013	2.95e-06	14306	ebi-a-GCST90016969	Gut microbiota abundance (genus Barnesiella id.944)
781	rs79795328	A	G	-0.08186	0.017644	4.23e-06	14306	ebi-a-GCST90016969	Gut microbiota abundance (genus Barnesiella id.944)
782	rs72684847	T	C	-0.11437	0.025387	6.76e-06	14306	ebi-a-GCST90016969	Gut microbiota abundance (genus Barnesiella id.944)
783	rs2276875	A	G	-0.06972	0.013954	4.65e-07	14306	ebi-a-GCST90016969	Gut microbiota abundance (genus Barnesiella id.944)
784	rs77455852	T	G	-0.08915	0.01956	3.16e-06	14306	ebi-a-GCST90016969	Gut microbiota abundance (genus Barnesiella id.944)
785	rs11155559	T	C	0.095602	0.021296	8.92e-06	14306	ebi-a-GCST90016969	Gut microbiota abundance (genus Barnesiella id.944)
786	rs199035	G	A	0.05595	0.011972	3e-06	14306	ebi-a-GCST90016969	Gut microbiota abundance (genus Barnesiella id.944)
787	rs2428166	G	A	-0.16586	0.033731	8.51e-07	14306	ebi-a-GCST90016969	Gut microbiota abundance (genus Barnesiella id.944)
788	rs2057922	C	G	-0.09152	0.019462	3.83e-06	14306	ebi-a-GCST90016969	Gut microbiota abundance (genus Barnesiella id.944)
789	rs13242616	C	T	0.058375	0.012318	2.29e-06	14306	ebi-a-GCST90016969	Gut microbiota abundance (genus Barnesiella id.944)
790	rs76181748	C	T	-0.07786	0.017164	6.78e-06	14306	ebi-a-GCST90016969	Gut microbiota abundance (genus Barnesiella id.944)
791	rs28418786	C	G	-0.07913	0.017496	6.48e-06	14306	ebi-a-GCST90016969	Gut microbiota abundance (genus Barnesiella id.944)
792	rs60316894	C	T	-0.12148	0.025184	1.19e-06	14306	ebi-a-GCST90016969	Gut microbiota abundance (genus Barnesiella id.944)
793	rs12909713	C	T	-0.05507	0.012004	4.95e-06	14306	ebi-a-GCST90016969	Gut microbiota abundance (genus Barnesiella id.944)
794	rs12022129	A	G	-0.06194	0.013894	8e-06	14306	ebi-a-GCST90016970	Gut microbiota abundance (genus Bifidobacterium id.436)
795	rs182549	T	C	-0.1197	0.012729	1.28e-20	14306	ebi-a-GCST90016970	Gut microbiota abundance (genus Bifidobacterium id.436)
796	rs62181700	G	A	-0.06246	0.013121	2.17e-06	14306	ebi-a-GCST90016970	Gut microbiota abundance (genus Bifidobacterium id.436)
797	rs4567981	T	A	0.056208	0.011792	1.93e-06	14306	ebi-a-GCST90016970	Gut microbiota abundance (genus Bifidobacterium id.436)
798	rs55888705	A	G	0.054632	0.012114	6.67e-06	14306	ebi-a-GCST90016970	Gut microbiota abundance (genus Bifidobacterium id.436)
799	rs4957061	T	C	0.053424	0.011743	5.78e-06	14306	ebi-a-GCST90016970	Gut microbiota abundance (genus Bifidobacterium id.436)
800	rs73797465	T	G	-0.09536	0.020924	4.38e-06	14306	ebi-a-GCST90016970	Gut microbiota abundance (genus Bifidobacterium id.436)
801	rs76671854	C	G	-0.08461	0.0184	3.96e-06	14306	ebi-a-GCST90016970	Gut microbiota abundance (genus Bifidobacterium id.436)
802	rs857444	C	T	0.055823	0.012122	3.57e-06	14306	ebi-a-GCST90016970	Gut microbiota abundance (genus Bifidobacterium id.436)
803	rs2686790	C	T	-0.07074	0.015793	7.5e-06	14306	ebi-a-GCST90016970	Gut microbiota abundance (genus Bifidobacterium id.436)
804	rs2491158	A	G	-0.07126	0.015983	8.05e-06	14306	ebi-a-GCST90016970	Gut microbiota abundance (genus Bifidobacterium id.436)
805	rs10841473	G	C	-0.06242	0.012944	1.65e-06	14306	ebi-a-GCST90016970	Gut microbiota abundance (genus Bifidobacterium id.436)
806	rs7322849	T	C	0.112428	0.020181	1.08e-08	14306	ebi-a-GCST90016970	Gut microbiota abundance (genus Bifidobacterium id.436)
807	rs540489	T	G	-0.06376	0.013875	5.19e-06	14306	ebi-a-GCST90016970	Gut microbiota abundance (genus Bifidobacterium id.436)
808	rs75344046	C	T	0.232354	0.050598	4.86e-06	14306	ebi-a-GCST90016970	Gut microbiota abundance (genus Bifidobacterium id.436)
809	rs5746486	T	C	-0.05362	0.01208	9e-06	14306	ebi-a-GCST90016970	Gut microbiota abundance (genus Bifidobacterium id.436)
810	rs1241171	G	A	-0.06927	0.015015	4.24e-06	14306	ebi-a-GCST90016971	Gut microbiota abundance (genus Bilophila id.3170)
811	rs6793291	A	C	-0.11273	0.024163	3.11e-06	14306	ebi-a-GCST90016971	Gut microbiota abundance (genus Bilophila id.3170)
812	rs116261629	G	C	0.128112	0.026136	8.62e-07	14306	ebi-a-GCST90016971	Gut microbiota abundance (genus Bilophila id.3170)
813	rs2713349	T	A	-0.06172	0.014017	8.63e-06	14306	ebi-a-GCST90016971	Gut microbiota abundance (genus Bilophila id.3170)
814	rs2728491	T	G	0.062742	0.013946	6.33e-06	14306	ebi-a-GCST90016971	Gut microbiota abundance (genus Bilophila id.3170)
815	rs7802841	A	C	-0.06701	0.01377	1.77e-06	14306	ebi-a-GCST90016971	Gut microbiota abundance (genus Bilophila id.3170)
816	rs1917709	A	T	0.118509	0.026742	7.37e-06	14306	ebi-a-GCST90016971	Gut microbiota abundance (genus Bilophila id.3170)
817	rs72676854	T	C	0.123209	0.026882	5.62e-06	14306	ebi-a-GCST90016971	Gut microbiota abundance (genus Bilophila id.3170)
818	rs60178956	G	A	-0.06248	0.014149	8.06e-06	14306	ebi-a-GCST90016971	Gut microbiota abundance (genus Bilophila id.3170)
819	rs1571225	T	C	-0.08268	0.017062	1.12e-06	14306	ebi-a-GCST90016971	Gut microbiota abundance (genus Bilophila id.3170)
820	rs1969927	A	G	-0.05646	0.012694	9.07e-06	14306	ebi-a-GCST90016971	Gut microbiota abundance (genus Bilophila id.3170)
821	rs11069458	C	T	0.068095	0.015503	7.72e-06	14306	ebi-a-GCST90016971	Gut microbiota abundance (genus Bilophila id.3170)
822	rs8013541	A	T	-0.0572	0.012567	5.48e-06	14306	ebi-a-GCST90016971	Gut microbiota abundance (genus Bilophila id.3170)
823	rs542415	T	C	-0.06136	0.013344	4.71e-06	14306	ebi-a-GCST90016971	Gut microbiota abundance (genus Bilophila id.3170)
824	rs9899990	A	G	-0.1027	0.023388	9.07e-06	14306	ebi-a-GCST90016971	Gut microbiota abundance (genus Bilophila id.3170)
825	rs4798126	G	A	0.073288	0.016799	7.15e-06	14306	ebi-a-GCST90016971	Gut microbiota abundance (genus Bilophila id.3170)
826	rs3827020	C	T	0.076648	0.016064	1.79e-06	14306	ebi-a-GCST90016971	Gut microbiota abundance (genus Bilophila id.3170)
827	rs2788271	G	T	0.05756	0.013349	7.16e-06	14306	ebi-a-GCST90016972	Gut microbiota abundance (genus Blautia id.1992)
828	rs115043014	G	A	-0.20661	0.043992	5.19e-06	14306	ebi-a-GCST90016972	Gut microbiota abundance (genus Blautia id.1992)
829	rs12034718	G	A	-0.07012	0.015821	9.58e-06	14306	ebi-a-GCST90016973	Gut microbiota abundance (genus Butyricicoccus id.2055)
830	rs10084203	G	A	-0.05497	0.012356	8.59e-06	14306	ebi-a-GCST90016973	Gut microbiota abundance (genus Butyricicoccus id.2055)
831	rs56221232	T	C	0.082803	0.01674	7.62e-07	14306	ebi-a-GCST90016973	Gut microbiota abundance (genus Butyricicoccus id.2055)
832	rs2017189	T	G	0.050696	0.011024	3.87e-06	14306	ebi-a-GCST90016973	Gut microbiota abundance (genus Butyricicoccus id.2055)
833	rs62478070	T	G	0.224039	0.049496	5.94e-06	14306	ebi-a-GCST90016973	Gut microbiota abundance (genus Butyricicoccus id.2055)
834	rs4962426	T	G	-0.06142	0.013598	7.38e-06	14306	ebi-a-GCST90016973	Gut microbiota abundance (genus Butyricicoccus id.2055)
835	rs7322368	C	T	-0.08157	0.018317	5.52e-06	14306	ebi-a-GCST90016973	Gut microbiota abundance (genus Butyricicoccus id.2055)
836	rs12585793	T	C	-0.26221	0.056473	5.79e-06	14306	ebi-a-GCST90016973	Gut microbiota abundance (genus Butyricicoccus id.2055)
837	rs75238760	T	A	0.061942	0.013994	6.8e-06	14306	ebi-a-GCST90016973	Gut microbiota abundance (genus Butyricicoccus id.2055)
838	rs270727	G	C	-0.06942	0.01508	5.38e-06	14306	ebi-a-GCST90016974	Gut microbiota abundance (genus Butyricimonas id.945)
839	rs71428626	G	T	-0.13319	0.028991	4.8e-06	14306	ebi-a-GCST90016974	Gut microbiota abundance (genus Butyricimonas id.945)
840	rs78453362	A	G	-0.14948	0.032707	4.06e-06	14306	ebi-a-GCST90016974	Gut microbiota abundance (genus Butyricimonas id.945)
841	rs782080	A	T	-0.06535	0.013797	2.23e-06	14306	ebi-a-GCST90016974	Gut microbiota abundance (genus Butyricimonas id.945)
842	rs326049	C	G	0.075969	0.016762	8.19e-06	14306	ebi-a-GCST90016974	Gut microbiota abundance (genus Butyricimonas id.945)
843	rs2642760	G	C	0.071336	0.01454	8.58e-07	14306	ebi-a-GCST90016974	Gut microbiota abundance (genus Butyricimonas id.945)
844	rs62390301	T	C	-0.0873	0.017489	7.42e-07	14306	ebi-a-GCST90016974	Gut microbiota abundance (genus Butyricimonas id.945)
845	rs9657374	C	T	0.068072	0.014817	4.5e-06	14306	ebi-a-GCST90016974	Gut microbiota abundance (genus Butyricimonas id.945)
846	rs7083431	A	C	0.070354	0.014444	8.85e-07	14306	ebi-a-GCST90016974	Gut microbiota abundance (genus Butyricimonas id.945)
847	rs72814525	A	G	0.066415	0.014977	8.25e-06	14306	ebi-a-GCST90016974	Gut microbiota abundance (genus Butyricimonas id.945)
848	rs11228830	A	G	0.135265	0.029841	6.55e-06	14306	ebi-a-GCST90016974	Gut microbiota abundance (genus Butyricimonas id.945)
849	rs12304031	G	A	-0.08628	0.019685	6.7e-06	14306	ebi-a-GCST90016974	Gut microbiota abundance (genus Butyricimonas id.945)
850	rs2114713	G	T	0.062721	0.0139	6.88e-06	14306	ebi-a-GCST90016974	Gut microbiota abundance (genus Butyricimonas id.945)
851	rs1862649	G	A	0.113124	0.024818	4.76e-06	14306	ebi-a-GCST90016974	Gut microbiota abundance (genus Butyricimonas id.945)
852	rs12458763	A	C	0.122037	0.026959	6.37e-06	14306	ebi-a-GCST90016974	Gut microbiota abundance (genus Butyricimonas id.945)
853	rs62130338	A	G	0.073261	0.015832	3.9e-06	14306	ebi-a-GCST90016974	Gut microbiota abundance (genus Butyricimonas id.945)
854	rs113054641	G	A	-0.14488	0.027457	1.74e-07	14306	ebi-a-GCST90016974	Gut microbiota abundance (genus Butyricimonas id.945)
855	rs7412979	C	G	0.186779	0.038911	1.71e-06	14306	ebi-a-GCST90016975	Gut microbiota abundance (genus Butyrivibrio id.1993)
856	rs4928024	G	A	0.17471	0.038933	8.19e-06	14306	ebi-a-GCST90016975	Gut microbiota abundance (genus Butyrivibrio id.1993)
857	rs17163238	G	A	0.140987	0.030912	5.51e-06	14306	ebi-a-GCST90016975	Gut microbiota abundance (genus Butyrivibrio id.1993)
858	rs7763512	A	G	-0.11985	0.025337	3.11e-06	14306	ebi-a-GCST90016975	Gut microbiota abundance (genus Butyrivibrio id.1993)
859	rs9349693	G	A	-0.11797	0.025986	5.55e-06	14306	ebi-a-GCST90016975	Gut microbiota abundance (genus Butyrivibrio id.1993)
860	rs1007475	G	T	0.118065	0.026127	7.92e-06	14306	ebi-a-GCST90016975	Gut microbiota abundance (genus Butyrivibrio id.1993)
861	rs7752361	G	A	0.11923	0.023998	7.69e-07	14306	ebi-a-GCST90016975	Gut microbiota abundance (genus Butyrivibrio id.1993)
862	rs11761679	T	C	0.154775	0.032154	2.2e-06	14306	ebi-a-GCST90016975	Gut microbiota abundance (genus Butyrivibrio id.1993)
863	rs16934069	T	C	-0.13378	0.029944	8.86e-06	14306	ebi-a-GCST90016975	Gut microbiota abundance (genus Butyrivibrio id.1993)
864	rs142855850	A	G	0.205013	0.045714	6.86e-06	14306	ebi-a-GCST90016975	Gut microbiota abundance (genus Butyrivibrio id.1993)
865	rs4537857	T	C	-0.12459	0.026099	1.8e-06	14306	ebi-a-GCST90016975	Gut microbiota abundance (genus Butyrivibrio id.1993)
866	rs74622183	A	G	-0.20103	0.04282	2.46e-06	14306	ebi-a-GCST90016975	Gut microbiota abundance (genus Butyrivibrio id.1993)
867	rs72723662	C	T	0.224078	0.044934	7.86e-07	14306	ebi-a-GCST90016975	Gut microbiota abundance (genus Butyrivibrio id.1993)
868	rs16941336	C	T	0.127488	0.026794	1.53e-06	14306	ebi-a-GCST90016975	Gut microbiota abundance (genus Butyrivibrio id.1993)
869	rs77356209	T	C	0.216874	0.04833	6.66e-06	14306	ebi-a-GCST90016975	Gut microbiota abundance (genus Butyrivibrio id.1993)
870	rs486484	A	G	-0.10835	0.024001	6.61e-06	14306	ebi-a-GCST90016975	Gut microbiota abundance (genus Butyrivibrio id.1993)
871	rs4294381	C	T	-0.1122	0.023186	1.37e-06	14306	ebi-a-GCST90016976	Gut microbiota abundance (genus Candidatus Soleaferrea id.11350)
872	rs9973954	G	A	-0.08921	0.01954	5.95e-06	14306	ebi-a-GCST90016976	Gut microbiota abundance (genus Candidatus Soleaferrea id.11350)
873	rs4678258	T	C	0.098614	0.021565	5.53e-06	14306	ebi-a-GCST90016976	Gut microbiota abundance (genus Candidatus Soleaferrea id.11350)
874	rs2193878	T	A	0.228255	0.050924	9.46e-06	14306	ebi-a-GCST90016976	Gut microbiota abundance (genus Candidatus Soleaferrea id.11350)
875	rs12500231	T	A	-0.08139	0.01827	7.68e-06	14306	ebi-a-GCST90016976	Gut microbiota abundance (genus Candidatus Soleaferrea id.11350)
876	rs6881988	C	G	0.081913	0.018185	9.23e-06	14306	ebi-a-GCST90016976	Gut microbiota abundance (genus Candidatus Soleaferrea id.11350)
877	rs11153159	G	C	-0.12805	0.028545	4.42e-06	14306	ebi-a-GCST90016976	Gut microbiota abundance (genus Candidatus Soleaferrea id.11350)
878	rs36155147	T	C	-0.10497	0.0241	5.41e-06	14306	ebi-a-GCST90016976	Gut microbiota abundance (genus Candidatus Soleaferrea id.11350)
879	rs10108780	A	G	-0.09283	0.019981	3.64e-06	14306	ebi-a-GCST90016976	Gut microbiota abundance (genus Candidatus Soleaferrea id.11350)
880	rs10090365	G	A	0.083441	0.018099	4.17e-06	14306	ebi-a-GCST90016976	Gut microbiota abundance (genus Candidatus Soleaferrea id.11350)
881	rs10809135	C	T	-0.08349	0.018243	5.47e-06	14306	ebi-a-GCST90016976	Gut microbiota abundance (genus Candidatus Soleaferrea id.11350)
882	rs386526	G	C	-0.08185	0.018009	8.33e-06	14306	ebi-a-GCST90016976	Gut microbiota abundance (genus Candidatus Soleaferrea id.11350)
883	rs6489992	A	G	-0.08404	0.018703	7.89e-06	14306	ebi-a-GCST90016976	Gut microbiota abundance (genus Candidatus Soleaferrea id.11350)
884	rs7400877	C	T	0.095109	0.02128	9.29e-06	14306	ebi-a-GCST90016976	Gut microbiota abundance (genus Candidatus Soleaferrea id.11350)
885	rs6494306	A	G	-0.09693	0.021422	5.8e-06	14306	ebi-a-GCST90016976	Gut microbiota abundance (genus Candidatus Soleaferrea id.11350)
886	rs830151	A	G	-0.19456	0.034793	4.26e-08	14306	ebi-a-GCST90016976	Gut microbiota abundance (genus Candidatus Soleaferrea id.11350)
887	rs12404911	C	T	0.140717	0.030414	2.8e-06	14306	ebi-a-GCST90016977	Gut microbiota abundance (genus Catenibacterium id.2153)
888	rs77285108	G	A	-0.16183	0.035345	3.63e-06	14306	ebi-a-GCST90016977	Gut microbiota abundance (genus Catenibacterium id.2153)
889	rs212393	A	G	0.135254	0.028621	3.62e-06	14306	ebi-a-GCST90016977	Gut microbiota abundance (genus Catenibacterium id.2153)
890	rs7742829	C	T	0.11411	0.02511	5.61e-06	14306	ebi-a-GCST90016977	Gut microbiota abundance (genus Catenibacterium id.2153)
891	rs73128290	A	G	0.129726	0.028456	4.29e-06	14306	ebi-a-GCST90016977	Gut microbiota abundance (genus Catenibacterium id.2153)
892	rs62190261	A	C	0.095839	0.021472	8.74e-06	14306	ebi-a-GCST90016978	Gut microbiota abundance (genus Christensenellaceae R 7group id.11283)
893	rs10461257	A	G	-0.0552	0.012207	6.51e-06	14306	ebi-a-GCST90016978	Gut microbiota abundance (genus Christensenellaceae R 7group id.11283)
894	rs79150079	C	A	0.121547	0.027098	9.42e-06	14306	ebi-a-GCST90016978	Gut microbiota abundance (genus Christensenellaceae R 7group id.11283)
895	rs62467127	C	T	0.114108	0.025198	3.25e-06	14306	ebi-a-GCST90016978	Gut microbiota abundance (genus Christensenellaceae R 7group id.11283)
896	rs892686	A	G	0.05141	0.011136	3.97e-06	14306	ebi-a-GCST90016978	Gut microbiota abundance (genus Christensenellaceae R 7group id.11283)
897	rs78521377	C	T	0.124992	0.02748	5.61e-06	14306	ebi-a-GCST90016978	Gut microbiota abundance (genus Christensenellaceae R 7group id.11283)
898	rs17081797	A	G	-0.09043	0.020425	3.34e-06	14306	ebi-a-GCST90016978	Gut microbiota abundance (genus Christensenellaceae R 7group id.11283)
899	rs73952017	C	T	-0.08622	0.019435	8.46e-06	14306	ebi-a-GCST90016978	Gut microbiota abundance (genus Christensenellaceae R 7group id.11283)
900	rs60954665	T	G	0.049815	0.011079	7.13e-06	14306	ebi-a-GCST90016978	Gut microbiota abundance (genus Christensenellaceae R 7group id.11283)
901	rs999354	T	A	0.058025	0.011719	7.01e-07	14306	ebi-a-GCST90016978	Gut microbiota abundance (genus Christensenellaceae R 7group id.11283)
902	rs62132810	A	G	-0.08289	0.017962	5.67e-06	14306	ebi-a-GCST90016978	Gut microbiota abundance (genus Christensenellaceae R 7group id.11283)
903	rs6577484	G	A	0.160425	0.036086	8.41e-06	14306	ebi-a-GCST90016979	Gut microbiota abundance (genus Clostridium innocuum group id.14397)
904	rs1948423	T	A	-0.10886	0.023425	3.49e-06	14306	ebi-a-GCST90016979	Gut microbiota abundance (genus Clostridium innocuum group id.14397)
905	rs40656	C	T	0.142664	0.031102	8.62e-06	14306	ebi-a-GCST90016979	Gut microbiota abundance (genus Clostridium innocuum group id.14397)
906	rs6890185	C	T	-0.11342	0.023314	1.12e-06	14306	ebi-a-GCST90016979	Gut microbiota abundance (genus Clostridium innocuum group id.14397)
907	rs4869133	G	A	-0.18059	0.040951	7.24e-06	14306	ebi-a-GCST90016979	Gut microbiota abundance (genus Clostridium innocuum group id.14397)
908	rs10074000	T	C	-0.10265	0.022751	7e-06	14306	ebi-a-GCST90016979	Gut microbiota abundance (genus Clostridium innocuum group id.14397)
909	rs71564433	T	A	-0.12675	0.027466	7.8e-06	14306	ebi-a-GCST90016979	Gut microbiota abundance (genus Clostridium innocuum group id.14397)
910	rs10506058	A	G	0.099705	0.022193	8.92e-06	14306	ebi-a-GCST90016979	Gut microbiota abundance (genus Clostridium innocuum group id.14397)
911	rs77845139	A	G	-0.11499	0.025719	8.41e-06	14306	ebi-a-GCST90016979	Gut microbiota abundance (genus Clostridium innocuum group id.14397)
912	rs61267978	T	C	0.14708	0.032088	5.59e-06	14306	ebi-a-GCST90016979	Gut microbiota abundance (genus Clostridium innocuum group id.14397)
913	rs1942371	G	A	-0.15794	0.034187	4.06e-06	14306	ebi-a-GCST90016979	Gut microbiota abundance (genus Clostridium innocuum group id.14397)
914	rs11586026	A	T	0.110967	0.02505	8.85e-06	14306	ebi-a-GCST90016980	Gut microbiota abundance (genus Clostridium sensustricto1 id.1873)
915	rs2817172	C	T	0.058139	0.012449	2.77e-06	14306	ebi-a-GCST90016980	Gut microbiota abundance (genus Clostridium sensustricto1 id.1873)
916	rs11264403	G	A	-0.13906	0.033445	7.76e-06	14306	ebi-a-GCST90016980	Gut microbiota abundance (genus Clostridium sensustricto1 id.1873)
917	rs12490337	C	G	-0.06169	0.013758	7.49e-06	14306	ebi-a-GCST90016980	Gut microbiota abundance (genus Clostridium sensustricto1 id.1873)
918	rs115807074	A	G	-0.22736	0.049258	4.32e-06	14306	ebi-a-GCST90016980	Gut microbiota abundance (genus Clostridium sensustricto1 id.1873)
919	rs550843	T	C	-0.07832	0.016921	2.05e-06	14306	ebi-a-GCST90016980	Gut microbiota abundance (genus Clostridium sensustricto1 id.1873)
920	rs12341505	G	A	0.081072	0.018012	4.82e-06	14306	ebi-a-GCST90016980	Gut microbiota abundance (genus Clostridium sensustricto1 id.1873)
921	rs2795528	G	A	-0.18432	0.03922	2.72e-06	14306	ebi-a-GCST90016980	Gut microbiota abundance (genus Clostridium sensustricto1 id.1873)
922	rs116847295	C	T	0.110021	0.024603	4.58e-06	14306	ebi-a-GCST90016980	Gut microbiota abundance (genus Clostridium sensustricto1 id.1873)
923	rs73052258	G	A	0.093018	0.020266	1.72e-06	14306	ebi-a-GCST90016981	Gut microbiota abundance (genus Collinsella id.815)
924	rs75672793	A	G	-0.10891	0.024052	6.14e-06	14306	ebi-a-GCST90016981	Gut microbiota abundance (genus Collinsella id.815)
925	rs62448871	C	A	-0.05403	0.012032	6.78e-06	14306	ebi-a-GCST90016981	Gut microbiota abundance (genus Collinsella id.815)
926	rs11597285	G	T	-0.05379	0.012055	9.38e-06	14306	ebi-a-GCST90016981	Gut microbiota abundance (genus Collinsella id.815)
927	rs10890671	C	T	0.05374	0.011885	6.52e-06	14306	ebi-a-GCST90016981	Gut microbiota abundance (genus Collinsella id.815)
928	rs9541268	C	A	0.09597	0.019731	8.79e-07	14306	ebi-a-GCST90016981	Gut microbiota abundance (genus Collinsella id.815)
929	rs59414781	C	G	0.066887	0.014977	9.15e-06	14306	ebi-a-GCST90016981	Gut microbiota abundance (genus Collinsella id.815)
930	rs12921100	T	A	-0.05638	0.012702	8.23e-06	14306	ebi-a-GCST90016981	Gut microbiota abundance (genus Collinsella id.815)
931	rs2671662	G	C	0.056775	0.011945	2.22e-06	14306	ebi-a-GCST90016981	Gut microbiota abundance (genus Collinsella id.815)
932	rs149807560	C	A	-0.10426	0.023584	7.1e-06	14306	ebi-a-GCST90016981	Gut microbiota abundance (genus Collinsella id.815)
933	rs1496626	T	C	-0.07223	0.01616	6.78e-06	14306	ebi-a-GCST90016981	Gut microbiota abundance (genus Collinsella id.815)
934	rs2103510	G	A	0.078655	0.016822	2.42e-06	14306	ebi-a-GCST90016981	Gut microbiota abundance (genus Collinsella id.815)
935	rs305411	A	G	0.129218	0.026452	1.01e-06	14306	ebi-a-GCST90016982	Gut microbiota abundance (genus Coprobacter id.949)
936	rs12996055	A	C	0.092182	0.020941	8.08e-06	14306	ebi-a-GCST90016982	Gut microbiota abundance (genus Coprobacter id.949)
937	rs74919520	G	A	0.125703	0.02763	5.76e-06	14306	ebi-a-GCST90016982	Gut microbiota abundance (genus Coprobacter id.949)
938	rs3828477	G	T	-0.09122	0.019569	2.89e-06	14306	ebi-a-GCST90016982	Gut microbiota abundance (genus Coprobacter id.949)
939	rs55672356	T	A	-0.19335	0.041382	2.74e-06	14306	ebi-a-GCST90016982	Gut microbiota abundance (genus Coprobacter id.949)
940	rs28402691	T	C	0.110695	0.02512	9.56e-06	14306	ebi-a-GCST90016982	Gut microbiota abundance (genus Coprobacter id.949)
941	rs76001613	C	G	0.21591	0.049302	9.13e-06	14306	ebi-a-GCST90016982	Gut microbiota abundance (genus Coprobacter id.949)
942	rs72821405	T	C	-0.14737	0.031998	4.76e-06	14306	ebi-a-GCST90016982	Gut microbiota abundance (genus Coprobacter id.949)
943	rs213863	T	C	0.088741	0.018838	2.35e-06	14306	ebi-a-GCST90016982	Gut microbiota abundance (genus Coprobacter id.949)
944	rs12684609	T	C	0.100827	0.022037	6.1e-06	14306	ebi-a-GCST90016982	Gut microbiota abundance (genus Coprobacter id.949)
945	rs143662916	C	T	0.253264	0.054014	3.07e-06	14306	ebi-a-GCST90016982	Gut microbiota abundance (genus Coprobacter id.949)
946	rs11532348	C	T	-0.10393	0.022683	5.71e-06	14306	ebi-a-GCST90016982	Gut microbiota abundance (genus Coprobacter id.949)
947	rs5011652	C	G	-0.08996	0.020001	5.51e-06	14306	ebi-a-GCST90016982	Gut microbiota abundance (genus Coprobacter id.949)
948	rs189356	G	A	0.078113	0.017192	6.26e-06	14306	ebi-a-GCST90016982	Gut microbiota abundance (genus Coprobacter id.949)
949	rs1010560	C	A	0.058023	0.012272	1.96e-06	14306	ebi-a-GCST90016983	Gut microbiota abundance (genus Coprococcus1 id.11301)
950	rs74101919	T	C	-0.0719	0.014465	1.03e-06	14306	ebi-a-GCST90016983	Gut microbiota abundance (genus Coprococcus1 id.11301)
951	rs1519491	T	C	0.04992	0.011356	8.95e-06	14306	ebi-a-GCST90016983	Gut microbiota abundance (genus Coprococcus1 id.11301)
952	rs73167075	T	C	0.057314	0.012757	8.57e-06	14306	ebi-a-GCST90016983	Gut microbiota abundance (genus Coprococcus1 id.11301)
953	rs56405618	A	G	-0.08963	0.018651	1.57e-06	14306	ebi-a-GCST90016983	Gut microbiota abundance (genus Coprococcus1 id.11301)
954	rs1576241	A	G	-0.05103	0.010954	3.33e-06	14306	ebi-a-GCST90016983	Gut microbiota abundance (genus Coprococcus1 id.11301)
955	rs7784490	G	C	0.051854	0.011314	4.55e-06	14306	ebi-a-GCST90016983	Gut microbiota abundance (genus Coprococcus1 id.11301)
956	rs946513	T	C	-0.2059	0.046002	8.62e-06	14306	ebi-a-GCST90016983	Gut microbiota abundance (genus Coprococcus1 id.11301)
957	rs12794898	G	T	0.09033	0.019721	4.92e-06	14306	ebi-a-GCST90016983	Gut microbiota abundance (genus Coprococcus1 id.11301)
958	rs73031725	T	C	0.167591	0.035522	1.98e-06	14306	ebi-a-GCST90016983	Gut microbiota abundance (genus Coprococcus1 id.11301)
959	rs12886051	G	C	-0.05218	0.011805	8.01e-06	14306	ebi-a-GCST90016983	Gut microbiota abundance (genus Coprococcus1 id.11301)
960	rs2907920	G	A	-0.05612	0.012682	7.65e-06	14306	ebi-a-GCST90016983	Gut microbiota abundance (genus Coprococcus1 id.11301)
961	rs4277593	G	A	-0.05856	0.010991	1.14e-07	14306	ebi-a-GCST90016983	Gut microbiota abundance (genus Coprococcus1 id.11301)
962	rs9426473	A	G	0.072736	0.016166	6.31e-06	14306	ebi-a-GCST90016984	Gut microbiota abundance (genus Coprococcus2 id.11302)
963	rs6677933	C	T	-0.08044	0.016422	1.19e-06	14306	ebi-a-GCST90016984	Gut microbiota abundance (genus Coprococcus2 id.11302)
964	rs61823518	A	C	-0.09554	0.021572	6.68e-06	14306	ebi-a-GCST90016984	Gut microbiota abundance (genus Coprococcus2 id.11302)
965	rs12634070	T	C	0.073649	0.016492	9.95e-06	14306	ebi-a-GCST90016984	Gut microbiota abundance (genus Coprococcus2 id.11302)
966	rs72680320	T	C	-0.06494	0.013919	2.27e-06	14306	ebi-a-GCST90016984	Gut microbiota abundance (genus Coprococcus2 id.11302)
967	rs10070053	A	G	0.059431	0.013538	7.65e-06	14306	ebi-a-GCST90016984	Gut microbiota abundance (genus Coprococcus2 id.11302)
968	rs2482516	C	T	0.075442	0.016462	4.72e-06	14306	ebi-a-GCST90016984	Gut microbiota abundance (genus Coprococcus2 id.11302)
969	rs35890118	A	G	-0.06654	0.014766	8.26e-06	14306	ebi-a-GCST90016984	Gut microbiota abundance (genus Coprococcus2 id.11302)
970	rs1958519	T	A	0.066529	0.013856	1.58e-06	14306	ebi-a-GCST90016984	Gut microbiota abundance (genus Coprococcus2 id.11302)
971	rs59936925	A	T	0.117085	0.0234	9.38e-07	14306	ebi-a-GCST90016984	Gut microbiota abundance (genus Coprococcus2 id.11302)
972	rs7521171	A	G	0.059643	0.012928	4.32e-06	14306	ebi-a-GCST90016985	Gut microbiota abundance (genus Coprococcus3 id.11303)
973	rs13394391	C	T	-0.07093	0.015092	2.2e-06	14306	ebi-a-GCST90016985	Gut microbiota abundance (genus Coprococcus3 id.11303)
974	rs13247359	G	A	0.051211	0.011303	7.33e-06	14306	ebi-a-GCST90016985	Gut microbiota abundance (genus Coprococcus3 id.11303)
975	rs62481985	G	C	-0.05824	0.011505	4.18e-07	14306	ebi-a-GCST90016985	Gut microbiota abundance (genus Coprococcus3 id.11303)
976	rs10810043	G	A	-0.05155	0.011592	9.27e-06	14306	ebi-a-GCST90016985	Gut microbiota abundance (genus Coprococcus3 id.11303)
977	rs4575475	A	G	-0.06195	0.013779	7.04e-06	14306	ebi-a-GCST90016985	Gut microbiota abundance (genus Coprococcus3 id.11303)
978	rs11080344	C	T	0.051692	0.011305	4.79e-06	14306	ebi-a-GCST90016985	Gut microbiota abundance (genus Coprococcus3 id.11303)
979	rs11077359	C	T	0.064544	0.014883	9.64e-06	14306	ebi-a-GCST90016985	Gut microbiota abundance (genus Coprococcus3 id.11303)
980	rs8100692	T	C	0.057741	0.011348	4.16e-07	14306	ebi-a-GCST90016985	Gut microbiota abundance (genus Coprococcus3 id.11303)
981	rs178271	C	T	-0.14526	0.029424	7.81e-07	14306	ebi-a-GCST90016985	Gut microbiota abundance (genus Coprococcus3 id.11303)
982	rs1582238	C	T	-0.0805	0.016726	1.57e-06	14306	ebi-a-GCST90016986	Gut microbiota abundance (genus Defluviitaleaceae UCG011 id.11287)
983	rs9725395	A	G	-0.13834	0.029554	3.52e-06	14306	ebi-a-GCST90016986	Gut microbiota abundance (genus Defluviitaleaceae UCG011 id.11287)
984	rs4677103	A	G	0.097791	0.019726	9.6e-07	14306	ebi-a-GCST90016986	Gut microbiota abundance (genus Defluviitaleaceae UCG011 id.11287)
985	rs2892880	G	A	0.081776	0.018169	6.83e-06	14306	ebi-a-GCST90016986	Gut microbiota abundance (genus Defluviitaleaceae UCG011 id.11287)
986	rs72731813	C	T	-0.14738	0.02938	4.33e-07	14306	ebi-a-GCST90016986	Gut microbiota abundance (genus Defluviitaleaceae UCG011 id.11287)
987	rs28696126	T	A	0.106503	0.023847	6.63e-06	14306	ebi-a-GCST90016986	Gut microbiota abundance (genus Defluviitaleaceae UCG011 id.11287)
988	rs112893842	T	C	0.11381	0.023281	1.45e-06	14306	ebi-a-GCST90016986	Gut microbiota abundance (genus Defluviitaleaceae UCG011 id.11287)
989	rs4344384	T	G	-0.0716	0.015631	4.83e-06	14306	ebi-a-GCST90016986	Gut microbiota abundance (genus Defluviitaleaceae UCG011 id.11287)
990	rs55658617	T	C	0.174369	0.036223	2.15e-06	14306	ebi-a-GCST90016986	Gut microbiota abundance (genus Defluviitaleaceae UCG011 id.11287)
991	rs9608282	T	G	0.142939	0.029979	2.52e-06	14306	ebi-a-GCST90016986	Gut microbiota abundance (genus Defluviitaleaceae UCG011 id.11287)
992	rs12031543	T	C	-0.12719	0.028189	6.55e-06	14306	ebi-a-GCST90016987	Gut microbiota abundance (genus Desulfovibrio id.3173)
993	rs16863365	A	G	0.109402	0.022696	1.79e-06	14306	ebi-a-GCST90016987	Gut microbiota abundance (genus Desulfovibrio id.3173)
994	rs13066142	G	A	0.119141	0.025089	3.79e-06	14306	ebi-a-GCST90016987	Gut microbiota abundance (genus Desulfovibrio id.3173)
995	rs2456226	A	C	0.085493	0.017275	8.55e-07	14306	ebi-a-GCST90016987	Gut microbiota abundance (genus Desulfovibrio id.3173)
996	rs6580353	T	C	0.077098	0.016974	4.94e-06	14306	ebi-a-GCST90016987	Gut microbiota abundance (genus Desulfovibrio id.3173)
997	rs2853179	T	C	-0.0812	0.017423	2.42e-06	14306	ebi-a-GCST90016987	Gut microbiota abundance (genus Desulfovibrio id.3173)
998	rs72647089	T	G	-0.10659	0.023934	8.3e-06	14306	ebi-a-GCST90016987	Gut microbiota abundance (genus Desulfovibrio id.3173)
999	rs2032031	G	A	0.065493	0.014868	9.14e-06	14306	ebi-a-GCST90016987	Gut microbiota abundance (genus Desulfovibrio id.3173)
1000	rs2590913	A	G	-0.1545	0.03394	6.65e-06	14306	ebi-a-GCST90016987	Gut microbiota abundance (genus Desulfovibrio id.3173)
1001	rs11160353	A	T	0.069176	0.014729	2.7e-06	14306	ebi-a-GCST90016987	Gut microbiota abundance (genus Desulfovibrio id.3173)
1002	rs4797774	A	G	-0.21258	0.047004	5.64e-06	14306	ebi-a-GCST90016987	Gut microbiota abundance (genus Desulfovibrio id.3173)
1003	rs75416973	A	G	0.072722	0.016451	9.46e-06	14306	ebi-a-GCST90016988	Gut microbiota abundance (genus Dialister id.2183)
1004	rs764177	C	A	-0.06015	0.013537	9.61e-06	14306	ebi-a-GCST90016988	Gut microbiota abundance (genus Dialister id.2183)
1005	rs10938938	A	G	0.077351	0.017092	7.37e-06	14306	ebi-a-GCST90016988	Gut microbiota abundance (genus Dialister id.2183)
1006	rs2435610	A	C	0.064713	0.014331	5.93e-06	14306	ebi-a-GCST90016988	Gut microbiota abundance (genus Dialister id.2183)
1007	rs11166701	G	A	-0.06553	0.013186	5.51e-07	14306	ebi-a-GCST90016988	Gut microbiota abundance (genus Dialister id.2183)
1008	rs76680460	G	A	-0.1613	0.036433	8.19e-06	14306	ebi-a-GCST90016988	Gut microbiota abundance (genus Dialister id.2183)
1009	rs4747450	C	A	0.066851	0.014769	5.84e-06	14306	ebi-a-GCST90016988	Gut microbiota abundance (genus Dialister id.2183)
1010	rs517089	T	A	0.076227	0.017041	5.14e-06	14306	ebi-a-GCST90016988	Gut microbiota abundance (genus Dialister id.2183)
1011	rs4753063	A	G	0.05963	0.013005	4.86e-06	14306	ebi-a-GCST90016988	Gut microbiota abundance (genus Dialister id.2183)
1012	rs10138457	T	C	-0.11305	0.026193	7.88e-06	14306	ebi-a-GCST90016988	Gut microbiota abundance (genus Dialister id.2183)
1013	rs11071887	T	C	0.06624	0.014632	5.91e-06	14306	ebi-a-GCST90016988	Gut microbiota abundance (genus Dialister id.2183)
1014	rs2314294	T	C	0.086593	0.019372	8.08e-06	14306	ebi-a-GCST90016988	Gut microbiota abundance (genus Dialister id.2183)
1015	rs345219	G	T	0.049737	0.011262	8.8e-06	14306	ebi-a-GCST90016989	Gut microbiota abundance (genus Dorea id.1997)
1016	rs1899291	T	C	-0.06972	0.015029	4.57e-06	14306	ebi-a-GCST90016989	Gut microbiota abundance (genus Dorea id.1997)
1017	rs73729431	C	T	-0.13745	0.029998	3.17e-06	14306	ebi-a-GCST90016989	Gut microbiota abundance (genus Dorea id.1997)
1018	rs12216169	T	A	0.088172	0.019368	5.33e-06	14306	ebi-a-GCST90016989	Gut microbiota abundance (genus Dorea id.1997)
1019	rs3005511	G	A	-0.05161	0.011285	5.29e-06	14306	ebi-a-GCST90016989	Gut microbiota abundance (genus Dorea id.1997)
1020	rs12537781	T	C	-0.05554	0.012522	9.15e-06	14306	ebi-a-GCST90016989	Gut microbiota abundance (genus Dorea id.1997)
1021	rs62503162	A	G	-0.09741	0.019438	7.47e-07	14306	ebi-a-GCST90016989	Gut microbiota abundance (genus Dorea id.1997)
1022	rs13279148	G	A	0.071531	0.015088	2.25e-06	14306	ebi-a-GCST90016989	Gut microbiota abundance (genus Dorea id.1997)
1023	rs62583469	T	A	-0.06341	0.014223	5.78e-06	14306	ebi-a-GCST90016989	Gut microbiota abundance (genus Dorea id.1997)
1024	rs3752849	G	A	0.163846	0.036608	7.68e-06	14306	ebi-a-GCST90016989	Gut microbiota abundance (genus Dorea id.1997)
1025	rs11150408	G	T	-0.04883	0.010906	7.06e-06	14306	ebi-a-GCST90016989	Gut microbiota abundance (genus Dorea id.1997)
1026	rs4793307	C	T	0.057417	0.012247	4.01e-06	14306	ebi-a-GCST90016989	Gut microbiota abundance (genus Dorea id.1997)
1027	rs112205261	T	C	-0.18862	0.040361	3.35e-06	14306	ebi-a-GCST90016990	Gut microbiota abundance (genus Eggerthella id.819)
1028	rs3851328	G	T	0.107774	0.023653	4.18e-06	14306	ebi-a-GCST90016990	Gut microbiota abundance (genus Eggerthella id.819)
1029	rs6430926	T	C	-0.08797	0.019713	8.37e-06	14306	ebi-a-GCST90016990	Gut microbiota abundance (genus Eggerthella id.819)
1030	rs13070736	A	C	-0.12133	0.027202	7.62e-06	14306	ebi-a-GCST90016990	Gut microbiota abundance (genus Eggerthella id.819)
1031	rs2877457	G	A	-0.09349	0.021021	9.03e-06	14306	ebi-a-GCST90016990	Gut microbiota abundance (genus Eggerthella id.819)
1032	rs2240838	G	A	-0.09806	0.019765	7.36e-07	14306	ebi-a-GCST90016990	Gut microbiota abundance (genus Eggerthella id.819)
1033	rs1784446	A	G	-0.09077	0.01981	5.23e-06	14306	ebi-a-GCST90016990	Gut microbiota abundance (genus Eggerthella id.819)
1034	rs67490567	T	C	0.108495	0.024546	8.94e-06	14306	ebi-a-GCST90016990	Gut microbiota abundance (genus Eggerthella id.819)
1035	rs4985746	A	G	-0.11052	0.024765	5.71e-06	14306	ebi-a-GCST90016990	Gut microbiota abundance (genus Eggerthella id.819)
1036	rs76663501	C	T	0.175349	0.037858	4.83e-06	14306	ebi-a-GCST90016990	Gut microbiota abundance (genus Eggerthella id.819)
1037	rs2223081	A	G	-0.10257	0.022111	3.89e-06	14306	ebi-a-GCST90016990	Gut microbiota abundance (genus Eggerthella id.819)
1038	rs12710729	C	A	0.089338	0.019907	9.84e-06	14306	ebi-a-GCST90016991	Gut microbiota abundance (genus Eisenbergiella id.11304)
1039	rs1553971	T	G	0.120965	0.026305	5.27e-06	14306	ebi-a-GCST90016991	Gut microbiota abundance (genus Eisenbergiella id.11304)
1040	rs11938607	C	T	-0.09781	0.021664	8.22e-06	14306	ebi-a-GCST90016991	Gut microbiota abundance (genus Eisenbergiella id.11304)
1041	rs13258851	A	G	0.137001	0.030212	7.75e-06	14306	ebi-a-GCST90016991	Gut microbiota abundance (genus Eisenbergiella id.11304)
1042	rs3812426	A	G	-0.10645	0.022416	2.72e-06	14306	ebi-a-GCST90016991	Gut microbiota abundance (genus Eisenbergiella id.11304)
1043	rs12257723	A	C	-0.09527	0.021157	8.85e-06	14306	ebi-a-GCST90016991	Gut microbiota abundance (genus Eisenbergiella id.11304)
1044	rs11027642	C	T	0.129006	0.028484	4.92e-06	14306	ebi-a-GCST90016991	Gut microbiota abundance (genus Eisenbergiella id.11304)
1045	rs12278566	T	A	-0.12107	0.025166	1.65e-06	14306	ebi-a-GCST90016991	Gut microbiota abundance (genus Eisenbergiella id.11304)
1046	rs2683098	T	C	-0.10732	0.022515	2.24e-06	14306	ebi-a-GCST90016991	Gut microbiota abundance (genus Eisenbergiella id.11304)
1047	rs1508033	A	C	0.091546	0.019579	3.23e-06	14306	ebi-a-GCST90016991	Gut microbiota abundance (genus Eisenbergiella id.11304)
1048	rs11079158	T	C	0.100627	0.022546	7.35e-06	14306	ebi-a-GCST90016991	Gut microbiota abundance (genus Eisenbergiella id.11304)
1049	rs4462860	G	A	0.093907	0.02011	4.16e-06	14306	ebi-a-GCST90016991	Gut microbiota abundance (genus Eisenbergiella id.11304)
1050	rs114731706	T	G	0.182308	0.03823	2.17e-06	14306	ebi-a-GCST90016992	Gut microbiota abundance (genus Enterorhabdus id.820)
1051	rs77655283	G	A	0.132988	0.029831	5.88e-06	14306	ebi-a-GCST90016992	Gut microbiota abundance (genus Enterorhabdus id.820)
1052	rs11098863	A	T	0.096601	0.016268	3.06e-09	14306	ebi-a-GCST90016992	Gut microbiota abundance (genus Enterorhabdus id.820)
1053	rs9470637	T	A	0.075551	0.016626	5.7e-06	14306	ebi-a-GCST90016992	Gut microbiota abundance (genus Enterorhabdus id.820)
1054	rs2051957	C	T	0.084329	0.018986	8.9e-06	14306	ebi-a-GCST90016992	Gut microbiota abundance (genus Enterorhabdus id.820)
1055	rs10098492	T	C	0.132323	0.029369	6.41e-06	14306	ebi-a-GCST90016992	Gut microbiota abundance (genus Enterorhabdus id.820)
1056	rs7923280	T	A	-0.086	0.016915	5.24e-07	14306	ebi-a-GCST90016992	Gut microbiota abundance (genus Enterorhabdus id.820)
1057	rs3017103	G	A	-0.09809	0.0209	2.94e-06	14306	ebi-a-GCST90016992	Gut microbiota abundance (genus Enterorhabdus id.820)
1058	rs73331712	T	C	0.26199	0.055123	4.85e-06	14306	ebi-a-GCST90016992	Gut microbiota abundance (genus Enterorhabdus id.820)
1059	rs61806970	C	T	0.142548	0.032069	9.09e-06	14306	ebi-a-GCST90016993	Gut microbiota abundance (genus Erysipelatoclostridium id.11381)
1060	rs710230	C	T	-0.14338	0.028151	6.33e-07	14306	ebi-a-GCST90016993	Gut microbiota abundance (genus Erysipelatoclostridium id.11381)
1061	rs1434153	G	A	-0.06845	0.015244	6.85e-06	14306	ebi-a-GCST90016993	Gut microbiota abundance (genus Erysipelatoclostridium id.11381)
1062	rs4697572	A	G	-0.08106	0.016331	7.59e-07	14306	ebi-a-GCST90016993	Gut microbiota abundance (genus Erysipelatoclostridium id.11381)
1063	rs340991	A	G	-0.07405	0.015889	3.75e-06	14306	ebi-a-GCST90016993	Gut microbiota abundance (genus Erysipelatoclostridium id.11381)
1064	rs17804233	C	T	0.066291	0.01442	4.59e-06	14306	ebi-a-GCST90016993	Gut microbiota abundance (genus Erysipelatoclostridium id.11381)
1065	rs3804326	A	G	0.14147	0.033635	9.85e-06	14306	ebi-a-GCST90016993	Gut microbiota abundance (genus Erysipelatoclostridium id.11381)
1066	rs6474512	C	A	-0.06702	0.01432	3.02e-06	14306	ebi-a-GCST90016993	Gut microbiota abundance (genus Erysipelatoclostridium id.11381)
1067	rs622418	A	G	-0.06681	0.014322	3.68e-06	14306	ebi-a-GCST90016993	Gut microbiota abundance (genus Erysipelatoclostridium id.11381)
1068	rs16936671	C	T	-0.0968	0.021788	6.04e-06	14306	ebi-a-GCST90016993	Gut microbiota abundance (genus Erysipelatoclostridium id.11381)
1069	rs58236560	G	T	-0.11116	0.023443	2.16e-06	14306	ebi-a-GCST90016993	Gut microbiota abundance (genus Erysipelatoclostridium id.11381)
1070	rs2901723	A	C	-0.06413	0.01443	8.79e-06	14306	ebi-a-GCST90016993	Gut microbiota abundance (genus Erysipelatoclostridium id.11381)
1071	rs9590927	A	G	0.0646	0.014348	6.39e-06	14306	ebi-a-GCST90016993	Gut microbiota abundance (genus Erysipelatoclostridium id.11381)
1072	rs7221249	G	A	-0.08399	0.014274	4.31e-09	14306	ebi-a-GCST90016993	Gut microbiota abundance (genus Erysipelatoclostridium id.11381)
1073	rs34528142	C	G	-0.08756	0.019556	6.13e-06	14306	ebi-a-GCST90016993	Gut microbiota abundance (genus Erysipelatoclostridium id.11381)
1074	rs45480394	T	G	-0.06871	0.015184	7.66e-06	14306	ebi-a-GCST90016993	Gut microbiota abundance (genus Erysipelatoclostridium id.11381)
1075	rs75949021	T	C	-0.16967	0.037424	3.58e-06	14306	ebi-a-GCST90016994	Gut microbiota abundance (genus Erysipelotrichaceae UCG003 id.11384)
1076	rs2798105	A	G	-0.10085	0.022205	8.24e-06	14306	ebi-a-GCST90016995	Gut microbiota abundance (genus Escherichia Shigella id.3504)
1077	rs57024273	T	C	0.062617	0.013992	9.7e-06	14306	ebi-a-GCST90016995	Gut microbiota abundance (genus Escherichia Shigella id.3504)
1078	rs11706043	T	A	0.075657	0.016416	5.87e-06	14306	ebi-a-GCST90016995	Gut microbiota abundance (genus Escherichia Shigella id.3504)
1079	rs118526	A	C	0.05944	0.013598	8e-06	14306	ebi-a-GCST90016995	Gut microbiota abundance (genus Escherichia Shigella id.3504)
1080	rs113513883	A	G	0.172283	0.038041	5.28e-06	14306	ebi-a-GCST90016995	Gut microbiota abundance (genus Escherichia Shigella id.3504)
1081	rs4731451	G	A	-0.06099	0.013516	7.47e-06	14306	ebi-a-GCST90016995	Gut microbiota abundance (genus Escherichia Shigella id.3504)
1082	rs2267739	G	C	0.115505	0.023763	1.42e-06	14306	ebi-a-GCST90016995	Gut microbiota abundance (genus Escherichia Shigella id.3504)
1083	rs592299	T	C	-0.0592	0.012949	4.77e-06	14306	ebi-a-GCST90016995	Gut microbiota abundance (genus Escherichia Shigella id.3504)
1084	rs117092367	A	T	0.117362	0.026453	9.65e-06	14306	ebi-a-GCST90016995	Gut microbiota abundance (genus Escherichia Shigella id.3504)
1085	rs1154904	G	A	0.061338	0.013064	3.04e-06	14306	ebi-a-GCST90016995	Gut microbiota abundance (genus Escherichia Shigella id.3504)
1086	rs113127095	A	G	0.151009	0.032343	3.33e-06	14306	ebi-a-GCST90016995	Gut microbiota abundance (genus Escherichia Shigella id.3504)
1087	rs35555519	C	G	0.101976	0.022288	4.92e-06	14306	ebi-a-GCST90016995	Gut microbiota abundance (genus Escherichia Shigella id.3504)
1088	rs112767262	T	C	0.073296	0.016359	8.21e-06	14306	ebi-a-GCST90016995	Gut microbiota abundance (genus Escherichia Shigella id.3504)
1089	rs7502686	G	C	-0.13638	0.030258	5.9e-06	14306	ebi-a-GCST90016995	Gut microbiota abundance (genus Escherichia Shigella id.3504)
1090	rs73208162	A	G	-0.1193	0.024839	2.19e-06	14306	ebi-a-GCST90016995	Gut microbiota abundance (genus Escherichia Shigella id.3504)
1091	rs12151423	G	A	-0.10133	0.022732	9.27e-06	14306	ebi-a-GCST90016996	Gut microbiota abundance (genus Eubacterium brachy group id.11296)
1092	rs4862235	A	G	-0.10481	0.022575	3.73e-06	14306	ebi-a-GCST90016996	Gut microbiota abundance (genus Eubacterium brachy group id.11296)
1093	rs73199919	T	C	-0.23672	0.053134	8.16e-06	14306	ebi-a-GCST90016996	Gut microbiota abundance (genus Eubacterium brachy group id.11296)
1094	rs13139592	T	C	-0.146	0.032719	7.97e-06	14306	ebi-a-GCST90016996	Gut microbiota abundance (genus Eubacterium brachy group id.11296)
1095	rs62348779	T	C	-0.20148	0.043286	3.78e-06	14306	ebi-a-GCST90016996	Gut microbiota abundance (genus Eubacterium brachy group id.11296)
1096	rs2913110	T	C	-0.10514	0.022942	4.56e-06	14306	ebi-a-GCST90016996	Gut microbiota abundance (genus Eubacterium brachy group id.11296)
1097	rs112617308	T	C	-0.17087	0.036284	2.38e-06	14306	ebi-a-GCST90016996	Gut microbiota abundance (genus Eubacterium brachy group id.11296)
1098	rs6591893	A	G	-0.10823	0.024032	7.34e-06	14306	ebi-a-GCST90016996	Gut microbiota abundance (genus Eubacterium brachy group id.11296)
1099	rs1384962	G	A	-0.12089	0.026626	6.99e-06	14306	ebi-a-GCST90016996	Gut microbiota abundance (genus Eubacterium brachy group id.11296)
1100	rs720439	G	A	0.111927	0.025125	7.03e-06	14306	ebi-a-GCST90016996	Gut microbiota abundance (genus Eubacterium brachy group id.11296)
1101	rs9613196	T	A	-0.23872	0.052856	4.99e-06	14306	ebi-a-GCST90016996	Gut microbiota abundance (genus Eubacterium brachy group id.11296)
1102	rs115325767	G	C	0.078332	0.017472	2.62e-06	14306	ebi-a-GCST90016997	Gut microbiota abundance (genus Eubacterium coprostanoligenes group id.11375)
1103	rs79895140	T	C	-0.0641	0.014115	8.62e-06	14306	ebi-a-GCST90016997	Gut microbiota abundance (genus Eubacterium coprostanoligenes group id.11375)
1104	rs6762473	A	C	-0.05216	0.011235	4.26e-06	14306	ebi-a-GCST90016997	Gut microbiota abundance (genus Eubacterium coprostanoligenes group id.11375)
1105	rs11720857	C	T	0.063078	0.014449	9.26e-06	14306	ebi-a-GCST90016997	Gut microbiota abundance (genus Eubacterium coprostanoligenes group id.11375)
1106	rs76898927	G	A	0.123055	0.026638	4.79e-06	14306	ebi-a-GCST90016997	Gut microbiota abundance (genus Eubacterium coprostanoligenes group id.11375)
1107	rs1020520	T	G	-0.05907	0.013293	8.89e-06	14306	ebi-a-GCST90016997	Gut microbiota abundance (genus Eubacterium coprostanoligenes group id.11375)
1108	rs17159861	C	T	0.096223	0.016839	1.04e-08	14306	ebi-a-GCST90016997	Gut microbiota abundance (genus Eubacterium coprostanoligenes group id.11375)
1109	rs4717831	T	A	-0.07868	0.017404	9.18e-06	14306	ebi-a-GCST90016997	Gut microbiota abundance (genus Eubacterium coprostanoligenes group id.11375)
1110	rs9648214	T	C	-0.08287	0.016431	2.52e-07	14306	ebi-a-GCST90016997	Gut microbiota abundance (genus Eubacterium coprostanoligenes group id.11375)
1111	rs2644213	A	G	-0.05388	0.012125	9.86e-06	14306	ebi-a-GCST90016997	Gut microbiota abundance (genus Eubacterium coprostanoligenes group id.11375)
1112	rs10444197	A	G	-0.05058	0.011346	5.98e-06	14306	ebi-a-GCST90016997	Gut microbiota abundance (genus Eubacterium coprostanoligenes group id.11375)
1113	rs11052069	C	T	-0.04778	0.010783	9.38e-06	14306	ebi-a-GCST90016997	Gut microbiota abundance (genus Eubacterium coprostanoligenes group id.11375)
1114	rs12906958	C	T	-0.05332	0.011594	4.35e-06	14306	ebi-a-GCST90016997	Gut microbiota abundance (genus Eubacterium coprostanoligenes group id.11375)
1115	rs62024432	C	T	-0.07697	0.01721	7.5e-06	14306	ebi-a-GCST90016997	Gut microbiota abundance (genus Eubacterium coprostanoligenes group id.11375)
1116	rs4076415	G	T	-0.05152	0.011029	1.99e-06	14306	ebi-a-GCST90016997	Gut microbiota abundance (genus Eubacterium coprostanoligenes group id.11375)
1117	rs72839198	C	G	0.155659	0.037561	3.14e-06	14306	ebi-a-GCST90016998	Gut microbiota abundance (genus Eubacterium eligens group id.14372)
1118	rs56080211	T	C	-0.12309	0.028274	9.14e-06	14306	ebi-a-GCST90016998	Gut microbiota abundance (genus Eubacterium eligens group id.14372)
1119	rs11730852	A	C	-0.08777	0.019767	5.94e-06	14306	ebi-a-GCST90016998	Gut microbiota abundance (genus Eubacterium eligens group id.14372)
1120	rs6923695	T	G	0.103268	0.022953	4.87e-06	14306	ebi-a-GCST90016998	Gut microbiota abundance (genus Eubacterium eligens group id.14372)
1121	rs12719051	A	G	0.091663	0.020818	7.12e-06	14306	ebi-a-GCST90016998	Gut microbiota abundance (genus Eubacterium eligens group id.14372)
1122	rs265534	T	G	-0.05638	0.012013	2.27e-06	14306	ebi-a-GCST90016998	Gut microbiota abundance (genus Eubacterium eligens group id.14372)
1123	rs182318	G	A	-0.08249	0.019562	8.4e-06	14306	ebi-a-GCST90016998	Gut microbiota abundance (genus Eubacterium eligens group id.14372)
1124	rs2200429	A	G	-0.08888	0.019848	5.3e-06	14306	ebi-a-GCST90016998	Gut microbiota abundance (genus Eubacterium eligens group id.14372)
1125	rs158115	G	C	0.091527	0.019061	9.74e-06	14306	ebi-a-GCST90016998	Gut microbiota abundance (genus Eubacterium eligens group id.14372)
1126	rs74606150	C	G	-0.19645	0.042565	4.25e-06	14306	ebi-a-GCST90016998	Gut microbiota abundance (genus Eubacterium eligens group id.14372)
1127	rs4583233	A	C	0.067021	0.012812	2.84e-07	14306	ebi-a-GCST90016998	Gut microbiota abundance (genus Eubacterium eligens group id.14372)
1128	rs3771393	T	C	-0.13084	0.026667	7.38e-07	14306	ebi-a-GCST90016999	Gut microbiota abundance (genus Eubacterium fissicatena group id.14373)
1129	rs1768152	C	T	-0.13949	0.031619	8.7e-06	14306	ebi-a-GCST90016999	Gut microbiota abundance (genus Eubacterium fissicatena group id.14373)
1130	rs6934739	A	G	0.111463	0.025279	9.75e-06	14306	ebi-a-GCST90016999	Gut microbiota abundance (genus Eubacterium fissicatena group id.14373)
1131	rs151257695	A	G	0.20951	0.045485	3.1e-06	14306	ebi-a-GCST90016999	Gut microbiota abundance (genus Eubacterium fissicatena group id.14373)
1132	rs2733072	G	A	0.109644	0.022831	1.49e-06	14306	ebi-a-GCST90016999	Gut microbiota abundance (genus Eubacterium fissicatena group id.14373)
1133	rs11818408	G	A	0.10585	0.023711	8.2e-06	14306	ebi-a-GCST90016999	Gut microbiota abundance (genus Eubacterium fissicatena group id.14373)
1134	rs7104872	G	A	0.138612	0.029191	2.73e-06	14306	ebi-a-GCST90016999	Gut microbiota abundance (genus Eubacterium fissicatena group id.14373)
1135	rs10147907	T	G	0.172263	0.039601	8.27e-06	14306	ebi-a-GCST90016999	Gut microbiota abundance (genus Eubacterium fissicatena group id.14373)
1136	rs11876297	T	C	0.131469	0.028171	2.67e-06	14306	ebi-a-GCST90016999	Gut microbiota abundance (genus Eubacterium fissicatena group id.14373)
1137	rs10798999	C	T	0.060166	0.012675	2.61e-06	14306	ebi-a-GCST90017000	Gut microbiota abundance (genus Eubacterium hallii group id.11338)
1138	rs17474256	G	A	0.081081	0.018457	9.45e-06	14306	ebi-a-GCST90017000	Gut microbiota abundance (genus Eubacterium hallii group id.11338)
1139	rs6550770	C	T	0.198087	0.044355	4.82e-06	14306	ebi-a-GCST90017000	Gut microbiota abundance (genus Eubacterium hallii group id.11338)
1140	rs949971	T	G	-0.05402	0.01161	3.29e-06	14306	ebi-a-GCST90017000	Gut microbiota abundance (genus Eubacterium hallii group id.11338)
1141	rs28584818	A	G	0.126115	0.026863	4.43e-06	14306	ebi-a-GCST90017000	Gut microbiota abundance (genus Eubacterium hallii group id.11338)
1142	rs138531890	A	G	0.153138	0.034946	5.43e-06	14306	ebi-a-GCST90017000	Gut microbiota abundance (genus Eubacterium hallii group id.11338)
1143	rs17074066	T	C	-0.0814	0.018927	9.35e-06	14306	ebi-a-GCST90017000	Gut microbiota abundance (genus Eubacterium hallii group id.11338)
1144	rs13116360	T	C	0.154124	0.029719	2.94e-07	14306	ebi-a-GCST90017000	Gut microbiota abundance (genus Eubacterium hallii group id.11338)
1145	rs60254196	G	A	0.052283	0.011187	2.7e-06	14306	ebi-a-GCST90017000	Gut microbiota abundance (genus Eubacterium hallii group id.11338)
1146	rs10808115	C	A	0.050475	0.010992	4.42e-06	14306	ebi-a-GCST90017000	Gut microbiota abundance (genus Eubacterium hallii group id.11338)
1147	rs10501370	C	T	-0.11559	0.025249	5.42e-06	14306	ebi-a-GCST90017000	Gut microbiota abundance (genus Eubacterium hallii group id.11338)
1148	rs78056098	G	T	-0.05074	0.011376	8.29e-06	14306	ebi-a-GCST90017000	Gut microbiota abundance (genus Eubacterium hallii group id.11338)
1149	rs117748144	T	C	-0.12658	0.028712	7.86e-06	14306	ebi-a-GCST90017000	Gut microbiota abundance (genus Eubacterium hallii group id.11338)
1150	rs74018587	C	T	0.208943	0.043822	3.7e-06	14306	ebi-a-GCST90017000	Gut microbiota abundance (genus Eubacterium hallii group id.11338)
1151	rs630939	C	T	-0.05089	0.011435	9.16e-06	14306	ebi-a-GCST90017000	Gut microbiota abundance (genus Eubacterium hallii group id.11338)
1152	rs281379	A	G	-0.04995	0.011215	9.33e-06	14306	ebi-a-GCST90017000	Gut microbiota abundance (genus Eubacterium hallii group id.11338)
1153	rs9425984	T	C	-0.13023	0.029235	7.21e-06	14306	ebi-a-GCST90017001	Gut microbiota abundance (genus Eubacterium nodatum group id.11297)
1154	rs7880204	T	C	-0.12545	0.02753	6.84e-06	14306	ebi-a-GCST90017001	Gut microbiota abundance (genus Eubacterium nodatum group id.11297)
1155	rs6818880	G	A	0.110081	0.024596	7.83e-06	14306	ebi-a-GCST90017001	Gut microbiota abundance (genus Eubacterium nodatum group id.11297)
1156	rs10458299	T	C	-0.18775	0.041969	8.37e-06	14306	ebi-a-GCST90017001	Gut microbiota abundance (genus Eubacterium nodatum group id.11297)
1157	rs10263623	C	T	0.193496	0.043902	8.91e-06	14306	ebi-a-GCST90017001	Gut microbiota abundance (genus Eubacterium nodatum group id.11297)
1158	rs7827125	C	T	0.1223	0.027133	7.17e-06	14306	ebi-a-GCST90017001	Gut microbiota abundance (genus Eubacterium nodatum group id.11297)
1159	rs113893692	C	T	-0.18511	0.040357	5.76e-06	14306	ebi-a-GCST90017001	Gut microbiota abundance (genus Eubacterium nodatum group id.11297)
1160	rs77910827	C	T	0.201788	0.041357	9.05e-07	14306	ebi-a-GCST90017001	Gut microbiota abundance (genus Eubacterium nodatum group id.11297)
1161	rs11006576	A	G	-0.11017	0.024593	7.99e-06	14306	ebi-a-GCST90017001	Gut microbiota abundance (genus Eubacterium nodatum group id.11297)
1162	rs61841040	G	T	0.160621	0.034161	3.56e-06	14306	ebi-a-GCST90017001	Gut microbiota abundance (genus Eubacterium nodatum group id.11297)
1163	rs34297067	A	G	-0.18691	0.034148	6.6e-08	14306	ebi-a-GCST90017001	Gut microbiota abundance (genus Eubacterium nodatum group id.11297)
1164	rs12129908	A	C	-0.08933	0.019833	5.8e-06	14306	ebi-a-GCST90017002	Gut microbiota abundance (genus Eubacterium oxidoreducens group id.11339)
1165	rs2973294	G	T	0.092356	0.019544	2.39e-06	14306	ebi-a-GCST90017002	Gut microbiota abundance (genus Eubacterium oxidoreducens group id.11339)
1166	rs1425962	C	G	-0.09061	0.020061	7.32e-06	14306	ebi-a-GCST90017002	Gut microbiota abundance (genus Eubacterium oxidoreducens group id.11339)
1167	rs440215	T	C	-0.09328	0.019529	1.65e-06	14306	ebi-a-GCST90017002	Gut microbiota abundance (genus Eubacterium oxidoreducens group id.11339)
1168	rs12423772	G	T	0.14098	0.029503	2.63e-06	14306	ebi-a-GCST90017002	Gut microbiota abundance (genus Eubacterium oxidoreducens group id.11339)
1169	rs34561138	G	A	0.216145	0.045992	2.51e-06	14306	ebi-a-GCST90017002	Gut microbiota abundance (genus Eubacterium oxidoreducens group id.11339)
1170	rs143694765	T	C	0.087003	0.019779	9.75e-06	14306	ebi-a-GCST90017003	Gut microbiota abundance (genus Eubacterium rectale group id.14374)
1171	rs3980709	A	T	-0.06227	0.014057	6.86e-06	14306	ebi-a-GCST90017003	Gut microbiota abundance (genus Eubacterium rectale group id.14374)
1172	rs10797540	A	G	0.050318	0.010839	3.53e-06	14306	ebi-a-GCST90017003	Gut microbiota abundance (genus Eubacterium rectale group id.14374)
1173	rs314726	T	C	0.052882	0.010949	1.38e-06	14306	ebi-a-GCST90017003	Gut microbiota abundance (genus Eubacterium rectale group id.14374)
1174	rs10248854	C	A	-0.05278	0.011346	4.21e-06	14306	ebi-a-GCST90017003	Gut microbiota abundance (genus Eubacterium rectale group id.14374)
1175	rs62547233	A	G	0.053632	0.01202	9.9e-06	14306	ebi-a-GCST90017003	Gut microbiota abundance (genus Eubacterium rectale group id.14374)
1176	rs59427698	A	G	-0.0576	0.013085	5.37e-06	14306	ebi-a-GCST90017003	Gut microbiota abundance (genus Eubacterium rectale group id.14374)
1177	rs2884897	A	G	-0.12936	0.028902	6.44e-06	14306	ebi-a-GCST90017003	Gut microbiota abundance (genus Eubacterium rectale group id.14374)
1178	rs10892089	C	G	-0.06355	0.014007	6.22e-06	14306	ebi-a-GCST90017003	Gut microbiota abundance (genus Eubacterium rectale group id.14374)
1179	rs117151453	G	C	-0.11314	0.024354	1.84e-06	14306	ebi-a-GCST90017003	Gut microbiota abundance (genus Eubacterium rectale group id.14374)
1180	rs35398954	A	G	-0.09014	0.01746	5.4e-07	14306	ebi-a-GCST90017003	Gut microbiota abundance (genus Eubacterium rectale group id.14374)
1181	rs16960159	C	G	-0.1566	0.033623	4.1e-06	14306	ebi-a-GCST90017003	Gut microbiota abundance (genus Eubacterium rectale group id.14374)
1182	rs10923018	G	A	0.072644	0.016092	6.8e-06	14306	ebi-a-GCST90017004	Gut microbiota abundance (genus Eubacterium ruminantium group id.11340)
1183	rs2817174	C	T	-0.07343	0.016369	7.87e-06	14306	ebi-a-GCST90017004	Gut microbiota abundance (genus Eubacterium ruminantium group id.11340)
1184	rs6676699	T	G	0.088812	0.019645	6.38e-06	14306	ebi-a-GCST90017004	Gut microbiota abundance (genus Eubacterium ruminantium group id.11340)
1185	rs2418654	C	T	-0.07489	0.016585	6.17e-06	14306	ebi-a-GCST90017004	Gut microbiota abundance (genus Eubacterium ruminantium group id.11340)
1186	rs13025464	C	T	0.073708	0.016379	6.97e-06	14306	ebi-a-GCST90017004	Gut microbiota abundance (genus Eubacterium ruminantium group id.11340)
1187	rs2116427	A	G	0.091146	0.018235	4.67e-07	14306	ebi-a-GCST90017004	Gut microbiota abundance (genus Eubacterium ruminantium group id.11340)
1188	rs16891896	G	A	-0.17479	0.039057	2.38e-06	14306	ebi-a-GCST90017004	Gut microbiota abundance (genus Eubacterium ruminantium group id.11340)
1189	rs209813	G	A	-0.10349	0.023639	9.23e-06	14306	ebi-a-GCST90017004	Gut microbiota abundance (genus Eubacterium ruminantium group id.11340)
1190	rs57340348	T	C	-0.09794	0.021217	4.93e-06	14306	ebi-a-GCST90017004	Gut microbiota abundance (genus Eubacterium ruminantium group id.11340)
1191	rs7000472	G	A	0.076228	0.016523	4.07e-06	14306	ebi-a-GCST90017004	Gut microbiota abundance (genus Eubacterium ruminantium group id.11340)
1192	rs2229917	A	G	0.153538	0.032392	2.16e-06	14306	ebi-a-GCST90017004	Gut microbiota abundance (genus Eubacterium ruminantium group id.11340)
1193	rs606117	G	A	-0.08332	0.018056	4.82e-06	14306	ebi-a-GCST90017004	Gut microbiota abundance (genus Eubacterium ruminantium group id.11340)
1194	rs72836424	C	T	-0.13983	0.030069	2.62e-06	14306	ebi-a-GCST90017004	Gut microbiota abundance (genus Eubacterium ruminantium group id.11340)
1195	rs17519472	C	T	0.107804	0.023398	4.7e-06	14306	ebi-a-GCST90017004	Gut microbiota abundance (genus Eubacterium ruminantium group id.11340)
1196	rs73139629	A	C	-0.1151	0.024791	5.36e-06	14306	ebi-a-GCST90017004	Gut microbiota abundance (genus Eubacterium ruminantium group id.11340)
1197	rs10131724	C	A	0.199832	0.041458	2.39e-06	14306	ebi-a-GCST90017004	Gut microbiota abundance (genus Eubacterium ruminantium group id.11340)
1198	rs11637981	T	G	0.073258	0.016089	5.44e-06	14306	ebi-a-GCST90017004	Gut microbiota abundance (genus Eubacterium ruminantium group id.11340)
1199	rs139749	C	T	-0.08454	0.017179	8.59e-07	14306	ebi-a-GCST90017004	Gut microbiota abundance (genus Eubacterium ruminantium group id.11340)
1200	rs112375806	T	A	0.143141	0.029376	5.82e-06	14306	ebi-a-GCST90017004	Gut microbiota abundance (genus Eubacterium ruminantium group id.11340)
1201	rs78250280	G	A	0.074976	0.01644	3.36e-06	14306	ebi-a-GCST90017005	Gut microbiota abundance (genus Eubacterium ventriosum group id.11341)
1202	rs66746423	C	T	0.07515	0.016498	6.11e-06	14306	ebi-a-GCST90017005	Gut microbiota abundance (genus Eubacterium ventriosum group id.11341)
1203	rs6704822	G	A	-0.07392	0.016671	6.62e-06	14306	ebi-a-GCST90017005	Gut microbiota abundance (genus Eubacterium ventriosum group id.11341)
1204	rs13082419	C	T	-0.07155	0.016137	9.56e-06	14306	ebi-a-GCST90017005	Gut microbiota abundance (genus Eubacterium ventriosum group id.11341)
1205	rs66830358	T	A	0.052875	0.011797	6.87e-06	14306	ebi-a-GCST90017005	Gut microbiota abundance (genus Eubacterium ventriosum group id.11341)
1206	rs57199565	T	C	0.078339	0.016026	7.97e-07	14306	ebi-a-GCST90017005	Gut microbiota abundance (genus Eubacterium ventriosum group id.11341)
1207	rs73849225	T	C	0.097571	0.022439	5.21e-06	14306	ebi-a-GCST90017005	Gut microbiota abundance (genus Eubacterium ventriosum group id.11341)
1208	rs16884680	G	T	-0.09064	0.019191	1.74e-06	14306	ebi-a-GCST90017005	Gut microbiota abundance (genus Eubacterium ventriosum group id.11341)
1209	rs876734	T	C	0.06187	0.013253	2.89e-06	14306	ebi-a-GCST90017005	Gut microbiota abundance (genus Eubacterium ventriosum group id.11341)
1210	rs9316536	T	G	-0.08171	0.018312	7.84e-06	14306	ebi-a-GCST90017005	Gut microbiota abundance (genus Eubacterium ventriosum group id.11341)
1211	rs11617697	A	G	-0.14335	0.028624	7.22e-07	14306	ebi-a-GCST90017005	Gut microbiota abundance (genus Eubacterium ventriosum group id.11341)
1212	rs3809430	T	C	-0.05482	0.011843	3.55e-06	14306	ebi-a-GCST90017005	Gut microbiota abundance (genus Eubacterium ventriosum group id.11341)
1213	rs35179274	C	T	-0.06273	0.013786	5.76e-06	14306	ebi-a-GCST90017005	Gut microbiota abundance (genus Eubacterium ventriosum group id.11341)
1214	rs72783037	C	A	0.065893	0.014375	6.55e-06	14306	ebi-a-GCST90017005	Gut microbiota abundance (genus Eubacterium ventriosum group id.11341)
1215	rs12964517	G	A	0.05872	0.012345	2.08e-06	14306	ebi-a-GCST90017005	Gut microbiota abundance (genus Eubacterium ventriosum group id.11341)
1216	rs73615400	T	C	-0.09563	0.019343	9.54e-07	14306	ebi-a-GCST90017005	Gut microbiota abundance (genus Eubacterium ventriosum group id.11341)
1217	rs6048195	A	T	-0.06036	0.011658	2.5e-07	14306	ebi-a-GCST90017005	Gut microbiota abundance (genus Eubacterium ventriosum group id.11341)
1218	rs4654122	G	C	-0.05535	0.012359	7.2e-06	14306	ebi-a-GCST90017006	Gut microbiota abundance (genus Eubacterium xylanophilum group id.14375)
1219	rs10917203	A	C	0.061263	0.013092	3.15e-06	14306	ebi-a-GCST90017006	Gut microbiota abundance (genus Eubacterium xylanophilum group id.14375)
1220	rs75586835	A	G	-0.1145	0.026346	9.39e-06	14306	ebi-a-GCST90017006	Gut microbiota abundance (genus Eubacterium xylanophilum group id.14375)
1221	rs13239072	G	A	0.068743	0.014273	1.82e-06	14306	ebi-a-GCST90017006	Gut microbiota abundance (genus Eubacterium xylanophilum group id.14375)
1222	rs1999224	G	T	-0.09491	0.02035	3.75e-06	14306	ebi-a-GCST90017006	Gut microbiota abundance (genus Eubacterium xylanophilum group id.14375)
1223	rs2213117	T	G	0.08778	0.018901	4.21e-06	14306	ebi-a-GCST90017006	Gut microbiota abundance (genus Eubacterium xylanophilum group id.14375)
1224	rs10140184	A	C	0.05768	0.012599	4.96e-06	14306	ebi-a-GCST90017006	Gut microbiota abundance (genus Eubacterium xylanophilum group id.14375)
1225	rs112176119	C	T	-0.11346	0.024576	3.33e-06	14306	ebi-a-GCST90017006	Gut microbiota abundance (genus Eubacterium xylanophilum group id.14375)
1226	rs2012708	G	A	-0.05732	0.012691	6.53e-06	14306	ebi-a-GCST90017006	Gut microbiota abundance (genus Eubacterium xylanophilum group id.14375)
1227	rs79582700	C	G	-0.09517	0.019997	2.41e-06	14306	ebi-a-GCST90017006	Gut microbiota abundance (genus Eubacterium xylanophilum group id.14375)
1228	rs12980122	C	G	-0.10827	0.023826	5.02e-06	14306	ebi-a-GCST90017006	Gut microbiota abundance (genus Eubacterium xylanophilum group id.14375)
1229	rs17830032	G	A	-0.1606	0.031052	2.39e-07	14306	ebi-a-GCST90017006	Gut microbiota abundance (genus Eubacterium xylanophilum group id.14375)
1230	rs12753492	A	C	0.064131	0.014993	8.8e-06	14306	ebi-a-GCST90017007	Gut microbiota abundance (genus Faecalibacterium id.2057)
1231	rs10927394	G	T	-0.23226	0.051236	7.02e-06	14306	ebi-a-GCST90017007	Gut microbiota abundance (genus Faecalibacterium id.2057)
1232	rs79656633	T	C	0.145631	0.032302	8.14e-06	14306	ebi-a-GCST90017007	Gut microbiota abundance (genus Faecalibacterium id.2057)
1233	rs114946999	C	T	-0.08616	0.01896	5.7e-06	14306	ebi-a-GCST90017007	Gut microbiota abundance (genus Faecalibacterium id.2057)
1234	rs6910935	G	A	-0.13486	0.027703	1.38e-06	14306	ebi-a-GCST90017007	Gut microbiota abundance (genus Faecalibacterium id.2057)
1235	rs11776390	T	C	-0.07835	0.017183	6.4e-06	14306	ebi-a-GCST90017007	Gut microbiota abundance (genus Faecalibacterium id.2057)
1236	rs61875484	C	G	0.081795	0.018369	9.18e-06	14306	ebi-a-GCST90017007	Gut microbiota abundance (genus Faecalibacterium id.2057)
1237	rs12320842	C	G	0.094833	0.016396	7.57e-09	14306	ebi-a-GCST90017007	Gut microbiota abundance (genus Faecalibacterium id.2057)
1238	rs9536330	T	C	-0.04832	0.010797	5.33e-06	14306	ebi-a-GCST90017007	Gut microbiota abundance (genus Faecalibacterium id.2057)
1239	rs1271565	C	T	-0.05763	0.011965	1.3e-06	14306	ebi-a-GCST90017007	Gut microbiota abundance (genus Faecalibacterium id.2057)
1240	rs28376661	C	G	0.050482	0.010937	3.66e-06	14306	ebi-a-GCST90017007	Gut microbiota abundance (genus Faecalibacterium id.2057)
1241	rs75499067	C	T	0.227585	0.046552	1.76e-06	14306	ebi-a-GCST90017007	Gut microbiota abundance (genus Faecalibacterium id.2057)
1242	rs2835874	T	C	-0.08664	0.01965	7.54e-06	14306	ebi-a-GCST90017007	Gut microbiota abundance (genus Faecalibacterium id.2057)
1243	rs72730932	C	A	-0.08996	0.017711	6.89e-07	14306	ebi-a-GCST90017008	Gut microbiota abundance (genus Family XIII AD3011 group id.11293)
1244	rs16840310	G	A	0.060805	0.012215	6.75e-07	14306	ebi-a-GCST90017008	Gut microbiota abundance (genus Family XIII AD3011 group id.11293)
1245	rs11126423	T	C	-0.09044	0.01963	5.91e-06	14306	ebi-a-GCST90017008	Gut microbiota abundance (genus Family XIII AD3011 group id.11293)
1246	rs9837139	A	G	0.10752	0.024048	8.71e-06	14306	ebi-a-GCST90017008	Gut microbiota abundance (genus Family XIII AD3011 group id.11293)
1247	rs9852893	G	C	-0.06578	0.012906	3.88e-07	14306	ebi-a-GCST90017008	Gut microbiota abundance (genus Family XIII AD3011 group id.11293)
1248	rs11736617	G	A	-0.07595	0.01721	9.02e-06	14306	ebi-a-GCST90017008	Gut microbiota abundance (genus Family XIII AD3011 group id.11293)
1249	rs149302	T	C	-0.06456	0.014323	7.48e-06	14306	ebi-a-GCST90017008	Gut microbiota abundance (genus Family XIII AD3011 group id.11293)
1250	rs9276029	A	G	-0.08114	0.018567	8.93e-06	14306	ebi-a-GCST90017008	Gut microbiota abundance (genus Family XIII AD3011 group id.11293)
1251	rs17156849	G	A	-0.11289	0.024529	4.19e-06	14306	ebi-a-GCST90017008	Gut microbiota abundance (genus Family XIII AD3011 group id.11293)
1252	rs739451	C	T	0.064959	0.014753	7.88e-06	14306	ebi-a-GCST90017008	Gut microbiota abundance (genus Family XIII AD3011 group id.11293)
1253	rs12812672	T	C	-0.09607	0.020828	2.56e-06	14306	ebi-a-GCST90017008	Gut microbiota abundance (genus Family XIII AD3011 group id.11293)
1254	rs12911842	A	T	-0.0812	0.018334	6.91e-06	14306	ebi-a-GCST90017008	Gut microbiota abundance (genus Family XIII AD3011 group id.11293)
1255	rs16940167	C	T	0.073255	0.01599	3.91e-06	14306	ebi-a-GCST90017008	Gut microbiota abundance (genus Family XIII AD3011 group id.11293)
1256	rs62029761	A	G	0.128753	0.0276	3.89e-06	14306	ebi-a-GCST90017008	Gut microbiota abundance (genus Family XIII AD3011 group id.11293)
1257	rs62200412	C	T	-0.08009	0.016383	5.8e-07	14306	ebi-a-GCST90017008	Gut microbiota abundance (genus Family XIII AD3011 group id.11293)
1258	rs3842897	G	A	-0.11264	0.024275	5.2e-06	14306	ebi-a-GCST90017009	Gut microbiota abundance (genus Family XIII UCG001 id.11294)
1259	rs12049454	T	C	-0.06473	0.013407	1.17e-06	14306	ebi-a-GCST90017009	Gut microbiota abundance (genus Family XIII UCG001 id.11294)
1260	rs76463770	A	G	0.19313	0.041987	3.77e-06	14306	ebi-a-GCST90017009	Gut microbiota abundance (genus Family XIII UCG001 id.11294)
1261	rs1426266	C	T	0.066552	0.013715	1.25e-06	14306	ebi-a-GCST90017009	Gut microbiota abundance (genus Family XIII UCG001 id.11294)
1262	rs62414802	C	T	-0.06119	0.013457	4.29e-06	14306	ebi-a-GCST90017009	Gut microbiota abundance (genus Family XIII UCG001 id.11294)
1263	rs7119679	G	A	-0.08091	0.017478	3.52e-06	14306	ebi-a-GCST90017009	Gut microbiota abundance (genus Family XIII UCG001 id.11294)
1264	rs116979587	T	A	-0.12168	0.026082	3.05e-06	14306	ebi-a-GCST90017009	Gut microbiota abundance (genus Family XIII UCG001 id.11294)
1265	rs8076666	G	A	-0.08866	0.019809	8.02e-06	14306	ebi-a-GCST90017009	Gut microbiota abundance (genus Family XIII UCG001 id.11294)
1266	rs112362903	A	G	-0.14905	0.033327	7.88e-06	14306	ebi-a-GCST90017009	Gut microbiota abundance (genus Family XIII UCG001 id.11294)
1267	rs2276529	C	G	-0.07594	0.01651	5.36e-06	14306	ebi-a-GCST90017009	Gut microbiota abundance (genus Family XIII UCG001 id.11294)
1268	rs11811696	T	C	-0.11606	0.024101	2.07e-06	14306	ebi-a-GCST90017010	Gut microbiota abundance (genus Flavonifractor id.2059)
1269	rs12038887	C	G	0.094272	0.021165	9.37e-06	14306	ebi-a-GCST90017010	Gut microbiota abundance (genus Flavonifractor id.2059)
1270	rs12030302	G	A	0.069228	0.013747	5.61e-07	14306	ebi-a-GCST90017010	Gut microbiota abundance (genus Flavonifractor id.2059)
1271	rs6761463	C	G	0.083392	0.01846	8.11e-06	14306	ebi-a-GCST90017010	Gut microbiota abundance (genus Flavonifractor id.2059)
1272	rs114873521	C	T	-0.13007	0.029409	7.13e-06	14306	ebi-a-GCST90017010	Gut microbiota abundance (genus Flavonifractor id.2059)
1273	rs806808	C	T	-0.06673	0.013656	1.18e-06	14306	ebi-a-GCST90017010	Gut microbiota abundance (genus Flavonifractor id.2059)
1274	rs34066017	A	G	0.076429	0.015979	1.52e-06	14306	ebi-a-GCST90017010	Gut microbiota abundance (genus Flavonifractor id.2059)
1275	rs11642826	G	C	0.14686	0.032519	6.65e-06	14306	ebi-a-GCST90017010	Gut microbiota abundance (genus Flavonifractor id.2059)
1276	rs4378146	A	C	-0.06167	0.012526	7.2e-07	14306	ebi-a-GCST90017011	Gut microbiota abundance (genus Fusicatenibacter id.11305)
1277	rs792108	C	T	0.050835	0.011384	8.5e-06	14306	ebi-a-GCST90017011	Gut microbiota abundance (genus Fusicatenibacter id.11305)
1278	rs62187631	T	C	-0.07106	0.015924	4.55e-06	14306	ebi-a-GCST90017011	Gut microbiota abundance (genus Fusicatenibacter id.11305)
1279	rs704418	C	T	-0.07391	0.015107	7.77e-07	14306	ebi-a-GCST90017011	Gut microbiota abundance (genus Fusicatenibacter id.11305)
1280	rs62353480	A	G	-0.07014	0.014559	1.57e-06	14306	ebi-a-GCST90017011	Gut microbiota abundance (genus Fusicatenibacter id.11305)
1281	rs60254196	G	A	0.049243	0.010937	5.47e-06	14306	ebi-a-GCST90017011	Gut microbiota abundance (genus Fusicatenibacter id.11305)
1282	rs2132128	G	A	-0.07719	0.016034	1.08e-06	14306	ebi-a-GCST90017011	Gut microbiota abundance (genus Fusicatenibacter id.11305)
1283	rs2039204	A	T	0.049742	0.010794	3.94e-06	14306	ebi-a-GCST90017011	Gut microbiota abundance (genus Fusicatenibacter id.11305)
1284	rs3303	T	C	-0.09537	0.020407	3.94e-06	14306	ebi-a-GCST90017011	Gut microbiota abundance (genus Fusicatenibacter id.11305)
1285	rs2025938	G	A	-0.09673	0.020543	2.99e-06	14306	ebi-a-GCST90017011	Gut microbiota abundance (genus Fusicatenibacter id.11305)
1286	rs73103914	A	G	-0.05973	0.013446	8.3e-06	14306	ebi-a-GCST90017011	Gut microbiota abundance (genus Fusicatenibacter id.11305)
1287	rs8028026	G	A	0.079215	0.018051	8.06e-06	14306	ebi-a-GCST90017011	Gut microbiota abundance (genus Fusicatenibacter id.11305)
1288	rs8063430	T	C	-0.10403	0.022217	4.93e-06	14306	ebi-a-GCST90017011	Gut microbiota abundance (genus Fusicatenibacter id.11305)
1289	rs9905659	G	A	-0.06162	0.013658	7.31e-06	14306	ebi-a-GCST90017011	Gut microbiota abundance (genus Fusicatenibacter id.11305)
1290	rs1864685	A	C	-0.04948	0.010811	4.96e-06	14306	ebi-a-GCST90017011	Gut microbiota abundance (genus Fusicatenibacter id.11305)
1291	rs206581	A	G	-0.05683	0.012789	8.96e-06	14306	ebi-a-GCST90017011	Gut microbiota abundance (genus Fusicatenibacter id.11305)
1292	rs167879	T	C	0.065954	0.014876	5.87e-06	14306	ebi-a-GCST90017011	Gut microbiota abundance (genus Fusicatenibacter id.11305)
1293	rs6515626	G	A	0.141575	0.031356	7.29e-06	14306	ebi-a-GCST90017011	Gut microbiota abundance (genus Fusicatenibacter id.11305)
1294	rs10439674	A	G	-0.05721	0.013001	7.68e-06	14306	ebi-a-GCST90017011	Gut microbiota abundance (genus Fusicatenibacter id.11305)
1295	rs3765837	T	G	-0.19073	0.043361	7.17e-06	14306	ebi-a-GCST90017012	Gut microbiota abundance (genus Gordonibacter id.821)
1296	rs72939513	A	G	-0.21399	0.049059	7.98e-06	14306	ebi-a-GCST90017012	Gut microbiota abundance (genus Gordonibacter id.821)
1297	rs13412653	A	C	0.107597	0.023923	8.61e-06	14306	ebi-a-GCST90017012	Gut microbiota abundance (genus Gordonibacter id.821)
1298	rs76287110	A	T	-0.24297	0.046618	1.67e-07	14306	ebi-a-GCST90017012	Gut microbiota abundance (genus Gordonibacter id.821)
1299	rs35042269	C	A	-0.18029	0.04033	8.11e-06	14306	ebi-a-GCST90017012	Gut microbiota abundance (genus Gordonibacter id.821)
1300	rs72714787	C	A	0.181405	0.03771	1.43e-06	14306	ebi-a-GCST90017012	Gut microbiota abundance (genus Gordonibacter id.821)
1301	rs322296	G	A	0.17869	0.037722	4.02e-06	14306	ebi-a-GCST90017012	Gut microbiota abundance (genus Gordonibacter id.821)
1302	rs71545975	A	G	-0.15397	0.033892	7.04e-06	14306	ebi-a-GCST90017012	Gut microbiota abundance (genus Gordonibacter id.821)
1303	rs117347059	G	C	-0.12826	0.028512	9.17e-06	14306	ebi-a-GCST90017012	Gut microbiota abundance (genus Gordonibacter id.821)
1304	rs768830	A	G	-0.14985	0.033332	7.76e-06	14306	ebi-a-GCST90017012	Gut microbiota abundance (genus Gordonibacter id.821)
1305	rs4596722	G	A	-0.10291	0.023157	9.06e-06	14306	ebi-a-GCST90017012	Gut microbiota abundance (genus Gordonibacter id.821)
1306	rs61934597	C	T	-0.1725	0.038857	8.37e-06	14306	ebi-a-GCST90017012	Gut microbiota abundance (genus Gordonibacter id.821)
1307	rs7294633	T	C	-0.12867	0.024995	3.44e-07	14306	ebi-a-GCST90017012	Gut microbiota abundance (genus Gordonibacter id.821)
1308	rs7220558	A	T	0.116884	0.023483	6.71e-07	14306	ebi-a-GCST90017012	Gut microbiota abundance (genus Gordonibacter id.821)
1309	rs16955299	G	A	-0.19642	0.043354	6.37e-06	14306	ebi-a-GCST90017012	Gut microbiota abundance (genus Gordonibacter id.821)
1310	rs12191680	C	G	0.106544	0.020032	1.47e-07	14306	ebi-a-GCST90017013	Gut microbiota abundance (genus Haemophilus id.3698)
1311	rs9328464	T	C	0.07231	0.01488	1.42e-06	14306	ebi-a-GCST90017013	Gut microbiota abundance (genus Haemophilus id.3698)
1312	rs9382510	C	T	-0.09352	0.017265	7.12e-08	14306	ebi-a-GCST90017013	Gut microbiota abundance (genus Haemophilus id.3698)
1313	rs56310940	G	C	-0.10839	0.024705	7.23e-06	14306	ebi-a-GCST90017013	Gut microbiota abundance (genus Haemophilus id.3698)
1314	rs10781340	A	G	-0.09489	0.020322	4.32e-06	14306	ebi-a-GCST90017013	Gut microbiota abundance (genus Haemophilus id.3698)
1315	rs78909003	T	C	-0.24626	0.050392	1.67e-06	14306	ebi-a-GCST90017013	Gut microbiota abundance (genus Haemophilus id.3698)
1316	rs76022354	C	T	0.244638	0.05055	1.83e-06	14306	ebi-a-GCST90017013	Gut microbiota abundance (genus Haemophilus id.3698)
1317	rs10840326	C	G	-0.06774	0.015146	7.37e-06	14306	ebi-a-GCST90017013	Gut microbiota abundance (genus Haemophilus id.3698)
1318	rs35509	G	A	0.128249	0.026878	2.01e-06	14306	ebi-a-GCST90017013	Gut microbiota abundance (genus Haemophilus id.3698)
1319	rs12876183	T	A	0.07492	0.016711	9.62e-06	14306	ebi-a-GCST90017013	Gut microbiota abundance (genus Haemophilus id.3698)
1320	rs9574096	A	T	-0.07364	0.015523	2.18e-06	14306	ebi-a-GCST90017013	Gut microbiota abundance (genus Haemophilus id.3698)
1321	rs111582866	G	A	-0.12427	0.026016	1.27e-06	14306	ebi-a-GCST90017013	Gut microbiota abundance (genus Haemophilus id.3698)
1322	rs9895850	T	C	-0.19296	0.041676	2.14e-06	14306	ebi-a-GCST90017013	Gut microbiota abundance (genus Haemophilus id.3698)
1323	rs4822728	T	C	0.070586	0.015139	3.48e-06	14306	ebi-a-GCST90017013	Gut microbiota abundance (genus Haemophilus id.3698)
1324	rs1926302	G	A	-0.10797	0.023142	7.5e-06	14306	ebi-a-GCST90017014	Gut microbiota abundance (genus Holdemanella id.11393)
1325	rs35228298	G	A	0.093483	0.020289	7.3e-06	14306	ebi-a-GCST90017014	Gut microbiota abundance (genus Holdemanella id.11393)
1326	rs12513188	G	A	0.090391	0.019528	4.65e-06	14306	ebi-a-GCST90017014	Gut microbiota abundance (genus Holdemanella id.11393)
1327	rs761624	G	C	-0.09598	0.017954	1.38e-07	14306	ebi-a-GCST90017014	Gut microbiota abundance (genus Holdemanella id.11393)
1328	rs607782	C	T	0.085421	0.017252	7.19e-07	14306	ebi-a-GCST90017014	Gut microbiota abundance (genus Holdemanella id.11393)
1329	rs1830029	G	C	0.09541	0.021093	5.35e-06	14306	ebi-a-GCST90017014	Gut microbiota abundance (genus Holdemanella id.11393)
1330	rs34187114	C	A	-0.10451	0.022601	5.13e-06	14306	ebi-a-GCST90017014	Gut microbiota abundance (genus Holdemanella id.11393)
1331	rs4541991	T	C	-0.09273	0.019444	2.1e-06	14306	ebi-a-GCST90017014	Gut microbiota abundance (genus Holdemanella id.11393)
1332	rs75764681	T	C	-0.2831	0.0599	1.94e-06	14306	ebi-a-GCST90017014	Gut microbiota abundance (genus Holdemanella id.11393)
1333	rs12415649	G	C	0.083938	0.019057	7.88e-06	14306	ebi-a-GCST90017014	Gut microbiota abundance (genus Holdemanella id.11393)
1334	rs17586763	T	C	-0.22729	0.051014	7.72e-06	14306	ebi-a-GCST90017014	Gut microbiota abundance (genus Holdemanella id.11393)
1335	rs62113381	T	C	-0.10545	0.023203	5.54e-06	14306	ebi-a-GCST90017014	Gut microbiota abundance (genus Holdemanella id.11393)
1336	rs73011279	T	C	-0.09617	0.019934	1.36e-06	14306	ebi-a-GCST90017014	Gut microbiota abundance (genus Holdemanella id.11393)
1337	rs8113760	G	A	0.078999	0.01734	4.62e-06	14306	ebi-a-GCST90017014	Gut microbiota abundance (genus Holdemanella id.11393)
1338	rs967319	T	C	0.078864	0.017674	8.38e-06	14306	ebi-a-GCST90017015	Gut microbiota abundance (genus Holdemania id.2157)
1339	rs4146507	C	T	0.079488	0.0177	7.23e-06	14306	ebi-a-GCST90017015	Gut microbiota abundance (genus Holdemania id.2157)
1340	rs77293403	A	G	0.164556	0.034178	1.77e-06	14306	ebi-a-GCST90017015	Gut microbiota abundance (genus Holdemania id.2157)
1341	rs9500080	C	T	0.092676	0.017889	4.09e-07	14306	ebi-a-GCST90017015	Gut microbiota abundance (genus Holdemania id.2157)
1342	rs12701617	A	G	-0.06606	0.014943	9.52e-06	14306	ebi-a-GCST90017015	Gut microbiota abundance (genus Holdemania id.2157)
1343	rs73139538	G	A	-0.14859	0.032747	7.77e-06	14306	ebi-a-GCST90017015	Gut microbiota abundance (genus Holdemania id.2157)
1344	rs113593397	A	G	-0.12894	0.028253	9.36e-06	14306	ebi-a-GCST90017015	Gut microbiota abundance (genus Holdemania id.2157)
1345	rs10885477	T	C	-0.13514	0.030189	8.6e-06	14306	ebi-a-GCST90017015	Gut microbiota abundance (genus Holdemania id.2157)
1346	rs80149660	C	T	-0.23299	0.051918	6.04e-06	14306	ebi-a-GCST90017015	Gut microbiota abundance (genus Holdemania id.2157)
1347	rs1867876	T	C	0.084292	0.016219	2.74e-07	14306	ebi-a-GCST90017015	Gut microbiota abundance (genus Holdemania id.2157)
1348	rs150096134	T	A	0.162139	0.033209	2.38e-06	14306	ebi-a-GCST90017015	Gut microbiota abundance (genus Holdemania id.2157)
1349	rs116500994	G	T	-0.13755	0.029339	2.34e-06	14306	ebi-a-GCST90017015	Gut microbiota abundance (genus Holdemania id.2157)
1350	rs9529719	C	T	-0.07404	0.016049	5.97e-06	14306	ebi-a-GCST90017015	Gut microbiota abundance (genus Holdemania id.2157)
1351	rs41438744	C	G	-0.12487	0.027013	2.44e-06	14306	ebi-a-GCST90017015	Gut microbiota abundance (genus Holdemania id.2157)
1352	rs111745969	A	G	0.120677	0.026578	3.71e-06	14306	ebi-a-GCST90017015	Gut microbiota abundance (genus Holdemania id.2157)
1353	rs11080063	G	A	-0.06652	0.014984	6.67e-06	14306	ebi-a-GCST90017015	Gut microbiota abundance (genus Holdemania id.2157)
1354	rs55888180	C	G	0.128671	0.02828	5.89e-06	14306	ebi-a-GCST90017015	Gut microbiota abundance (genus Holdemania id.2157)
1355	rs6133067	T	C	0.091083	0.017856	5.17e-07	14306	ebi-a-GCST90017015	Gut microbiota abundance (genus Holdemania id.2157)
1356	rs61771805	A	T	-0.13678	0.029681	4.03e-06	14306	ebi-a-GCST90017016	Gut microbiota abundance (genus Howardella id.2000)
1357	rs3791893	A	G	0.147035	0.034023	9.5e-06	14306	ebi-a-GCST90017016	Gut microbiota abundance (genus Howardella id.2000)
1358	rs609430	T	G	-0.11205	0.023933	3.34e-06	14306	ebi-a-GCST90017016	Gut microbiota abundance (genus Howardella id.2000)
1359	rs36081916	T	C	-0.18123	0.040299	4.7e-06	14306	ebi-a-GCST90017016	Gut microbiota abundance (genus Howardella id.2000)
1360	rs17167098	G	A	-0.16937	0.035207	1.12e-06	14306	ebi-a-GCST90017016	Gut microbiota abundance (genus Howardella id.2000)
1361	rs901099	T	G	-0.12718	0.025092	6.53e-07	14306	ebi-a-GCST90017016	Gut microbiota abundance (genus Howardella id.2000)
1362	rs2154047	A	C	0.192557	0.042009	9.97e-06	14306	ebi-a-GCST90017016	Gut microbiota abundance (genus Howardella id.2000)
1363	rs10048062	C	T	-0.14735	0.033653	8.59e-06	14306	ebi-a-GCST90017016	Gut microbiota abundance (genus Howardella id.2000)
1364	rs12452946	A	G	-0.10583	0.022894	3.8e-06	14306	ebi-a-GCST90017016	Gut microbiota abundance (genus Howardella id.2000)
1365	rs672217	G	A	0.164146	0.034999	3.52e-06	14306	ebi-a-GCST90017016	Gut microbiota abundance (genus Howardella id.2000)
1366	rs1484873	G	A	0.227831	0.046335	2.56e-06	14306	ebi-a-GCST90017016	Gut microbiota abundance (genus Howardella id.2000)
1367	rs13128780	T	C	-0.14973	0.031278	1.75e-06	14306	ebi-a-GCST90017017	Gut microbiota abundance (genus Hungatella id.11306)
1368	rs10044993	A	C	-0.13955	0.031675	8.07e-06	14306	ebi-a-GCST90017017	Gut microbiota abundance (genus Hungatella id.11306)
1369	rs13249325	T	G	-0.10002	0.022588	9.69e-06	14306	ebi-a-GCST90017017	Gut microbiota abundance (genus Hungatella id.11306)
1370	rs17092615	G	A	0.152235	0.033787	7.38e-06	14306	ebi-a-GCST90017017	Gut microbiota abundance (genus Hungatella id.11306)
1371	rs72759041	G	T	-0.12603	0.028224	3.86e-06	14306	ebi-a-GCST90017017	Gut microbiota abundance (genus Hungatella id.11306)
1372	rs893394	G	A	0.058332	0.013073	7.85e-06	14306	ebi-a-GCST90017018	Gut microbiota abundance (genus Intestinibacter id.11345)
1373	rs68093214	C	T	0.066226	0.014988	9.26e-06	14306	ebi-a-GCST90017018	Gut microbiota abundance (genus Intestinibacter id.11345)
1374	rs2702387	G	A	-0.06086	0.013215	4.26e-06	14306	ebi-a-GCST90017018	Gut microbiota abundance (genus Intestinibacter id.11345)
1375	rs10805326	A	G	-0.07752	0.013967	3.55e-08	14306	ebi-a-GCST90017018	Gut microbiota abundance (genus Intestinibacter id.11345)
1376	rs6875660	C	T	0.089046	0.019391	3.06e-06	14306	ebi-a-GCST90017018	Gut microbiota abundance (genus Intestinibacter id.11345)
1377	rs447950	A	G	0.062834	0.013665	5.64e-06	14306	ebi-a-GCST90017018	Gut microbiota abundance (genus Intestinibacter id.11345)
1378	rs9348442	C	T	0.099082	0.022163	6.26e-06	14306	ebi-a-GCST90017018	Gut microbiota abundance (genus Intestinibacter id.11345)
1379	rs62430350	T	C	0.151096	0.035148	6.84e-06	14306	ebi-a-GCST90017018	Gut microbiota abundance (genus Intestinibacter id.11345)
1380	rs16938435	T	C	-0.11219	0.023544	1.8e-06	14306	ebi-a-GCST90017018	Gut microbiota abundance (genus Intestinibacter id.11345)
1381	rs2098844	T	C	0.05753	0.012842	6.79e-06	14306	ebi-a-GCST90017018	Gut microbiota abundance (genus Intestinibacter id.11345)
1382	rs478972	C	T	0.142681	0.029712	1.82e-06	14306	ebi-a-GCST90017018	Gut microbiota abundance (genus Intestinibacter id.11345)
1383	rs11109097	T	C	-0.06243	0.013854	5.49e-06	14306	ebi-a-GCST90017018	Gut microbiota abundance (genus Intestinibacter id.11345)
1384	rs4327025	G	A	-0.08103	0.01544	1.64e-07	14306	ebi-a-GCST90017018	Gut microbiota abundance (genus Intestinibacter id.11345)
1385	rs118030283	G	A	-0.15183	0.032447	2.67e-06	14306	ebi-a-GCST90017018	Gut microbiota abundance (genus Intestinibacter id.11345)
1386	rs6062862	A	G	0.092451	0.020466	6.68e-06	14306	ebi-a-GCST90017018	Gut microbiota abundance (genus Intestinibacter id.11345)
1387	rs12566247	T	A	0.063708	0.013536	2.19e-06	14306	ebi-a-GCST90017019	Gut microbiota abundance (genus Intestinimonas id.2062)
1388	rs716604	A	G	0.081807	0.016599	8.57e-07	14306	ebi-a-GCST90017019	Gut microbiota abundance (genus Intestinimonas id.2062)
1389	rs72982915	C	T	0.183158	0.040274	4.91e-06	14306	ebi-a-GCST90017019	Gut microbiota abundance (genus Intestinimonas id.2062)
1390	rs2276760	A	G	-0.06852	0.015255	7.84e-06	14306	ebi-a-GCST90017019	Gut microbiota abundance (genus Intestinimonas id.2062)
1391	rs62240188	G	A	0.130074	0.026718	2.2e-06	14306	ebi-a-GCST90017019	Gut microbiota abundance (genus Intestinimonas id.2062)
1392	rs9823439	C	T	0.058195	0.013146	9.86e-06	14306	ebi-a-GCST90017019	Gut microbiota abundance (genus Intestinimonas id.2062)
1393	rs994794	G	C	-0.14191	0.031507	7.31e-06	14306	ebi-a-GCST90017019	Gut microbiota abundance (genus Intestinimonas id.2062)
1394	rs2731794	C	T	0.120632	0.025753	1.92e-06	14306	ebi-a-GCST90017019	Gut microbiota abundance (genus Intestinimonas id.2062)
1395	rs6934519	C	T	0.069237	0.015115	8.57e-06	14306	ebi-a-GCST90017019	Gut microbiota abundance (genus Intestinimonas id.2062)
1396	rs62427239	C	A	0.162658	0.036765	9.41e-06	14306	ebi-a-GCST90017019	Gut microbiota abundance (genus Intestinimonas id.2062)
1397	rs10262702	T	C	0.091802	0.019489	2.06e-06	14306	ebi-a-GCST90017019	Gut microbiota abundance (genus Intestinimonas id.2062)
1398	rs1859797	G	A	0.060368	0.013179	4.12e-06	14306	ebi-a-GCST90017019	Gut microbiota abundance (genus Intestinimonas id.2062)
1399	rs17067892	C	T	0.107194	0.025001	6.38e-06	14306	ebi-a-GCST90017019	Gut microbiota abundance (genus Intestinimonas id.2062)
1400	rs11258178	A	G	0.066074	0.013414	6.98e-07	14306	ebi-a-GCST90017019	Gut microbiota abundance (genus Intestinimonas id.2062)
1401	rs12226153	A	G	-0.15114	0.030692	5.12e-07	14306	ebi-a-GCST90017019	Gut microbiota abundance (genus Intestinimonas id.2062)
1402	rs1000888	C	G	-0.0585	0.013219	9.71e-06	14306	ebi-a-GCST90017019	Gut microbiota abundance (genus Intestinimonas id.2062)
1403	rs7170984	T	C	-0.06581	0.014077	2.98e-06	14306	ebi-a-GCST90017019	Gut microbiota abundance (genus Intestinimonas id.2062)
1404	rs4784055	T	C	-0.17532	0.038599	8.72e-07	14306	ebi-a-GCST90017019	Gut microbiota abundance (genus Intestinimonas id.2062)
1405	rs2930225	T	G	-0.07295	0.015295	1.35e-06	14306	ebi-a-GCST90017019	Gut microbiota abundance (genus Intestinimonas id.2062)
1406	rs4113676	A	C	-0.21851	0.049015	7.42e-06	14306	ebi-a-GCST90017019	Gut microbiota abundance (genus Intestinimonas id.2062)
1407	rs12566975	T	C	-0.04681	0.010579	9.57e-06	14306	ebi-a-GCST90017020	Gut microbiota abundance (genus Lachnoclostridium id.11308)
1408	rs1528479	A	G	0.04978	0.011192	9.64e-06	14306	ebi-a-GCST90017020	Gut microbiota abundance (genus Lachnoclostridium id.11308)
1409	rs615997	T	C	0.051175	0.010649	2.03e-06	14306	ebi-a-GCST90017020	Gut microbiota abundance (genus Lachnoclostridium id.11308)
1410	rs62285313	A	G	0.08642	0.018157	1.58e-06	14306	ebi-a-GCST90017020	Gut microbiota abundance (genus Lachnoclostridium id.11308)
1411	rs1031599	T	G	0.078627	0.017564	6.31e-06	14306	ebi-a-GCST90017020	Gut microbiota abundance (genus Lachnoclostridium id.11308)
1412	rs3821998	C	A	-0.08641	0.019252	6.72e-06	14306	ebi-a-GCST90017020	Gut microbiota abundance (genus Lachnoclostridium id.11308)
1413	rs4738679	A	G	0.052027	0.011404	4.42e-06	14306	ebi-a-GCST90017020	Gut microbiota abundance (genus Lachnoclostridium id.11308)
1414	rs1997204	C	T	0.108075	0.024202	5.97e-06	14306	ebi-a-GCST90017020	Gut microbiota abundance (genus Lachnoclostridium id.11308)
1415	rs62028349	G	C	0.046999	0.010597	9.17e-06	14306	ebi-a-GCST90017020	Gut microbiota abundance (genus Lachnoclostridium id.11308)
1416	rs72829893	G	T	0.117472	0.02681	5.58e-06	14306	ebi-a-GCST90017020	Gut microbiota abundance (genus Lachnoclostridium id.11308)
1417	rs78068103	A	G	0.08862	0.019425	3.67e-06	14306	ebi-a-GCST90017020	Gut microbiota abundance (genus Lachnoclostridium id.11308)
1418	rs2385421	A	G	0.074619	0.018073	7.14e-06	14306	ebi-a-GCST90017020	Gut microbiota abundance (genus Lachnoclostridium id.11308)
1419	rs789029	C	T	-0.06413	0.013797	3.75e-06	14306	ebi-a-GCST90017020	Gut microbiota abundance (genus Lachnoclostridium id.11308)
1420	rs6112314	A	C	-0.05617	0.010817	2.43e-07	14306	ebi-a-GCST90017020	Gut microbiota abundance (genus Lachnoclostridium id.11308)
1421	rs9919338	G	C	-0.05533	0.012062	4.91e-06	14306	ebi-a-GCST90017021	Gut microbiota abundance (genus Lachnospiraceae FCS020 group id.11314)
1422	rs12078956	C	G	0.106101	0.02229	2.15e-06	14306	ebi-a-GCST90017021	Gut microbiota abundance (genus Lachnospiraceae FCS020 group id.11314)
1423	rs72793667	A	G	-0.11688	0.024659	1.63e-06	14306	ebi-a-GCST90017021	Gut microbiota abundance (genus Lachnospiraceae FCS020 group id.11314)
1424	rs2862811	C	T	-0.05649	0.012174	3.92e-06	14306	ebi-a-GCST90017021	Gut microbiota abundance (genus Lachnospiraceae FCS020 group id.11314)
1425	rs9308097	G	A	-0.05538	0.012366	7.47e-06	14306	ebi-a-GCST90017021	Gut microbiota abundance (genus Lachnospiraceae FCS020 group id.11314)
1426	rs2322265	C	T	-0.06663	0.014158	5.21e-06	14306	ebi-a-GCST90017021	Gut microbiota abundance (genus Lachnospiraceae FCS020 group id.11314)
1427	rs113859143	G	C	-0.10891	0.024206	2.55e-06	14306	ebi-a-GCST90017021	Gut microbiota abundance (genus Lachnospiraceae FCS020 group id.11314)
1428	rs4452603	T	G	0.060421	0.013597	8.98e-06	14306	ebi-a-GCST90017021	Gut microbiota abundance (genus Lachnospiraceae FCS020 group id.11314)
1429	rs10093861	G	A	-0.05689	0.012115	3.06e-06	14306	ebi-a-GCST90017021	Gut microbiota abundance (genus Lachnospiraceae FCS020 group id.11314)
1430	rs3999074	G	T	-0.05506	0.012185	6.55e-06	14306	ebi-a-GCST90017021	Gut microbiota abundance (genus Lachnospiraceae FCS020 group id.11314)
1431	rs1254846	A	G	-0.10596	0.02325	5.6e-06	14306	ebi-a-GCST90017021	Gut microbiota abundance (genus Lachnospiraceae FCS020 group id.11314)
1432	rs35035870	T	C	-0.19062	0.04144	2.62e-06	14306	ebi-a-GCST90017021	Gut microbiota abundance (genus Lachnospiraceae FCS020 group id.11314)
1433	rs9788306	C	T	-0.0628	0.013074	1.39e-06	14306	ebi-a-GCST90017021	Gut microbiota abundance (genus Lachnospiraceae FCS020 group id.11314)
1434	rs369444	C	G	0.125481	0.025901	3.15e-06	14306	ebi-a-GCST90017021	Gut microbiota abundance (genus Lachnospiraceae FCS020 group id.11314)
1435	rs1363769	C	T	0.200628	0.044937	1.58e-06	14306	ebi-a-GCST90017021	Gut microbiota abundance (genus Lachnospiraceae FCS020 group id.11314)
1436	rs7249113	G	A	0.067948	0.01335	3.72e-07	14306	ebi-a-GCST90017021	Gut microbiota abundance (genus Lachnospiraceae FCS020 group id.11314)
1437	rs12127733	G	A	0.115182	0.024601	3.11e-06	14306	ebi-a-GCST90017022	Gut microbiota abundance (genus Lachnospiraceae NC2004 group id.11316)
1438	rs3756315	A	G	-0.08835	0.01884	3.33e-06	14306	ebi-a-GCST90017022	Gut microbiota abundance (genus Lachnospiraceae NC2004 group id.11316)
1439	rs12208226	C	A	-0.15474	0.034037	9.75e-06	14306	ebi-a-GCST90017022	Gut microbiota abundance (genus Lachnospiraceae NC2004 group id.11316)
1440	rs1928659	T	C	0.102522	0.022645	6.17e-06	14306	ebi-a-GCST90017022	Gut microbiota abundance (genus Lachnospiraceae NC2004 group id.11316)
1441	rs1331592	G	C	-0.09488	0.020837	5.34e-06	14306	ebi-a-GCST90017022	Gut microbiota abundance (genus Lachnospiraceae NC2004 group id.11316)
1442	rs1929743	T	C	0.083721	0.019032	9.06e-06	14306	ebi-a-GCST90017022	Gut microbiota abundance (genus Lachnospiraceae NC2004 group id.11316)
1443	rs12863463	G	A	-0.15637	0.034537	6.04e-06	14306	ebi-a-GCST90017022	Gut microbiota abundance (genus Lachnospiraceae NC2004 group id.11316)
1444	rs117467633	T	C	-0.16969	0.038317	9.13e-06	14306	ebi-a-GCST90017022	Gut microbiota abundance (genus Lachnospiraceae NC2004 group id.11316)
1445	rs17067076	G	A	-0.15463	0.035219	5.61e-06	14306	ebi-a-GCST90017022	Gut microbiota abundance (genus Lachnospiraceae NC2004 group id.11316)
1446	rs6116753	G	A	0.099475	0.020914	2.92e-06	14306	ebi-a-GCST90017022	Gut microbiota abundance (genus Lachnospiraceae NC2004 group id.11316)
1447	rs2861203	G	A	0.05723	0.012728	7.37e-06	14306	ebi-a-GCST90017023	Gut microbiota abundance (genus Lachnospiraceae ND3007 group id.11317)
1448	rs13110238	C	G	-0.0637	0.014204	4.48e-06	14306	ebi-a-GCST90017023	Gut microbiota abundance (genus Lachnospiraceae ND3007 group id.11317)
1449	rs72776675	T	C	-0.06471	0.014797	8.72e-06	14306	ebi-a-GCST90017023	Gut microbiota abundance (genus Lachnospiraceae ND3007 group id.11317)
1450	rs9932954	A	G	-0.05619	0.011598	1.25e-06	14306	ebi-a-GCST90017023	Gut microbiota abundance (genus Lachnospiraceae ND3007 group id.11317)
1451	rs954878	A	G	-0.05207	0.010908	1.78e-06	14306	ebi-a-GCST90017024	Gut microbiota abundance (genus Lachnospiraceae NK4A136 group id.11319)
1452	rs4955932	T	C	-0.04923	0.010939	7.05e-06	14306	ebi-a-GCST90017024	Gut microbiota abundance (genus Lachnospiraceae NK4A136 group id.11319)
1453	rs7616165	G	T	-0.23054	0.048347	2.77e-06	14306	ebi-a-GCST90017024	Gut microbiota abundance (genus Lachnospiraceae NK4A136 group id.11319)
1454	rs76193507	A	G	-0.22973	0.049978	2.93e-06	14306	ebi-a-GCST90017024	Gut microbiota abundance (genus Lachnospiraceae NK4A136 group id.11319)
1455	rs59805249	T	C	0.093616	0.020798	9.45e-06	14306	ebi-a-GCST90017024	Gut microbiota abundance (genus Lachnospiraceae NK4A136 group id.11319)
1456	rs160061	G	A	-0.05138	0.010809	2.12e-06	14306	ebi-a-GCST90017024	Gut microbiota abundance (genus Lachnospiraceae NK4A136 group id.11319)
1457	rs10952110	G	T	0.048771	0.010961	9.08e-06	14306	ebi-a-GCST90017024	Gut microbiota abundance (genus Lachnospiraceae NK4A136 group id.11319)
1458	rs28540839	A	C	0.050829	0.011059	9.34e-06	14306	ebi-a-GCST90017024	Gut microbiota abundance (genus Lachnospiraceae NK4A136 group id.11319)
1459	rs7832116	A	G	-0.07148	0.01517	3.57e-06	14306	ebi-a-GCST90017024	Gut microbiota abundance (genus Lachnospiraceae NK4A136 group id.11319)
1460	rs7073658	G	T	0.049962	0.010969	5.27e-06	14306	ebi-a-GCST90017024	Gut microbiota abundance (genus Lachnospiraceae NK4A136 group id.11319)
1461	rs12362320	G	C	0.057317	0.011547	8.04e-07	14306	ebi-a-GCST90017024	Gut microbiota abundance (genus Lachnospiraceae NK4A136 group id.11319)
1462	rs68104925	T	C	-0.05491	0.011539	2.37e-06	14306	ebi-a-GCST90017024	Gut microbiota abundance (genus Lachnospiraceae NK4A136 group id.11319)
1463	rs2880566	T	C	0.059958	0.013469	5.61e-06	14306	ebi-a-GCST90017024	Gut microbiota abundance (genus Lachnospiraceae NK4A136 group id.11319)
1464	rs11263806	A	G	-0.05246	0.011676	5.07e-06	14306	ebi-a-GCST90017024	Gut microbiota abundance (genus Lachnospiraceae NK4A136 group id.11319)
1465	rs12611395	G	A	0.090253	0.019965	5.83e-06	14306	ebi-a-GCST90017024	Gut microbiota abundance (genus Lachnospiraceae NK4A136 group id.11319)
1466	rs73044693	A	G	-0.10758	0.022988	3.57e-06	14306	ebi-a-GCST90017024	Gut microbiota abundance (genus Lachnospiraceae NK4A136 group id.11319)
1467	rs78848836	A	G	-0.11887	0.025975	3.38e-06	14306	ebi-a-GCST90017025	Gut microbiota abundance (genus Lachnospiraceae UCG001 id.11321)
1468	rs12131224	C	T	0.117095	0.02591	7.4e-06	14306	ebi-a-GCST90017025	Gut microbiota abundance (genus Lachnospiraceae UCG001 id.11321)
1469	rs2050911	G	A	0.075147	0.015393	1.11e-06	14306	ebi-a-GCST90017025	Gut microbiota abundance (genus Lachnospiraceae UCG001 id.11321)
1470	rs79476906	T	A	-0.08709	0.019701	8.27e-06	14306	ebi-a-GCST90017025	Gut microbiota abundance (genus Lachnospiraceae UCG001 id.11321)
1471	rs437876	T	C	0.078464	0.014477	7.17e-08	14306	ebi-a-GCST90017025	Gut microbiota abundance (genus Lachnospiraceae UCG001 id.11321)
1472	rs985416	T	C	-0.09703	0.018181	1.46e-07	14306	ebi-a-GCST90017025	Gut microbiota abundance (genus Lachnospiraceae UCG001 id.11321)
1473	rs9403580	C	T	0.107801	0.022978	3.47e-06	14306	ebi-a-GCST90017025	Gut microbiota abundance (genus Lachnospiraceae UCG001 id.11321)
1474	rs62496417	T	G	-0.07485	0.016568	5.88e-06	14306	ebi-a-GCST90017025	Gut microbiota abundance (genus Lachnospiraceae UCG001 id.11321)
1475	rs7341608	T	C	-0.07848	0.017765	9.48e-06	14306	ebi-a-GCST90017025	Gut microbiota abundance (genus Lachnospiraceae UCG001 id.11321)
1476	rs573933	T	C	-0.1079	0.023235	3.11e-06	14306	ebi-a-GCST90017025	Gut microbiota abundance (genus Lachnospiraceae UCG001 id.11321)
1477	rs10815577	C	G	-0.06837	0.014369	1.72e-06	14306	ebi-a-GCST90017025	Gut microbiota abundance (genus Lachnospiraceae UCG001 id.11321)
1478	rs2371284	C	T	0.076189	0.017013	7.56e-06	14306	ebi-a-GCST90017025	Gut microbiota abundance (genus Lachnospiraceae UCG001 id.11321)
1479	rs4981345	T	C	-0.0682	0.014983	6.09e-06	14306	ebi-a-GCST90017025	Gut microbiota abundance (genus Lachnospiraceae UCG001 id.11321)
1480	rs74034332	G	A	0.168045	0.038264	3.33e-06	14306	ebi-a-GCST90017025	Gut microbiota abundance (genus Lachnospiraceae UCG001 id.11321)
1481	rs7213933	T	A	-0.08163	0.01838	9.02e-06	14306	ebi-a-GCST90017025	Gut microbiota abundance (genus Lachnospiraceae UCG001 id.11321)
1482	rs8104225	A	G	0.08921	0.019767	8.04e-06	14306	ebi-a-GCST90017025	Gut microbiota abundance (genus Lachnospiraceae UCG001 id.11321)
1483	rs12747809	A	G	0.062197	0.012569	8.65e-07	14306	ebi-a-GCST90017026	Gut microbiota abundance (genus Lachnospiraceae UCG004 id.11324)
1484	rs6656451	T	C	0.05436	0.011947	5.57e-06	14306	ebi-a-GCST90017026	Gut microbiota abundance (genus Lachnospiraceae UCG004 id.11324)
1485	rs12072562	T	C	0.133104	0.030357	7.07e-06	14306	ebi-a-GCST90017026	Gut microbiota abundance (genus Lachnospiraceae UCG004 id.11324)
1486	rs2882478	G	A	-0.05771	0.011834	1.21e-06	14306	ebi-a-GCST90017026	Gut microbiota abundance (genus Lachnospiraceae UCG004 id.11324)
1487	rs11128180	A	G	0.064829	0.014013	4.52e-06	14306	ebi-a-GCST90017026	Gut microbiota abundance (genus Lachnospiraceae UCG004 id.11324)
1488	rs7629954	A	G	0.108441	0.023825	5.77e-06	14306	ebi-a-GCST90017026	Gut microbiota abundance (genus Lachnospiraceae UCG004 id.11324)
1489	rs2726805	A	G	0.05484	0.012084	6.3e-06	14306	ebi-a-GCST90017026	Gut microbiota abundance (genus Lachnospiraceae UCG004 id.11324)
1490	rs233486	G	A	0.079909	0.017766	6.28e-06	14306	ebi-a-GCST90017026	Gut microbiota abundance (genus Lachnospiraceae UCG004 id.11324)
1491	rs2444793	T	C	0.054243	0.011819	4.77e-06	14306	ebi-a-GCST90017026	Gut microbiota abundance (genus Lachnospiraceae UCG004 id.11324)
1492	rs12673420	G	A	0.055435	0.011838	2.98e-06	14306	ebi-a-GCST90017026	Gut microbiota abundance (genus Lachnospiraceae UCG004 id.11324)
1493	rs35182105	A	G	-0.10972	0.024221	4.87e-06	14306	ebi-a-GCST90017026	Gut microbiota abundance (genus Lachnospiraceae UCG004 id.11324)
1494	rs2706242	G	C	-0.09014	0.019971	9.84e-06	14306	ebi-a-GCST90017026	Gut microbiota abundance (genus Lachnospiraceae UCG004 id.11324)
1495	rs12894272	G	A	-0.05798	0.012523	4.34e-06	14306	ebi-a-GCST90017026	Gut microbiota abundance (genus Lachnospiraceae UCG004 id.11324)
1496	rs10801803	G	A	-0.11703	0.024309	1.4e-06	14306	ebi-a-GCST90017027	Gut microbiota abundance (genus Lachnospiraceae UCG008 id.11328)
1497	rs62277846	C	T	0.102292	0.021232	1.59e-06	14306	ebi-a-GCST90017027	Gut microbiota abundance (genus Lachnospiraceae UCG008 id.11328)
1498	rs13024781	T	C	-0.07988	0.016885	2.29e-06	14306	ebi-a-GCST90017027	Gut microbiota abundance (genus Lachnospiraceae UCG008 id.11328)
1499	rs9873555	G	C	-0.12116	0.023347	2.41e-07	14306	ebi-a-GCST90017027	Gut microbiota abundance (genus Lachnospiraceae UCG008 id.11328)
1500	rs67078837	T	C	-0.08458	0.017069	7.68e-07	14306	ebi-a-GCST90017027	Gut microbiota abundance (genus Lachnospiraceae UCG008 id.11328)
1501	rs57091572	A	G	-0.11044	0.02358	2.86e-06	14306	ebi-a-GCST90017027	Gut microbiota abundance (genus Lachnospiraceae UCG008 id.11328)
1502	rs57254474	G	A	0.088651	0.019905	6.92e-06	14306	ebi-a-GCST90017027	Gut microbiota abundance (genus Lachnospiraceae UCG008 id.11328)
1503	rs10793103	T	C	-0.09743	0.018128	9.35e-08	14306	ebi-a-GCST90017027	Gut microbiota abundance (genus Lachnospiraceae UCG008 id.11328)
1504	rs10741777	T	C	-0.09738	0.019479	7.69e-07	14306	ebi-a-GCST90017027	Gut microbiota abundance (genus Lachnospiraceae UCG008 id.11328)
1505	rs61944774	A	G	0.179838	0.03938	6.34e-06	14306	ebi-a-GCST90017027	Gut microbiota abundance (genus Lachnospiraceae UCG008 id.11328)
1506	rs75356640	G	A	0.136523	0.030313	9.83e-06	14306	ebi-a-GCST90017027	Gut microbiota abundance (genus Lachnospiraceae UCG008 id.11328)
1507	rs955844	A	C	0.112064	0.022837	1.81e-06	14306	ebi-a-GCST90017027	Gut microbiota abundance (genus Lachnospiraceae UCG008 id.11328)
1508	rs72761829	A	T	0.111884	0.023889	2.58e-06	14306	ebi-a-GCST90017028	Gut microbiota abundance (genus Lachnospiraceae UCG010 id.11330)
1509	rs72894957	G	A	0.222263	0.048643	5.68e-06	14306	ebi-a-GCST90017028	Gut microbiota abundance (genus Lachnospiraceae UCG010 id.11330)
1510	rs336138	G	T	0.077954	0.017187	7.48e-06	14306	ebi-a-GCST90017028	Gut microbiota abundance (genus Lachnospiraceae UCG010 id.11330)
1511	rs17730011	G	A	-0.07024	0.015706	7.85e-06	14306	ebi-a-GCST90017028	Gut microbiota abundance (genus Lachnospiraceae UCG010 id.11330)
1512	rs4576377	C	A	0.0572	0.012704	7.63e-06	14306	ebi-a-GCST90017028	Gut microbiota abundance (genus Lachnospiraceae UCG010 id.11330)
1513	rs2153460	A	T	-0.0684	0.015656	9.17e-06	14306	ebi-a-GCST90017028	Gut microbiota abundance (genus Lachnospiraceae UCG010 id.11330)
1514	rs12346653	C	T	0.065769	0.013957	2.7e-06	14306	ebi-a-GCST90017028	Gut microbiota abundance (genus Lachnospiraceae UCG010 id.11330)
1515	rs11192447	A	G	0.126592	0.024345	4.69e-07	14306	ebi-a-GCST90017028	Gut microbiota abundance (genus Lachnospiraceae UCG010 id.11330)
1516	rs74315802	G	T	0.086726	0.018348	3.19e-06	14306	ebi-a-GCST90017028	Gut microbiota abundance (genus Lachnospiraceae UCG010 id.11330)
1517	rs10414815	C	T	-0.10453	0.023025	4.24e-06	14306	ebi-a-GCST90017028	Gut microbiota abundance (genus Lachnospiraceae UCG010 id.11330)
1518	rs2833528	T	C	0.056215	0.012776	9.92e-06	14306	ebi-a-GCST90017028	Gut microbiota abundance (genus Lachnospiraceae UCG010 id.11330)
1519	rs9981767	A	C	0.065506	0.013199	9.96e-07	14306	ebi-a-GCST90017028	Gut microbiota abundance (genus Lachnospiraceae UCG010 id.11330)
1520	rs56791201	C	T	-0.05182	0.01107	2.93e-06	14306	ebi-a-GCST90017029	Gut microbiota abundance (genus Lachnospira id.2004)
1521	rs16861661	G	A	-0.18315	0.038148	1.28e-06	14306	ebi-a-GCST90017030	Gut microbiota abundance (genus Lactobacillus id.1837)
1522	rs11674854	C	T	-0.08527	0.01765	1.59e-06	14306	ebi-a-GCST90017030	Gut microbiota abundance (genus Lactobacillus id.1837)
1523	rs12693845	C	T	-0.08054	0.017743	8.96e-06	14306	ebi-a-GCST90017030	Gut microbiota abundance (genus Lactobacillus id.1837)
1524	rs1530559	G	A	0.0804	0.017821	4.93e-06	14306	ebi-a-GCST90017030	Gut microbiota abundance (genus Lactobacillus id.1837)
1525	rs77478751	A	G	-0.21989	0.047576	7.33e-06	14306	ebi-a-GCST90017030	Gut microbiota abundance (genus Lactobacillus id.1837)
1526	rs62314653	C	A	0.187692	0.039459	2.24e-06	14306	ebi-a-GCST90017030	Gut microbiota abundance (genus Lactobacillus id.1837)
1527	rs75127669	C	A	0.139784	0.031041	6.83e-06	14306	ebi-a-GCST90017030	Gut microbiota abundance (genus Lactobacillus id.1837)
1528	rs768253	T	G	-0.0792	0.017179	4.25e-06	14306	ebi-a-GCST90017030	Gut microbiota abundance (genus Lactobacillus id.1837)
1529	rs7399658	G	A	-0.10713	0.022188	3.12e-06	14306	ebi-a-GCST90017030	Gut microbiota abundance (genus Lactobacillus id.1837)
1530	rs328312	T	A	0.081509	0.016944	1.41e-06	14306	ebi-a-GCST90017030	Gut microbiota abundance (genus Lactobacillus id.1837)
1531	rs921925	A	C	0.098508	0.020323	9.72e-07	14306	ebi-a-GCST90017030	Gut microbiota abundance (genus Lactobacillus id.1837)
1532	rs6092149	A	T	-0.08013	0.017149	3.29e-06	14306	ebi-a-GCST90017030	Gut microbiota abundance (genus Lactobacillus id.1837)
1533	rs6674304	C	T	0.200758	0.044212	6.18e-06	14306	ebi-a-GCST90017031	Gut microbiota abundance (genus Lactococcus id.1851)
1534	rs2293361	C	T	-0.19922	0.043097	1.4e-06	14306	ebi-a-GCST90017031	Gut microbiota abundance (genus Lactococcus id.1851)
1535	rs12621813	G	A	0.108423	0.023998	6.61e-06	14306	ebi-a-GCST90017031	Gut microbiota abundance (genus Lactococcus id.1851)
1536	rs17168302	G	A	0.191857	0.042476	6.29e-06	14306	ebi-a-GCST90017031	Gut microbiota abundance (genus Lactococcus id.1851)
1537	rs55910161	C	T	0.146426	0.030737	2.36e-06	14306	ebi-a-GCST90017031	Gut microbiota abundance (genus Lactococcus id.1851)
1538	rs4766997	C	T	0.114599	0.023839	2.06e-06	14306	ebi-a-GCST90017031	Gut microbiota abundance (genus Lactococcus id.1851)
1539	rs7992246	C	T	-0.10423	0.023079	4.45e-06	14306	ebi-a-GCST90017031	Gut microbiota abundance (genus Lactococcus id.1851)
1540	rs123059	C	T	0.13671	0.027469	1.27e-06	14306	ebi-a-GCST90017031	Gut microbiota abundance (genus Lactococcus id.1851)
1541	rs34757988	G	C	0.122294	0.022898	8.95e-08	14306	ebi-a-GCST90017031	Gut microbiota abundance (genus Lactococcus id.1851)
1542	rs10417872	G	T	-0.11831	0.024522	1.29e-06	14306	ebi-a-GCST90017031	Gut microbiota abundance (genus Lactococcus id.1851)
1543	rs757872	C	G	-0.1408	0.027582	4.37e-07	14306	ebi-a-GCST90017031	Gut microbiota abundance (genus Lactococcus id.1851)
1544	rs1187983	C	T	-0.09355	0.019317	2.02e-06	14306	ebi-a-GCST90017032	Gut microbiota abundance (genus Marvinbryantia id.2005)
1545	rs3125832	A	C	0.067932	0.015012	5.03e-06	14306	ebi-a-GCST90017032	Gut microbiota abundance (genus Marvinbryantia id.2005)
1546	rs2863363	G	A	-0.06349	0.013632	3.11e-06	14306	ebi-a-GCST90017032	Gut microbiota abundance (genus Marvinbryantia id.2005)
1547	rs2842896	C	T	-0.06494	0.013115	7.25e-07	14306	ebi-a-GCST90017032	Gut microbiota abundance (genus Marvinbryantia id.2005)
1548	rs2724813	G	A	0.084077	0.016755	6.28e-07	14306	ebi-a-GCST90017032	Gut microbiota abundance (genus Marvinbryantia id.2005)
1549	rs72948274	A	C	-0.12635	0.027221	3.26e-06	14306	ebi-a-GCST90017032	Gut microbiota abundance (genus Marvinbryantia id.2005)
1550	rs61884471	G	A	0.124426	0.024843	1.01e-06	14306	ebi-a-GCST90017032	Gut microbiota abundance (genus Marvinbryantia id.2005)
1551	rs11620597	T	C	0.119479	0.027169	7.8e-06	14306	ebi-a-GCST90017032	Gut microbiota abundance (genus Marvinbryantia id.2005)
1552	rs8006832	G	T	-0.09524	0.02167	6.58e-06	14306	ebi-a-GCST90017032	Gut microbiota abundance (genus Marvinbryantia id.2005)
1553	rs11645029	G	C	-0.06062	0.013155	4.15e-06	14306	ebi-a-GCST90017032	Gut microbiota abundance (genus Marvinbryantia id.2005)
1554	rs12963345	C	G	0.059681	0.013229	6.6e-06	14306	ebi-a-GCST90017032	Gut microbiota abundance (genus Marvinbryantia id.2005)
1555	rs146541147	G	A	0.118845	0.026842	6.86e-06	14306	ebi-a-GCST90017032	Gut microbiota abundance (genus Marvinbryantia id.2005)
1556	rs10202904	G	T	0.112811	0.023911	3.09e-06	14306	ebi-a-GCST90017033	Gut microbiota abundance (genus Methanobrevibacter id.123)
1557	rs6776814	T	C	-0.18896	0.041991	8.05e-06	14306	ebi-a-GCST90017033	Gut microbiota abundance (genus Methanobrevibacter id.123)
1558	rs894996	C	A	0.214213	0.045605	3.82e-06	14306	ebi-a-GCST90017033	Gut microbiota abundance (genus Methanobrevibacter id.123)
1559	rs1334944	T	C	0.115197	0.025549	7.61e-06	14306	ebi-a-GCST90017033	Gut microbiota abundance (genus Methanobrevibacter id.123)
1560	rs11018665	A	T	0.113013	0.025434	7.03e-06	14306	ebi-a-GCST90017033	Gut microbiota abundance (genus Methanobrevibacter id.123)
1561	rs76029318	T	C	0.222849	0.045432	1.08e-06	14306	ebi-a-GCST90017033	Gut microbiota abundance (genus Methanobrevibacter id.123)
1562	rs4779844	C	G	-0.10964	0.024798	9.28e-06	14306	ebi-a-GCST90017033	Gut microbiota abundance (genus Methanobrevibacter id.123)
1563	rs4802933	G	A	0.135628	0.030814	9.74e-06	14306	ebi-a-GCST90017033	Gut microbiota abundance (genus Methanobrevibacter id.123)
1564	rs6856150	A	G	-0.08819	0.019415	6.06e-06	14306	ebi-a-GCST90017034	Gut microbiota abundance (genus Odoribacter id.952)
1565	rs10093869	A	G	-0.05778	0.012539	3.67e-06	14306	ebi-a-GCST90017034	Gut microbiota abundance (genus Odoribacter id.952)
1566	rs74553962	T	G	0.121449	0.026411	9.49e-06	14306	ebi-a-GCST90017034	Gut microbiota abundance (genus Odoribacter id.952)
1567	rs16918425	A	T	0.099978	0.022379	8.85e-06	14306	ebi-a-GCST90017034	Gut microbiota abundance (genus Odoribacter id.952)
1568	rs77779484	G	A	-0.13349	0.026853	6.56e-07	14306	ebi-a-GCST90017034	Gut microbiota abundance (genus Odoribacter id.952)
1569	rs28417404	A	G	-0.07269	0.016137	3.68e-06	14306	ebi-a-GCST90017034	Gut microbiota abundance (genus Odoribacter id.952)
1570	rs503751	C	G	0.061829	0.011889	2.08e-07	14306	ebi-a-GCST90017034	Gut microbiota abundance (genus Odoribacter id.952)
1571	rs4793970	A	G	-0.05763	0.012915	6.03e-06	14306	ebi-a-GCST90017034	Gut microbiota abundance (genus Odoribacter id.952)
1572	rs10423795	T	C	-0.05507	0.012116	6.58e-06	14306	ebi-a-GCST90017034	Gut microbiota abundance (genus Odoribacter id.952)
1573	rs7540303	C	T	0.108044	0.023638	5.32e-06	14306	ebi-a-GCST90017035	Gut microbiota abundance (genus Olsenella id.822)
1574	rs2759329	A	G	0.111131	0.023722	3.43e-06	14306	ebi-a-GCST90017035	Gut microbiota abundance (genus Olsenella id.822)
1575	rs35225860	A	G	-0.2236	0.048239	3.87e-06	14306	ebi-a-GCST90017035	Gut microbiota abundance (genus Olsenella id.822)
1576	rs1035588	A	G	-0.10815	0.023685	4.86e-06	14306	ebi-a-GCST90017035	Gut microbiota abundance (genus Olsenella id.822)
1577	rs61090148	A	G	-0.10478	0.023134	6.44e-06	14306	ebi-a-GCST90017035	Gut microbiota abundance (genus Olsenella id.822)
1578	rs9460691	C	A	0.119966	0.026865	7.28e-06	14306	ebi-a-GCST90017035	Gut microbiota abundance (genus Olsenella id.822)
1579	rs72691585	C	A	-0.24908	0.052081	2.95e-06	14306	ebi-a-GCST90017035	Gut microbiota abundance (genus Olsenella id.822)
1580	rs17148768	G	A	0.140434	0.02956	2.2e-06	14306	ebi-a-GCST90017035	Gut microbiota abundance (genus Olsenella id.822)
1581	rs8066522	A	G	0.106529	0.024038	9.7e-06	14306	ebi-a-GCST90017035	Gut microbiota abundance (genus Olsenella id.822)
1582	rs62112538	C	T	-0.19943	0.040703	1.19e-06	14306	ebi-a-GCST90017035	Gut microbiota abundance (genus Olsenella id.822)
1583	rs6046522	C	T	0.122938	0.026993	4.48e-06	14306	ebi-a-GCST90017035	Gut microbiota abundance (genus Olsenella id.822)
1584	rs234108	A	G	0.074955	0.015263	9.16e-07	14306	ebi-a-GCST90017036	Gut microbiota abundance (genus Oscillibacter id.2063)
1585	rs16866406	A	G	0.098877	0.02088	3.08e-06	14306	ebi-a-GCST90017036	Gut microbiota abundance (genus Oscillibacter id.2063)
1586	rs12649930	T	G	0.121589	0.025961	4.09e-06	14306	ebi-a-GCST90017036	Gut microbiota abundance (genus Oscillibacter id.2063)
1587	rs9393920	G	A	0.074466	0.015108	9.92e-07	14306	ebi-a-GCST90017036	Gut microbiota abundance (genus Oscillibacter id.2063)
1588	rs6901560	C	G	0.085503	0.018693	6.21e-06	14306	ebi-a-GCST90017036	Gut microbiota abundance (genus Oscillibacter id.2063)
1589	rs11990279	T	C	-0.08249	0.018046	4.94e-06	14306	ebi-a-GCST90017036	Gut microbiota abundance (genus Oscillibacter id.2063)
1590	rs4506202	G	A	0.071132	0.015226	3.21e-06	14306	ebi-a-GCST90017036	Gut microbiota abundance (genus Oscillibacter id.2063)
1591	rs16934185	A	G	-0.12957	0.028157	4.38e-06	14306	ebi-a-GCST90017036	Gut microbiota abundance (genus Oscillibacter id.2063)
1592	rs75453768	G	T	0.12212	0.026863	5.35e-06	14306	ebi-a-GCST90017036	Gut microbiota abundance (genus Oscillibacter id.2063)
1593	rs61883564	A	G	-0.10135	0.022102	3.39e-06	14306	ebi-a-GCST90017036	Gut microbiota abundance (genus Oscillibacter id.2063)
1594	rs12417956	C	G	0.078543	0.017408	6.03e-06	14306	ebi-a-GCST90017036	Gut microbiota abundance (genus Oscillibacter id.2063)
1595	rs137917150	T	A	-0.17499	0.038839	4.62e-06	14306	ebi-a-GCST90017036	Gut microbiota abundance (genus Oscillibacter id.2063)
1596	rs11627628	T	C	0.143961	0.029022	1.01e-06	14306	ebi-a-GCST90017036	Gut microbiota abundance (genus Oscillibacter id.2063)
1597	rs36095275	C	T	-0.07524	0.015686	1.4e-06	14306	ebi-a-GCST90017036	Gut microbiota abundance (genus Oscillibacter id.2063)
1598	rs62206502	A	C	0.068142	0.015135	6.6e-06	14306	ebi-a-GCST90017036	Gut microbiota abundance (genus Oscillibacter id.2063)
1599	rs761240	G	T	0.17664	0.038881	2.04e-06	14306	ebi-a-GCST90017036	Gut microbiota abundance (genus Oscillibacter id.2063)
1600	rs133832	A	C	-0.07955	0.016241	1.15e-06	14306	ebi-a-GCST90017036	Gut microbiota abundance (genus Oscillibacter id.2063)
1601	rs751183	C	T	0.077432	0.017222	6.85e-06	14306	ebi-a-GCST90017037	Gut microbiota abundance (genus Oscillospira id.2064)
1602	rs73038677	T	A	-0.08321	0.016867	1.09e-06	14306	ebi-a-GCST90017037	Gut microbiota abundance (genus Oscillospira id.2064)
1603	rs28889936	A	C	0.114051	0.025284	3.37e-06	14306	ebi-a-GCST90017037	Gut microbiota abundance (genus Oscillospira id.2064)
1604	rs12206468	G	A	-0.13302	0.026973	1.04e-06	14306	ebi-a-GCST90017037	Gut microbiota abundance (genus Oscillospira id.2064)
1605	rs72866977	A	C	-0.13057	0.028167	5.63e-06	14306	ebi-a-GCST90017037	Gut microbiota abundance (genus Oscillospira id.2064)
1606	rs62422654	C	T	0.089846	0.019809	6.47e-06	14306	ebi-a-GCST90017037	Gut microbiota abundance (genus Oscillospira id.2064)
1607	rs1954532	C	T	0.082625	0.017525	2.27e-06	14306	ebi-a-GCST90017037	Gut microbiota abundance (genus Oscillospira id.2064)
1608	rs12925026	T	C	0.13559	0.030678	9.31e-06	14306	ebi-a-GCST90017037	Gut microbiota abundance (genus Oscillospira id.2064)
1609	rs8076323	A	G	0.071539	0.015654	5.61e-06	14306	ebi-a-GCST90017037	Gut microbiota abundance (genus Oscillospira id.2064)
1610	rs4428215	G	A	0.130293	0.024224	7.51e-08	14306	ebi-a-GCST90017038	Gut microbiota abundance (genus Oxalobacter id.2978)
1611	rs36057338	G	T	0.207847	0.042144	8.8e-07	14306	ebi-a-GCST90017038	Gut microbiota abundance (genus Oxalobacter id.2978)
1612	rs1569853	T	C	-0.13808	0.029698	3.65e-06	14306	ebi-a-GCST90017038	Gut microbiota abundance (genus Oxalobacter id.2978)
1613	rs6993398	G	A	0.127217	0.027886	7.13e-06	14306	ebi-a-GCST90017038	Gut microbiota abundance (genus Oxalobacter id.2978)
1614	rs10464997	G	A	0.137691	0.02948	3.3e-06	14306	ebi-a-GCST90017038	Gut microbiota abundance (genus Oxalobacter id.2978)
1615	rs12002250	A	C	0.217122	0.046632	1.42e-06	14306	ebi-a-GCST90017038	Gut microbiota abundance (genus Oxalobacter id.2978)
1616	rs736744	T	C	-0.11788	0.021126	2.57e-08	14306	ebi-a-GCST90017038	Gut microbiota abundance (genus Oxalobacter id.2978)
1617	rs3862635	C	T	-0.17214	0.039403	9.19e-06	14306	ebi-a-GCST90017038	Gut microbiota abundance (genus Oxalobacter id.2978)
1618	rs11108500	A	G	-0.1991	0.042733	3.74e-06	14306	ebi-a-GCST90017038	Gut microbiota abundance (genus Oxalobacter id.2978)
1619	rs111966731	T	C	0.213114	0.047162	7.3e-06	14306	ebi-a-GCST90017038	Gut microbiota abundance (genus Oxalobacter id.2978)
1620	rs6071435	T	A	-0.10551	0.021489	1.07e-06	14306	ebi-a-GCST90017038	Gut microbiota abundance (genus Oxalobacter id.2978)
1621	rs6000536	C	T	-0.13099	0.02538	2.06e-07	14306	ebi-a-GCST90017038	Gut microbiota abundance (genus Oxalobacter id.2978)
1622	rs6657302	T	C	-0.10452	0.022552	9.76e-06	14306	ebi-a-GCST90017039	Gut microbiota abundance (genus Parabacteroides id.954)
1623	rs72893646	A	T	-0.07156	0.015667	8.83e-06	14306	ebi-a-GCST90017039	Gut microbiota abundance (genus Parabacteroides id.954)
1624	rs115602804	G	A	0.10308	0.022274	1.93e-06	14306	ebi-a-GCST90017039	Gut microbiota abundance (genus Parabacteroides id.954)
1625	rs114567323	T	C	0.186478	0.04052	5.65e-06	14306	ebi-a-GCST90017039	Gut microbiota abundance (genus Parabacteroides id.954)
1626	rs3860755	G	C	0.055878	0.011663	1.71e-06	14306	ebi-a-GCST90017039	Gut microbiota abundance (genus Parabacteroides id.954)
1627	rs11965579	G	C	0.162824	0.038186	8.87e-06	14306	ebi-a-GCST90017039	Gut microbiota abundance (genus Parabacteroides id.954)
1628	rs4236095	A	G	-0.0762	0.015704	1.93e-06	14306	ebi-a-GCST90017039	Gut microbiota abundance (genus Parabacteroides id.954)
1629	rs60884758	C	T	-0.07027	0.014225	5.71e-07	14306	ebi-a-GCST90017039	Gut microbiota abundance (genus Parabacteroides id.954)
1630	rs7298818	C	T	0.088883	0.02009	8.54e-06	14306	ebi-a-GCST90017039	Gut microbiota abundance (genus Parabacteroides id.954)
1631	rs17141986	C	G	-0.05003	0.011146	7.27e-06	14306	ebi-a-GCST90017039	Gut microbiota abundance (genus Parabacteroides id.954)
1632	rs3008582	T	C	0.10572	0.022725	4.36e-06	14306	ebi-a-GCST90017040	Gut microbiota abundance (genus Paraprevotella id.962)
1633	rs140997932	T	C	-0.16238	0.035418	2.11e-06	14306	ebi-a-GCST90017040	Gut microbiota abundance (genus Paraprevotella id.962)
1634	rs2081023	A	G	-0.12256	0.023651	2.64e-07	14306	ebi-a-GCST90017040	Gut microbiota abundance (genus Paraprevotella id.962)
1635	rs17785622	A	G	0.248065	0.05243	1.93e-06	14306	ebi-a-GCST90017040	Gut microbiota abundance (genus Paraprevotella id.962)
1636	rs3801748	G	A	0.077972	0.017169	5.2e-06	14306	ebi-a-GCST90017040	Gut microbiota abundance (genus Paraprevotella id.962)
1637	rs145020347	A	G	-0.12465	0.026232	4.03e-06	14306	ebi-a-GCST90017040	Gut microbiota abundance (genus Paraprevotella id.962)
1638	rs4756632	G	T	-0.13891	0.02899	3.82e-06	14306	ebi-a-GCST90017040	Gut microbiota abundance (genus Paraprevotella id.962)
1639	rs17109926	A	G	-0.09883	0.021617	6.75e-06	14306	ebi-a-GCST90017040	Gut microbiota abundance (genus Paraprevotella id.962)
1640	rs10842464	C	T	0.075822	0.017257	6.6e-06	14306	ebi-a-GCST90017040	Gut microbiota abundance (genus Paraprevotella id.962)
1641	rs4767113	C	T	0.088247	0.018382	2.14e-06	14306	ebi-a-GCST90017040	Gut microbiota abundance (genus Paraprevotella id.962)
1642	rs9602779	A	C	-0.10669	0.022026	6.93e-07	14306	ebi-a-GCST90017040	Gut microbiota abundance (genus Paraprevotella id.962)
1643	rs9900242	A	G	-0.0853	0.017521	1.14e-06	14306	ebi-a-GCST90017040	Gut microbiota abundance (genus Paraprevotella id.962)
1644	rs7240324	T	G	-0.10229	0.022695	5.96e-06	14306	ebi-a-GCST90017040	Gut microbiota abundance (genus Paraprevotella id.962)
1645	rs78383039	T	C	-0.14632	0.029712	1.57e-06	14306	ebi-a-GCST90017041	Gut microbiota abundance (genus Parasutterella id.2892)
1646	rs7572229	A	G	-0.06627	0.013274	6.32e-07	14306	ebi-a-GCST90017041	Gut microbiota abundance (genus Parasutterella id.2892)
1647	rs11715853	G	A	-0.0663	0.014611	6.23e-06	14306	ebi-a-GCST90017041	Gut microbiota abundance (genus Parasutterella id.2892)
1648	rs6809952	G	A	-0.0685	0.015089	8.13e-06	14306	ebi-a-GCST90017041	Gut microbiota abundance (genus Parasutterella id.2892)
1649	rs62273907	A	G	0.229468	0.050226	5.88e-06	14306	ebi-a-GCST90017041	Gut microbiota abundance (genus Parasutterella id.2892)
1650	rs6828768	C	T	0.063685	0.013265	1.78e-06	14306	ebi-a-GCST90017041	Gut microbiota abundance (genus Parasutterella id.2892)
1651	rs35414597	T	A	-0.06849	0.014214	1.51e-06	14306	ebi-a-GCST90017041	Gut microbiota abundance (genus Parasutterella id.2892)
1652	rs2090816	C	A	-0.0841	0.017732	2.9e-06	14306	ebi-a-GCST90017041	Gut microbiota abundance (genus Parasutterella id.2892)
1653	rs35055552	T	C	0.109554	0.023543	3.35e-06	14306	ebi-a-GCST90017041	Gut microbiota abundance (genus Parasutterella id.2892)
1654	rs823424	G	A	-0.07134	0.015696	4.95e-06	14306	ebi-a-GCST90017041	Gut microbiota abundance (genus Parasutterella id.2892)
1655	rs10899911	A	G	-0.07171	0.014815	1.15e-06	14306	ebi-a-GCST90017041	Gut microbiota abundance (genus Parasutterella id.2892)
1656	rs7303158	C	T	0.064686	0.013426	1.33e-06	14306	ebi-a-GCST90017041	Gut microbiota abundance (genus Parasutterella id.2892)
1657	rs7311004	C	T	0.061752	0.013644	5.92e-06	14306	ebi-a-GCST90017041	Gut microbiota abundance (genus Parasutterella id.2892)
1658	rs1403396	A	T	-0.07567	0.015904	2.76e-06	14306	ebi-a-GCST90017041	Gut microbiota abundance (genus Parasutterella id.2892)
1659	rs8039785	G	T	-0.06183	0.0133	3.62e-06	14306	ebi-a-GCST90017041	Gut microbiota abundance (genus Parasutterella id.2892)
1660	rs55877868	A	C	-0.10446	0.022809	2.87e-06	14306	ebi-a-GCST90017041	Gut microbiota abundance (genus Parasutterella id.2892)
1661	rs2387977	T	C	-0.06818	0.013476	5.38e-07	14306	ebi-a-GCST90017041	Gut microbiota abundance (genus Parasutterella id.2892)
1662	rs12069354	C	T	0.16763	0.03795	9.28e-06	14306	ebi-a-GCST90017042	Gut microbiota abundance (genus Peptococcus id.2037)
1663	rs74592222	G	A	0.137957	0.030297	8.55e-06	14306	ebi-a-GCST90017042	Gut microbiota abundance (genus Peptococcus id.2037)
1664	rs2054133	A	G	-0.08954	0.018833	2.14e-06	14306	ebi-a-GCST90017042	Gut microbiota abundance (genus Peptococcus id.2037)
1665	rs75754569	C	G	0.181434	0.031943	1.1e-08	14306	ebi-a-GCST90017042	Gut microbiota abundance (genus Peptococcus id.2037)
1666	rs10031059	C	T	0.121167	0.022584	1.24e-07	14306	ebi-a-GCST90017042	Gut microbiota abundance (genus Peptococcus id.2037)
1667	rs6918730	A	G	-0.13531	0.028974	1.15e-06	14306	ebi-a-GCST90017042	Gut microbiota abundance (genus Peptococcus id.2037)
1668	rs7766680	G	C	0.097683	0.021416	3.51e-06	14306	ebi-a-GCST90017042	Gut microbiota abundance (genus Peptococcus id.2037)
1669	rs7033353	G	T	-0.09015	0.018995	2.22e-06	14306	ebi-a-GCST90017042	Gut microbiota abundance (genus Peptococcus id.2037)
1670	rs11001941	G	A	-0.19561	0.039222	1.33e-06	14306	ebi-a-GCST90017042	Gut microbiota abundance (genus Peptococcus id.2037)
1671	rs72850165	T	C	-0.1343	0.030042	5.74e-06	14306	ebi-a-GCST90017042	Gut microbiota abundance (genus Peptococcus id.2037)
1672	rs11030569	A	T	-0.17402	0.037413	3.13e-06	14306	ebi-a-GCST90017042	Gut microbiota abundance (genus Peptococcus id.2037)
1673	rs77681628	C	T	0.200307	0.038733	2.69e-07	14306	ebi-a-GCST90017042	Gut microbiota abundance (genus Peptococcus id.2037)
1674	rs413827	G	A	0.110229	0.023752	3.3e-06	14306	ebi-a-GCST90017042	Gut microbiota abundance (genus Peptococcus id.2037)
1675	rs34282744	G	C	0.191797	0.039983	1.84e-06	14306	ebi-a-GCST90017042	Gut microbiota abundance (genus Peptococcus id.2037)
1676	rs36121075	A	G	-0.14067	0.030628	6.99e-06	14306	ebi-a-GCST90017042	Gut microbiota abundance (genus Peptococcus id.2037)
1677	rs5770862	T	C	0.162018	0.035681	3.22e-06	14306	ebi-a-GCST90017042	Gut microbiota abundance (genus Peptococcus id.2037)
1678	rs6427992	C	G	0.065246	0.013751	2.09e-06	14306	ebi-a-GCST90017043	Gut microbiota abundance (genus Phascolarctobacterium id.2168)
1679	rs12618201	A	G	0.064166	0.01382	3.38e-06	14306	ebi-a-GCST90017043	Gut microbiota abundance (genus Phascolarctobacterium id.2168)
1680	rs74540770	G	A	-0.12101	0.025862	3.6e-06	14306	ebi-a-GCST90017043	Gut microbiota abundance (genus Phascolarctobacterium id.2168)
1681	rs56069061	G	A	-0.11131	0.023069	1.87e-06	14306	ebi-a-GCST90017043	Gut microbiota abundance (genus Phascolarctobacterium id.2168)
1682	rs11929846	T	C	-0.06972	0.015797	8.88e-06	14306	ebi-a-GCST90017043	Gut microbiota abundance (genus Phascolarctobacterium id.2168)
1683	rs56157888	A	C	0.095486	0.019398	1.09e-06	14306	ebi-a-GCST90017043	Gut microbiota abundance (genus Phascolarctobacterium id.2168)
1684	rs1264476	G	T	-0.07673	0.016604	4.3e-06	14306	ebi-a-GCST90017043	Gut microbiota abundance (genus Phascolarctobacterium id.2168)
1685	rs75882962	T	C	0.096866	0.019058	3.19e-07	14306	ebi-a-GCST90017043	Gut microbiota abundance (genus Phascolarctobacterium id.2168)
1686	rs7982713	G	A	0.072692	0.01632	9.72e-06	14306	ebi-a-GCST90017043	Gut microbiota abundance (genus Phascolarctobacterium id.2168)
1687	rs76124218	C	G	-0.15936	0.034453	2.67e-06	14306	ebi-a-GCST90017043	Gut microbiota abundance (genus Phascolarctobacterium id.2168)
1688	rs74847270	A	G	-0.10489	0.0231	5.73e-06	14306	ebi-a-GCST90017043	Gut microbiota abundance (genus Phascolarctobacterium id.2168)
1689	rs9426434	T	C	-0.12366	0.027851	9.72e-06	14306	ebi-a-GCST90017044	Gut microbiota abundance (genus Prevotella7 id.11182)
1690	rs12124567	A	G	-0.12128	0.027502	9.49e-06	14306	ebi-a-GCST90017044	Gut microbiota abundance (genus Prevotella7 id.11182)
1691	rs57404562	C	A	0.155486	0.031606	6.22e-07	14306	ebi-a-GCST90017044	Gut microbiota abundance (genus Prevotella7 id.11182)
1692	rs2240542	C	T	0.12085	0.026178	4.84e-06	14306	ebi-a-GCST90017044	Gut microbiota abundance (genus Prevotella7 id.11182)
1693	rs430270	A	C	0.139155	0.029706	2.87e-06	14306	ebi-a-GCST90017044	Gut microbiota abundance (genus Prevotella7 id.11182)
1694	rs12195431	T	C	0.196528	0.044232	8.73e-06	14306	ebi-a-GCST90017044	Gut microbiota abundance (genus Prevotella7 id.11182)
1695	rs2918132	T	C	0.114648	0.025492	6.42e-06	14306	ebi-a-GCST90017044	Gut microbiota abundance (genus Prevotella7 id.11182)
1696	rs79263163	A	C	-0.14398	0.031501	7.51e-06	14306	ebi-a-GCST90017044	Gut microbiota abundance (genus Prevotella7 id.11182)
1697	rs16937247	G	C	0.146098	0.035153	9.64e-06	14306	ebi-a-GCST90017044	Gut microbiota abundance (genus Prevotella7 id.11182)
1698	rs118038478	A	G	0.205676	0.046892	7.85e-06	14306	ebi-a-GCST90017044	Gut microbiota abundance (genus Prevotella7 id.11182)
1699	rs9959718	G	A	0.133012	0.027536	1.9e-06	14306	ebi-a-GCST90017044	Gut microbiota abundance (genus Prevotella7 id.11182)
1700	rs9608249	A	G	-0.15821	0.033632	2.07e-06	14306	ebi-a-GCST90017044	Gut microbiota abundance (genus Prevotella7 id.11182)
1701	rs2495052	A	G	0.083898	0.018852	8.97e-06	14306	ebi-a-GCST90017045	Gut microbiota abundance (genus Prevotella9 id.11183)
1702	rs9428102	A	G	-0.07788	0.017607	4.62e-06	14306	ebi-a-GCST90017045	Gut microbiota abundance (genus Prevotella9 id.11183)
1703	rs11685699	C	T	-0.14136	0.029567	2.03e-06	14306	ebi-a-GCST90017045	Gut microbiota abundance (genus Prevotella9 id.11183)
1704	rs72815774	T	C	-0.17619	0.039307	8.78e-06	14306	ebi-a-GCST90017045	Gut microbiota abundance (genus Prevotella9 id.11183)
1705	rs12648235	T	C	0.07859	0.017768	7.39e-06	14306	ebi-a-GCST90017045	Gut microbiota abundance (genus Prevotella9 id.11183)
1706	rs1304512	G	A	0.076159	0.016589	5.29e-06	14306	ebi-a-GCST90017045	Gut microbiota abundance (genus Prevotella9 id.11183)
1707	rs2683313	G	A	0.072458	0.01516	1.69e-06	14306	ebi-a-GCST90017045	Gut microbiota abundance (genus Prevotella9 id.11183)
1708	rs10512344	C	G	0.247373	0.054409	3.19e-06	14306	ebi-a-GCST90017045	Gut microbiota abundance (genus Prevotella9 id.11183)
1709	rs2104588	C	T	-0.10556	0.023773	8.13e-06	14306	ebi-a-GCST90017045	Gut microbiota abundance (genus Prevotella9 id.11183)
1710	rs11199734	A	T	0.077021	0.016946	7e-06	14306	ebi-a-GCST90017045	Gut microbiota abundance (genus Prevotella9 id.11183)
1711	rs7976209	T	C	-0.08708	0.019795	7.28e-06	14306	ebi-a-GCST90017045	Gut microbiota abundance (genus Prevotella9 id.11183)
1712	rs16966465	G	C	0.074335	0.016529	9.33e-06	14306	ebi-a-GCST90017045	Gut microbiota abundance (genus Prevotella9 id.11183)
1713	rs4968431	G	T	0.064011	0.014416	8.58e-06	14306	ebi-a-GCST90017045	Gut microbiota abundance (genus Prevotella9 id.11183)
1714	rs7232121	G	C	0.067129	0.014423	3.76e-06	14306	ebi-a-GCST90017045	Gut microbiota abundance (genus Prevotella9 id.11183)
1715	rs7237249	C	T	-0.08238	0.018213	8.93e-06	14306	ebi-a-GCST90017045	Gut microbiota abundance (genus Prevotella9 id.11183)
1716	rs111509883	T	C	0.171131	0.034762	1.24e-06	14306	ebi-a-GCST90017045	Gut microbiota abundance (genus Prevotella9 id.11183)
1717	rs746764	T	C	-0.09158	0.019325	2.04e-06	14306	ebi-a-GCST90017045	Gut microbiota abundance (genus Prevotella9 id.11183)
1718	rs117271932	A	G	0.208089	0.044039	2.82e-06	14306	ebi-a-GCST90017045	Gut microbiota abundance (genus Prevotella9 id.11183)
1719	rs9613013	G	A	0.091759	0.02027	6.1e-06	14306	ebi-a-GCST90017045	Gut microbiota abundance (genus Prevotella9 id.11183)
1720	rs9887954	G	A	-0.11485	0.024901	4.81e-06	14306	ebi-a-GCST90017046	Gut microbiota abundance (genus Rikenellaceae RC9 gut group id.11191)
1721	rs17032291	T	C	-0.16958	0.036825	6.61e-06	14306	ebi-a-GCST90017046	Gut microbiota abundance (genus Rikenellaceae RC9 gut group id.11191)
1722	rs4270579	A	G	0.118021	0.027104	5.46e-06	14306	ebi-a-GCST90017046	Gut microbiota abundance (genus Rikenellaceae RC9 gut group id.11191)
1723	rs12501673	A	G	0.116395	0.026225	6.29e-06	14306	ebi-a-GCST90017046	Gut microbiota abundance (genus Rikenellaceae RC9 gut group id.11191)
1724	rs17582787	A	G	-0.15774	0.033992	3.55e-06	14306	ebi-a-GCST90017046	Gut microbiota abundance (genus Rikenellaceae RC9 gut group id.11191)
1725	rs7712231	A	G	0.156284	0.035046	7.97e-06	14306	ebi-a-GCST90017046	Gut microbiota abundance (genus Rikenellaceae RC9 gut group id.11191)
1726	rs80309088	G	A	0.17405	0.038342	4.56e-06	14306	ebi-a-GCST90017046	Gut microbiota abundance (genus Rikenellaceae RC9 gut group id.11191)
1727	rs4717843	G	T	-0.11938	0.026055	4.72e-06	14306	ebi-a-GCST90017046	Gut microbiota abundance (genus Rikenellaceae RC9 gut group id.11191)
1728	rs2900503	T	G	0.172329	0.032667	1.55e-07	14306	ebi-a-GCST90017046	Gut microbiota abundance (genus Rikenellaceae RC9 gut group id.11191)
1729	rs2998141	C	T	0.136346	0.029307	4.42e-06	14306	ebi-a-GCST90017046	Gut microbiota abundance (genus Rikenellaceae RC9 gut group id.11191)
1730	rs7113155	C	G	-0.11442	0.02478	5.26e-06	14306	ebi-a-GCST90017046	Gut microbiota abundance (genus Rikenellaceae RC9 gut group id.11191)
1731	rs7193937	C	G	-0.12415	0.027741	6.19e-06	14306	ebi-a-GCST90017046	Gut microbiota abundance (genus Rikenellaceae RC9 gut group id.11191)
1732	rs2074881	T	C	-0.14224	0.032391	9.45e-06	14306	ebi-a-GCST90017046	Gut microbiota abundance (genus Rikenellaceae RC9 gut group id.11191)
1733	rs16843578	C	T	-0.08753	0.019678	5.08e-06	14306	ebi-a-GCST90017047	Gut microbiota abundance (genus Romboutsia id.11347)
1734	rs75987356	G	A	-0.12958	0.028045	6.71e-06	14306	ebi-a-GCST90017047	Gut microbiota abundance (genus Romboutsia id.11347)
1735	rs114398731	G	C	-0.13104	0.029382	7.96e-06	14306	ebi-a-GCST90017047	Gut microbiota abundance (genus Romboutsia id.11347)
1736	rs9389266	T	G	0.072282	0.016235	9.38e-06	14306	ebi-a-GCST90017047	Gut microbiota abundance (genus Romboutsia id.11347)
1737	rs28603357	T	C	-0.21491	0.047474	8.52e-06	14306	ebi-a-GCST90017047	Gut microbiota abundance (genus Romboutsia id.11347)
1738	rs34302036	G	A	-0.05503	0.012084	5.88e-06	14306	ebi-a-GCST90017047	Gut microbiota abundance (genus Romboutsia id.11347)
1739	rs62504452	A	G	-0.071	0.015665	4.66e-06	14306	ebi-a-GCST90017047	Gut microbiota abundance (genus Romboutsia id.11347)
1740	rs10279978	A	G	-0.06222	0.012768	1.17e-06	14306	ebi-a-GCST90017047	Gut microbiota abundance (genus Romboutsia id.11347)
1741	rs75200530	T	G	-0.19064	0.042107	5.07e-06	14306	ebi-a-GCST90017047	Gut microbiota abundance (genus Romboutsia id.11347)
1742	rs61841503	G	A	0.092888	0.017145	4e-08	14306	ebi-a-GCST90017047	Gut microbiota abundance (genus Romboutsia id.11347)
1743	rs7109293	A	G	0.091911	0.020574	6.98e-06	14306	ebi-a-GCST90017047	Gut microbiota abundance (genus Romboutsia id.11347)
1744	rs11221428	T	C	-0.07268	0.015826	6.49e-06	14306	ebi-a-GCST90017047	Gut microbiota abundance (genus Romboutsia id.11347)
1745	rs77702691	A	G	-0.09441	0.020854	7.37e-06	14306	ebi-a-GCST90017047	Gut microbiota abundance (genus Romboutsia id.11347)
1746	rs9567264	C	T	0.058002	0.01275	5.76e-06	14306	ebi-a-GCST90017047	Gut microbiota abundance (genus Romboutsia id.11347)
1747	rs12740451	T	C	0.069753	0.015361	7.34e-06	14306	ebi-a-GCST90017048	Gut microbiota abundance (genus Roseburia id.2012)
1748	rs302266	T	C	-0.07773	0.017299	8.13e-06	14306	ebi-a-GCST90017048	Gut microbiota abundance (genus Roseburia id.2012)
1749	rs6445851	A	G	0.049734	0.010816	3.53e-06	14306	ebi-a-GCST90017048	Gut microbiota abundance (genus Roseburia id.2012)
1750	rs116270582	T	A	-0.15384	0.032932	1.2e-06	14306	ebi-a-GCST90017048	Gut microbiota abundance (genus Roseburia id.2012)
1751	rs2943022	T	C	0.049379	0.010676	4.11e-06	14306	ebi-a-GCST90017048	Gut microbiota abundance (genus Roseburia id.2012)
1752	rs78753150	A	C	0.096874	0.021407	9.98e-06	14306	ebi-a-GCST90017048	Gut microbiota abundance (genus Roseburia id.2012)
1753	rs329182	T	C	0.069033	0.015288	5.9e-06	14306	ebi-a-GCST90017048	Gut microbiota abundance (genus Roseburia id.2012)
1754	rs75326254	C	T	-0.10463	0.02309	7.5e-06	14306	ebi-a-GCST90017048	Gut microbiota abundance (genus Roseburia id.2012)
1755	rs6930661	C	T	-0.09616	0.020498	2.48e-06	14306	ebi-a-GCST90017048	Gut microbiota abundance (genus Roseburia id.2012)
1756	rs4748237	G	C	0.048833	0.01064	4.67e-06	14306	ebi-a-GCST90017048	Gut microbiota abundance (genus Roseburia id.2012)
1757	rs75820970	C	G	-0.23213	0.048156	1.48e-07	14306	ebi-a-GCST90017048	Gut microbiota abundance (genus Roseburia id.2012)
1758	rs16910295	T	C	-0.09804	0.020957	2.91e-06	14306	ebi-a-GCST90017048	Gut microbiota abundance (genus Roseburia id.2012)
1759	rs2160994	C	T	-0.05507	0.011248	9.7e-07	14306	ebi-a-GCST90017048	Gut microbiota abundance (genus Roseburia id.2012)
1760	rs9300744	C	T	-0.05885	0.012623	4.75e-06	14306	ebi-a-GCST90017048	Gut microbiota abundance (genus Roseburia id.2012)
1761	rs55858165	A	C	0.179284	0.040495	9.99e-06	14306	ebi-a-GCST90017048	Gut microbiota abundance (genus Roseburia id.2012)
1762	rs57466170	C	T	0.074141	0.01716	8.3e-06	14306	ebi-a-GCST90017048	Gut microbiota abundance (genus Roseburia id.2012)
1763	rs2034589	G	C	0.062977	0.012349	5.01e-07	14306	ebi-a-GCST90017048	Gut microbiota abundance (genus Roseburia id.2012)
1764	rs2801960	G	C	-0.0521	0.011511	6.21e-06	14306	ebi-a-GCST90017049	Gut microbiota abundance (genus Ruminiclostridium5 id.11355)
1765	rs73002572	G	C	0.181548	0.041408	8.82e-06	14306	ebi-a-GCST90017049	Gut microbiota abundance (genus Ruminiclostridium5 id.11355)
1766	rs4955951	A	G	-0.07137	0.016583	9.96e-06	14306	ebi-a-GCST90017049	Gut microbiota abundance (genus Ruminiclostridium5 id.11355)
1767	rs113753996	T	C	0.082069	0.017446	3.99e-06	14306	ebi-a-GCST90017049	Gut microbiota abundance (genus Ruminiclostridium5 id.11355)
1768	rs1492620	T	C	-0.08305	0.018007	3.53e-06	14306	ebi-a-GCST90017049	Gut microbiota abundance (genus Ruminiclostridium5 id.11355)
1769	rs2791343	T	C	0.051717	0.011337	5.54e-06	14306	ebi-a-GCST90017049	Gut microbiota abundance (genus Ruminiclostridium5 id.11355)
1770	rs10827477	A	G	-0.05474	0.011516	2.19e-06	14306	ebi-a-GCST90017049	Gut microbiota abundance (genus Ruminiclostridium5 id.11355)
1771	rs2482038	C	A	0.051899	0.010878	1.7e-06	14306	ebi-a-GCST90017049	Gut microbiota abundance (genus Ruminiclostridium5 id.11355)
1772	rs2286384	C	G	0.051881	0.010748	1.44e-06	14306	ebi-a-GCST90017049	Gut microbiota abundance (genus Ruminiclostridium5 id.11355)
1773	rs1223978	C	T	-0.04842	0.010825	8.16e-06	14306	ebi-a-GCST90017049	Gut microbiota abundance (genus Ruminiclostridium5 id.11355)
1774	rs8053158	G	A	0.074054	0.015915	5.9e-06	14306	ebi-a-GCST90017049	Gut microbiota abundance (genus Ruminiclostridium5 id.11355)
1775	rs6121460	G	A	0.093296	0.019921	2.64e-06	14306	ebi-a-GCST90017049	Gut microbiota abundance (genus Ruminiclostridium5 id.11355)
1776	rs79968837	A	G	-0.09503	0.019351	1.15e-06	14306	ebi-a-GCST90017049	Gut microbiota abundance (genus Ruminiclostridium5 id.11355)
1777	rs243585	C	G	-0.05859	0.012102	1.33e-06	14306	ebi-a-GCST90017049	Gut microbiota abundance (genus Ruminiclostridium5 id.11355)
1778	rs2833828	G	A	0.048962	0.01087	6.82e-06	14306	ebi-a-GCST90017049	Gut microbiota abundance (genus Ruminiclostridium5 id.11355)
1779	rs79968172	G	A	0.11614	0.024308	1.66e-06	14306	ebi-a-GCST90017050	Gut microbiota abundance (genus Ruminiclostridium6 id.11356)
1780	rs792058	G	A	0.055423	0.012542	8.58e-06	14306	ebi-a-GCST90017050	Gut microbiota abundance (genus Ruminiclostridium6 id.11356)
1781	rs35362464	C	A	0.072008	0.016539	8.99e-06	14306	ebi-a-GCST90017050	Gut microbiota abundance (genus Ruminiclostridium6 id.11356)
1782	rs73176030	T	C	0.058665	0.013208	7.29e-06	14306	ebi-a-GCST90017050	Gut microbiota abundance (genus Ruminiclostridium6 id.11356)
1783	rs11992182	A	C	0.06253	0.013788	4.65e-06	14306	ebi-a-GCST90017050	Gut microbiota abundance (genus Ruminiclostridium6 id.11356)
1784	rs116969552	A	G	-0.16682	0.037668	9.16e-06	14306	ebi-a-GCST90017050	Gut microbiota abundance (genus Ruminiclostridium6 id.11356)
1785	rs10829821	T	C	-0.09761	0.021607	3.47e-06	14306	ebi-a-GCST90017050	Gut microbiota abundance (genus Ruminiclostridium6 id.11356)
1786	rs663262	C	T	0.13498	0.031072	3.39e-06	14306	ebi-a-GCST90017050	Gut microbiota abundance (genus Ruminiclostridium6 id.11356)
1787	rs77193512	A	G	0.073653	0.015316	1.3e-06	14306	ebi-a-GCST90017050	Gut microbiota abundance (genus Ruminiclostridium6 id.11356)
1788	rs9555756	A	C	-0.08041	0.017669	7.1e-06	14306	ebi-a-GCST90017050	Gut microbiota abundance (genus Ruminiclostridium6 id.11356)
1789	rs1756364	G	T	0.099919	0.019717	2.54e-07	14306	ebi-a-GCST90017050	Gut microbiota abundance (genus Ruminiclostridium6 id.11356)
1790	rs71414120	T	G	0.200894	0.040643	1.08e-06	14306	ebi-a-GCST90017050	Gut microbiota abundance (genus Ruminiclostridium6 id.11356)
1791	rs1871858	C	G	-0.10542	0.023727	9.12e-06	14306	ebi-a-GCST90017050	Gut microbiota abundance (genus Ruminiclostridium6 id.11356)
1792	rs61060922	T	G	0.15913	0.032228	1.09e-06	14306	ebi-a-GCST90017050	Gut microbiota abundance (genus Ruminiclostridium6 id.11356)
1793	rs72991535	T	G	0.135604	0.029517	4.95e-06	14306	ebi-a-GCST90017050	Gut microbiota abundance (genus Ruminiclostridium6 id.11356)
1794	rs67479537	T	C	0.118994	0.026487	9.3e-06	14306	ebi-a-GCST90017050	Gut microbiota abundance (genus Ruminiclostridium6 id.11356)
1795	rs2548459	C	T	0.055487	0.012276	6.4e-06	14306	ebi-a-GCST90017050	Gut microbiota abundance (genus Ruminiclostridium6 id.11356)
1796	rs12040548	G	T	0.057042	0.012236	3.15e-06	14306	ebi-a-GCST90017051	Gut microbiota abundance (genus Ruminiclostridium9 id.11357)
1797	rs13033315	T	A	0.05112	0.011142	5.68e-06	14306	ebi-a-GCST90017051	Gut microbiota abundance (genus Ruminiclostridium9 id.11357)
1798	rs9809789	C	T	-0.07175	0.015967	8.72e-06	14306	ebi-a-GCST90017051	Gut microbiota abundance (genus Ruminiclostridium9 id.11357)
1799	rs57665991	C	G	-0.06415	0.012334	2.07e-07	14306	ebi-a-GCST90017051	Gut microbiota abundance (genus Ruminiclostridium9 id.11357)
1800	rs73592673	A	T	-0.08163	0.016952	2.14e-06	14306	ebi-a-GCST90017051	Gut microbiota abundance (genus Ruminiclostridium9 id.11357)
1801	rs78191726	T	C	0.0945	0.021021	7.58e-06	14306	ebi-a-GCST90017051	Gut microbiota abundance (genus Ruminiclostridium9 id.11357)
1802	rs79082720	C	G	0.092858	0.020487	6.47e-06	14306	ebi-a-GCST90017051	Gut microbiota abundance (genus Ruminiclostridium9 id.11357)
1803	rs115044523	G	A	-0.098	0.020262	2.37e-06	14306	ebi-a-GCST90017051	Gut microbiota abundance (genus Ruminiclostridium9 id.11357)
1804	rs74303178	T	C	0.053274	0.011927	7.92e-06	14306	ebi-a-GCST90017051	Gut microbiota abundance (genus Ruminiclostridium9 id.11357)
1805	rs113048721	C	G	0.060074	0.013274	4.1e-06	14306	ebi-a-GCST90017051	Gut microbiota abundance (genus Ruminiclostridium9 id.11357)
1806	rs12419854	T	A	-0.0728	0.015559	3.18e-06	14306	ebi-a-GCST90017051	Gut microbiota abundance (genus Ruminiclostridium9 id.11357)
1807	rs7137760	C	T	0.050797	0.011218	7.07e-06	14306	ebi-a-GCST90017051	Gut microbiota abundance (genus Ruminiclostridium9 id.11357)
1808	rs9522712	T	C	0.069973	0.015494	4.66e-06	14306	ebi-a-GCST90017051	Gut microbiota abundance (genus Ruminiclostridium9 id.11357)
1809	rs918449	G	A	0.095091	0.019718	2.56e-06	14306	ebi-a-GCST90017051	Gut microbiota abundance (genus Ruminiclostridium9 id.11357)
1810	rs6082461	C	A	-0.05864	0.0131	4.87e-06	14306	ebi-a-GCST90017051	Gut microbiota abundance (genus Ruminiclostridium9 id.11357)
1811	rs6681678	T	C	0.100174	0.024	9.05e-06	14306	ebi-a-GCST90017052	Gut microbiota abundance (genus Ruminococcaceae NK4A214 group id.11358)
1812	rs11586410	G	A	-0.08634	0.016994	3.66e-07	14306	ebi-a-GCST90017052	Gut microbiota abundance (genus Ruminococcaceae NK4A214 group id.11358)
1813	rs12731	A	G	-0.05277	0.011505	4.87e-06	14306	ebi-a-GCST90017052	Gut microbiota abundance (genus Ruminococcaceae NK4A214 group id.11358)
1814	rs114244418	C	G	-0.17527	0.037278	3.59e-06	14306	ebi-a-GCST90017052	Gut microbiota abundance (genus Ruminococcaceae NK4A214 group id.11358)
1815	rs7573569	T	C	0.107739	0.023364	3.23e-06	14306	ebi-a-GCST90017052	Gut microbiota abundance (genus Ruminococcaceae NK4A214 group id.11358)
1816	rs13087692	G	T	-0.05746	0.012594	8.69e-06	14306	ebi-a-GCST90017052	Gut microbiota abundance (genus Ruminococcaceae NK4A214 group id.11358)
1817	rs147475196	A	G	-0.13377	0.02952	4.72e-06	14306	ebi-a-GCST90017052	Gut microbiota abundance (genus Ruminococcaceae NK4A214 group id.11358)
1818	rs12642039	C	T	0.0553	0.01194	3.43e-06	14306	ebi-a-GCST90017052	Gut microbiota abundance (genus Ruminococcaceae NK4A214 group id.11358)
1819	rs35559912	T	C	-0.09251	0.020367	4.89e-06	14306	ebi-a-GCST90017052	Gut microbiota abundance (genus Ruminococcaceae NK4A214 group id.11358)
1820	rs11241747	T	C	-0.05339	0.012004	6.59e-06	14306	ebi-a-GCST90017052	Gut microbiota abundance (genus Ruminococcaceae NK4A214 group id.11358)
1821	rs73158814	C	G	-0.10926	0.022746	2.2e-06	14306	ebi-a-GCST90017052	Gut microbiota abundance (genus Ruminococcaceae NK4A214 group id.11358)
1822	rs34576931	G	C	-0.08733	0.019489	4.72e-06	14306	ebi-a-GCST90017052	Gut microbiota abundance (genus Ruminococcaceae NK4A214 group id.11358)
1823	rs62027366	T	C	0.061539	0.013761	6.58e-06	14306	ebi-a-GCST90017052	Gut microbiota abundance (genus Ruminococcaceae NK4A214 group id.11358)
1824	rs4814689	C	T	-0.1083	0.023071	4.55e-06	14306	ebi-a-GCST90017052	Gut microbiota abundance (genus Ruminococcaceae NK4A214 group id.11358)
1825	rs136761	A	G	0.058752	0.011916	8.15e-07	14306	ebi-a-GCST90017052	Gut microbiota abundance (genus Ruminococcaceae NK4A214 group id.11358)
1826	rs5994253	A	G	-0.08113	0.015762	2.35e-07	14306	ebi-a-GCST90017052	Gut microbiota abundance (genus Ruminococcaceae NK4A214 group id.11358)
1827	rs79016051	C	T	-0.08877	0.018942	2.34e-06	14306	ebi-a-GCST90017053	Gut microbiota abundance (genus Ruminococcaceae UCG002 id.11360)
1828	rs10916131	C	T	-0.06933	0.014675	2.87e-06	14306	ebi-a-GCST90017053	Gut microbiota abundance (genus Ruminococcaceae UCG002 id.11360)
1829	rs2265670	C	G	-0.05124	0.010929	2.99e-06	14306	ebi-a-GCST90017053	Gut microbiota abundance (genus Ruminococcaceae UCG002 id.11360)
1830	rs10927423	C	A	-0.07136	0.014771	8.5e-07	14306	ebi-a-GCST90017053	Gut microbiota abundance (genus Ruminococcaceae UCG002 id.11360)
1831	rs6542556	G	A	-0.05097	0.011406	7.86e-06	14306	ebi-a-GCST90017053	Gut microbiota abundance (genus Ruminococcaceae UCG002 id.11360)
1832	rs72874194	G	C	-0.07703	0.016725	3.47e-06	14306	ebi-a-GCST90017053	Gut microbiota abundance (genus Ruminococcaceae UCG002 id.11360)
1833	rs6793778	T	C	0.055871	0.012526	9.81e-06	14306	ebi-a-GCST90017053	Gut microbiota abundance (genus Ruminococcaceae UCG002 id.11360)
1834	rs882348	A	G	-0.07999	0.017862	5.45e-06	14306	ebi-a-GCST90017053	Gut microbiota abundance (genus Ruminococcaceae UCG002 id.11360)
1835	rs67746927	C	G	-0.05424	0.011036	9.17e-07	14306	ebi-a-GCST90017053	Gut microbiota abundance (genus Ruminococcaceae UCG002 id.11360)
1836	rs11750293	G	T	-0.05783	0.012051	1.76e-06	14306	ebi-a-GCST90017053	Gut microbiota abundance (genus Ruminococcaceae UCG002 id.11360)
1837	rs76847269	A	G	0.163508	0.035615	5.17e-06	14306	ebi-a-GCST90017053	Gut microbiota abundance (genus Ruminococcaceae UCG002 id.11360)
1838	rs10964441	G	A	-0.14906	0.034486	7.45e-06	14306	ebi-a-GCST90017053	Gut microbiota abundance (genus Ruminococcaceae UCG002 id.11360)
1839	rs113147300	A	G	-0.07584	0.016456	7.69e-06	14306	ebi-a-GCST90017053	Gut microbiota abundance (genus Ruminococcaceae UCG002 id.11360)
1840	rs15256	C	T	0.073238	0.016834	9.46e-06	14306	ebi-a-GCST90017053	Gut microbiota abundance (genus Ruminococcaceae UCG002 id.11360)
1841	rs7120052	A	C	0.06248	0.013552	1.97e-06	14306	ebi-a-GCST90017053	Gut microbiota abundance (genus Ruminococcaceae UCG002 id.11360)
1842	rs116974815	C	A	-0.18973	0.039657	2.03e-06	14306	ebi-a-GCST90017053	Gut microbiota abundance (genus Ruminococcaceae UCG002 id.11360)
1843	rs11607472	A	G	-0.07802	0.017633	7.19e-06	14306	ebi-a-GCST90017053	Gut microbiota abundance (genus Ruminococcaceae UCG002 id.11360)
1844	rs7342369	A	C	0.05278	0.011602	5.66e-06	14306	ebi-a-GCST90017053	Gut microbiota abundance (genus Ruminococcaceae UCG002 id.11360)
1845	rs55793120	T	C	0.137396	0.027414	4.81e-07	14306	ebi-a-GCST90017053	Gut microbiota abundance (genus Ruminococcaceae UCG002 id.11360)
1846	rs57079348	T	G	-0.07657	0.017282	7.22e-06	14306	ebi-a-GCST90017053	Gut microbiota abundance (genus Ruminococcaceae UCG002 id.11360)
1847	rs362417	G	C	-0.05486	0.012098	7.8e-06	14306	ebi-a-GCST90017053	Gut microbiota abundance (genus Ruminococcaceae UCG002 id.11360)
1848	rs7155595	C	A	0.056993	0.011699	1.15e-06	14306	ebi-a-GCST90017053	Gut microbiota abundance (genus Ruminococcaceae UCG002 id.11360)
1849	rs56030423	G	A	-0.09829	0.021634	6.3e-06	14306	ebi-a-GCST90017053	Gut microbiota abundance (genus Ruminococcaceae UCG002 id.11360)
1850	rs77564310	A	C	-0.07131	0.014086	3.29e-07	14306	ebi-a-GCST90017053	Gut microbiota abundance (genus Ruminococcaceae UCG002 id.11360)
1851	rs7249614	G	A	0.049278	0.011081	9.07e-06	14306	ebi-a-GCST90017053	Gut microbiota abundance (genus Ruminococcaceae UCG002 id.11360)
1852	rs12463378	A	G	-0.05221	0.011209	2.96e-06	14306	ebi-a-GCST90017053	Gut microbiota abundance (genus Ruminococcaceae UCG002 id.11360)
1853	rs3013089	G	A	-0.05515	0.012035	4.38e-06	14306	ebi-a-GCST90017054	Gut microbiota abundance (genus Ruminococcaceae UCG003 id.11361)
1854	rs10490280	C	T	-0.06721	0.014331	4.16e-06	14306	ebi-a-GCST90017054	Gut microbiota abundance (genus Ruminococcaceae UCG003 id.11361)
1855	rs6759615	A	G	0.102523	0.02002	7.86e-07	14306	ebi-a-GCST90017054	Gut microbiota abundance (genus Ruminococcaceae UCG003 id.11361)
1856	rs78720113	A	G	-0.11535	0.02496	7.59e-06	14306	ebi-a-GCST90017054	Gut microbiota abundance (genus Ruminococcaceae UCG003 id.11361)
1857	rs4532474	G	A	0.076923	0.017045	4.82e-06	14306	ebi-a-GCST90017054	Gut microbiota abundance (genus Ruminococcaceae UCG003 id.11361)
1858	rs73341549	T	C	-0.16986	0.031877	1.51e-07	14306	ebi-a-GCST90017054	Gut microbiota abundance (genus Ruminococcaceae UCG003 id.11361)
1859	rs2523124	C	T	0.054663	0.012082	5.78e-06	14306	ebi-a-GCST90017054	Gut microbiota abundance (genus Ruminococcaceae UCG003 id.11361)
1860	rs4452755	A	C	-0.06345	0.013474	3.29e-06	14306	ebi-a-GCST90017054	Gut microbiota abundance (genus Ruminococcaceae UCG003 id.11361)
1861	rs11243416	T	C	-0.09257	0.01912	1.67e-06	14306	ebi-a-GCST90017054	Gut microbiota abundance (genus Ruminococcaceae UCG003 id.11361)
1862	rs11613919	G	T	0.07276	0.015572	1.63e-06	14306	ebi-a-GCST90017054	Gut microbiota abundance (genus Ruminococcaceae UCG003 id.11361)
1863	rs73165080	T	A	0.117283	0.025971	7.21e-06	14306	ebi-a-GCST90017054	Gut microbiota abundance (genus Ruminococcaceae UCG003 id.11361)
1864	rs16959793	A	C	-0.06253	0.013126	2.22e-06	14306	ebi-a-GCST90017054	Gut microbiota abundance (genus Ruminococcaceae UCG003 id.11361)
1865	rs4629039	A	T	-0.05537	0.012266	6.54e-06	14306	ebi-a-GCST90017054	Gut microbiota abundance (genus Ruminococcaceae UCG003 id.11361)
1866	rs646327	G	A	0.05867	0.011837	7.83e-07	14306	ebi-a-GCST90017054	Gut microbiota abundance (genus Ruminococcaceae UCG003 id.11361)
1867	rs139730	G	C	-0.05777	0.013065	9.72e-06	14306	ebi-a-GCST90017054	Gut microbiota abundance (genus Ruminococcaceae UCG003 id.11361)
1868	rs12125734	G	T	0.133972	0.025742	2.09e-07	14306	ebi-a-GCST90017055	Gut microbiota abundance (genus Ruminococcaceae UCG004 id.11362)
1869	rs550351	A	C	0.078587	0.018003	9.43e-06	14306	ebi-a-GCST90017055	Gut microbiota abundance (genus Ruminococcaceae UCG004 id.11362)
1870	rs7569771	A	G	-0.07591	0.017031	8.12e-06	14306	ebi-a-GCST90017055	Gut microbiota abundance (genus Ruminococcaceae UCG004 id.11362)
1871	rs9818949	T	G	-0.08599	0.018867	5.39e-06	14306	ebi-a-GCST90017055	Gut microbiota abundance (genus Ruminococcaceae UCG004 id.11362)
1872	rs6769553	A	G	0.084974	0.015745	7.91e-08	14306	ebi-a-GCST90017055	Gut microbiota abundance (genus Ruminococcaceae UCG004 id.11362)
1873	rs511258	G	A	-0.07575	0.016248	4.52e-06	14306	ebi-a-GCST90017055	Gut microbiota abundance (genus Ruminococcaceae UCG004 id.11362)
1874	rs3800154	A	C	-0.0798	0.017764	6.12e-06	14306	ebi-a-GCST90017055	Gut microbiota abundance (genus Ruminococcaceae UCG004 id.11362)
1875	rs11961899	G	A	-0.07078	0.016138	9.18e-06	14306	ebi-a-GCST90017055	Gut microbiota abundance (genus Ruminococcaceae UCG004 id.11362)
1876	rs2248146	T	C	0.068945	0.015365	8.2e-06	14306	ebi-a-GCST90017055	Gut microbiota abundance (genus Ruminococcaceae UCG004 id.11362)
1877	rs872501	G	A	0.116125	0.025946	5.81e-06	14306	ebi-a-GCST90017055	Gut microbiota abundance (genus Ruminococcaceae UCG004 id.11362)
1878	rs10976229	T	G	0.095976	0.021455	7.04e-06	14306	ebi-a-GCST90017055	Gut microbiota abundance (genus Ruminococcaceae UCG004 id.11362)
1879	rs7123615	C	G	-0.07862	0.017959	7.09e-06	14306	ebi-a-GCST90017055	Gut microbiota abundance (genus Ruminococcaceae UCG004 id.11362)
1880	rs7555878	G	A	-0.05867	0.012528	2.81e-06	14306	ebi-a-GCST90017056	Gut microbiota abundance (genus Ruminococcaceae UCG005 id.11363)
1881	rs114279581	A	G	-0.1466	0.031603	3.22e-06	14306	ebi-a-GCST90017056	Gut microbiota abundance (genus Ruminococcaceae UCG005 id.11363)
1882	rs7586445	G	A	0.078235	0.017646	8.81e-06	14306	ebi-a-GCST90017056	Gut microbiota abundance (genus Ruminococcaceae UCG005 id.11363)
1883	rs10937802	A	G	-0.07558	0.016823	8.17e-06	14306	ebi-a-GCST90017056	Gut microbiota abundance (genus Ruminococcaceae UCG005 id.11363)
1884	rs60081663	C	G	0.158082	0.031959	9.28e-07	14306	ebi-a-GCST90017056	Gut microbiota abundance (genus Ruminococcaceae UCG005 id.11363)
1885	rs7449320	C	A	0.059916	0.013084	4.81e-06	14306	ebi-a-GCST90017056	Gut microbiota abundance (genus Ruminococcaceae UCG005 id.11363)
1886	rs10950694	C	T	-0.05776	0.011412	4.3e-07	14306	ebi-a-GCST90017056	Gut microbiota abundance (genus Ruminococcaceae UCG005 id.11363)
1887	rs35166120	G	C	0.068615	0.014625	3.75e-06	14306	ebi-a-GCST90017056	Gut microbiota abundance (genus Ruminococcaceae UCG005 id.11363)
1888	rs2893871	G	A	-0.07364	0.015548	3.54e-06	14306	ebi-a-GCST90017056	Gut microbiota abundance (genus Ruminococcaceae UCG005 id.11363)
1889	rs72776570	C	A	0.087067	0.019718	5.36e-06	14306	ebi-a-GCST90017056	Gut microbiota abundance (genus Ruminococcaceae UCG005 id.11363)
1890	rs12288512	A	G	0.066635	0.014436	3.1e-06	14306	ebi-a-GCST90017056	Gut microbiota abundance (genus Ruminococcaceae UCG005 id.11363)
1891	rs55793120	T	C	0.121548	0.027955	7.37e-06	14306	ebi-a-GCST90017056	Gut microbiota abundance (genus Ruminococcaceae UCG005 id.11363)
1892	rs10873449	C	T	-0.06548	0.014397	4.11e-06	14306	ebi-a-GCST90017056	Gut microbiota abundance (genus Ruminococcaceae UCG005 id.11363)
1893	rs898577	C	T	0.123012	0.028667	7.46e-06	14306	ebi-a-GCST90017056	Gut microbiota abundance (genus Ruminococcaceae UCG005 id.11363)
1894	rs394449	A	T	0.069291	0.014871	2.6e-06	14306	ebi-a-GCST90017056	Gut microbiota abundance (genus Ruminococcaceae UCG005 id.11363)
1895	rs12458218	T	C	0.067732	0.014453	2.41e-06	14306	ebi-a-GCST90017056	Gut microbiota abundance (genus Ruminococcaceae UCG005 id.11363)
1896	rs34781347	G	A	0.188685	0.038648	6.05e-07	14306	ebi-a-GCST90017056	Gut microbiota abundance (genus Ruminococcaceae UCG005 id.11363)
1897	rs4079028	C	T	0.091562	0.019936	3.28e-06	14306	ebi-a-GCST90017057	Gut microbiota abundance (genus Ruminococcaceae UCG009 id.11366)
1898	rs61779334	G	C	-0.13814	0.029207	1.94e-06	14306	ebi-a-GCST90017057	Gut microbiota abundance (genus Ruminococcaceae UCG009 id.11366)
1899	rs138460696	A	G	0.139274	0.031579	9.81e-06	14306	ebi-a-GCST90017057	Gut microbiota abundance (genus Ruminococcaceae UCG009 id.11366)
1900	rs2192926	A	G	-0.08905	0.019299	4.88e-06	14306	ebi-a-GCST90017057	Gut microbiota abundance (genus Ruminococcaceae UCG009 id.11366)
1901	rs12508214	C	T	-0.07746	0.016894	4.75e-06	14306	ebi-a-GCST90017057	Gut microbiota abundance (genus Ruminococcaceae UCG009 id.11366)
1902	rs113006825	T	C	-0.09289	0.020804	7.98e-06	14306	ebi-a-GCST90017057	Gut microbiota abundance (genus Ruminococcaceae UCG009 id.11366)
1903	rs4708333	T	G	-0.08403	0.017476	1.56e-06	14306	ebi-a-GCST90017057	Gut microbiota abundance (genus Ruminococcaceae UCG009 id.11366)
1904	rs6952765	G	A	0.07321	0.016678	8.13e-06	14306	ebi-a-GCST90017057	Gut microbiota abundance (genus Ruminococcaceae UCG009 id.11366)
1905	rs2058609	G	A	-0.08165	0.017472	3.12e-06	14306	ebi-a-GCST90017057	Gut microbiota abundance (genus Ruminococcaceae UCG009 id.11366)
1906	rs9558661	T	C	-0.08978	0.020074	7.01e-06	14306	ebi-a-GCST90017057	Gut microbiota abundance (genus Ruminococcaceae UCG009 id.11366)
1907	rs8009993	G	C	-0.13594	0.024486	4.42e-08	14306	ebi-a-GCST90017057	Gut microbiota abundance (genus Ruminococcaceae UCG009 id.11366)
1908	rs758191	T	G	0.17702	0.037511	9.01e-06	14306	ebi-a-GCST90017057	Gut microbiota abundance (genus Ruminococcaceae UCG009 id.11366)
1909	rs1550196	A	G	-0.13084	0.026248	1.13e-06	14306	ebi-a-GCST90017057	Gut microbiota abundance (genus Ruminococcaceae UCG009 id.11366)
1910	rs78410648	A	G	0.120989	0.027732	9.67e-06	14306	ebi-a-GCST90017057	Gut microbiota abundance (genus Ruminococcaceae UCG009 id.11366)
1911	rs7441445	T	C	0.05695	0.01265	6.8e-06	14306	ebi-a-GCST90017058	Gut microbiota abundance (genus Ruminococcaceae UCG010 id.11367)
1912	rs73218807	G	A	-0.16621	0.036794	6.43e-06	14306	ebi-a-GCST90017058	Gut microbiota abundance (genus Ruminococcaceae UCG010 id.11367)
1913	rs2820282	C	A	0.05923	0.012592	2.85e-06	14306	ebi-a-GCST90017058	Gut microbiota abundance (genus Ruminococcaceae UCG010 id.11367)
1914	rs6958419	C	T	-0.05857	0.012499	2.84e-06	14306	ebi-a-GCST90017058	Gut microbiota abundance (genus Ruminococcaceae UCG010 id.11367)
1915	rs682403	A	G	-0.05882	0.012467	2.37e-06	14306	ebi-a-GCST90017058	Gut microbiota abundance (genus Ruminococcaceae UCG010 id.11367)
1916	rs7935775	T	A	0.063135	0.013795	4.99e-06	14306	ebi-a-GCST90017058	Gut microbiota abundance (genus Ruminococcaceae UCG010 id.11367)
1917	rs35506912	G	C	-0.06937	0.014793	3.21e-06	14306	ebi-a-GCST90017058	Gut microbiota abundance (genus Ruminococcaceae UCG010 id.11367)
1918	rs12597105	A	G	-0.06709	0.014442	4.87e-06	14306	ebi-a-GCST90017058	Gut microbiota abundance (genus Ruminococcaceae UCG010 id.11367)
1919	rs12724320	C	T	-0.12088	0.024923	1.52e-06	14306	ebi-a-GCST90017059	Gut microbiota abundance (genus Ruminococcaceae UCG011 id.11368)
1920	rs9729514	G	A	-0.18493	0.039462	2.37e-06	14306	ebi-a-GCST90017059	Gut microbiota abundance (genus Ruminococcaceae UCG011 id.11368)
1921	rs4490371	T	C	-0.11182	0.024896	7.75e-06	14306	ebi-a-GCST90017059	Gut microbiota abundance (genus Ruminococcaceae UCG011 id.11368)
1922	rs12636310	G	A	0.132725	0.028204	2.81e-06	14306	ebi-a-GCST90017059	Gut microbiota abundance (genus Ruminococcaceae UCG011 id.11368)
1923	rs1416041	A	C	-0.18234	0.03399	7.04e-08	14306	ebi-a-GCST90017059	Gut microbiota abundance (genus Ruminococcaceae UCG011 id.11368)
1924	rs2729556	T	C	0.109097	0.02337	3.19e-06	14306	ebi-a-GCST90017059	Gut microbiota abundance (genus Ruminococcaceae UCG011 id.11368)
1925	rs10274562	C	T	0.110917	0.024456	6.5e-06	14306	ebi-a-GCST90017059	Gut microbiota abundance (genus Ruminococcaceae UCG011 id.11368)
1926	rs79113084	C	T	-0.15217	0.031752	2.06e-06	14306	ebi-a-GCST90017059	Gut microbiota abundance (genus Ruminococcaceae UCG011 id.11368)
1927	rs11581881	C	T	0.066121	0.014474	4.73e-06	14306	ebi-a-GCST90017060	Gut microbiota abundance (genus Ruminococcaceae UCG013 id.11370)
1928	rs12485353	G	A	-0.06079	0.013085	4.19e-06	14306	ebi-a-GCST90017060	Gut microbiota abundance (genus Ruminococcaceae UCG013 id.11370)
1929	rs76973485	G	T	0.194976	0.041821	3.35e-06	14306	ebi-a-GCST90017060	Gut microbiota abundance (genus Ruminococcaceae UCG013 id.11370)
1930	rs9313055	T	C	0.105087	0.023446	9.55e-06	14306	ebi-a-GCST90017060	Gut microbiota abundance (genus Ruminococcaceae UCG013 id.11370)
1931	rs12189346	G	A	0.068496	0.014558	1.68e-06	14306	ebi-a-GCST90017060	Gut microbiota abundance (genus Ruminococcaceae UCG013 id.11370)
1932	rs7784330	A	G	0.049833	0.011207	8.16e-06	14306	ebi-a-GCST90017060	Gut microbiota abundance (genus Ruminococcaceae UCG013 id.11370)
1933	rs2730183	G	A	-0.04887	0.010991	8.44e-06	14306	ebi-a-GCST90017060	Gut microbiota abundance (genus Ruminococcaceae UCG013 id.11370)
1934	rs2428106	C	G	-0.04909	0.01099	8.38e-06	14306	ebi-a-GCST90017060	Gut microbiota abundance (genus Ruminococcaceae UCG013 id.11370)
1935	rs12336782	T	C	-0.0856	0.018931	8.6e-06	14306	ebi-a-GCST90017060	Gut microbiota abundance (genus Ruminococcaceae UCG013 id.11370)
1936	rs16918863	A	C	0.111491	0.024016	4.15e-06	14306	ebi-a-GCST90017060	Gut microbiota abundance (genus Ruminococcaceae UCG013 id.11370)
1937	rs12781711	C	T	-0.06561	0.011748	2.55e-08	14306	ebi-a-GCST90017060	Gut microbiota abundance (genus Ruminococcaceae UCG013 id.11370)
1938	rs4385846	T	G	-0.05984	0.013181	6.46e-06	14306	ebi-a-GCST90017060	Gut microbiota abundance (genus Ruminococcaceae UCG013 id.11370)
1939	rs75088940	T	C	-0.0943	0.020071	2.55e-06	14306	ebi-a-GCST90017060	Gut microbiota abundance (genus Ruminococcaceae UCG013 id.11370)
1940	rs9565219	T	A	-0.05246	0.01177	8.73e-06	14306	ebi-a-GCST90017060	Gut microbiota abundance (genus Ruminococcaceae UCG013 id.11370)
1941	rs1729063	C	G	0.053341	0.012076	9.64e-06	14306	ebi-a-GCST90017060	Gut microbiota abundance (genus Ruminococcaceae UCG013 id.11370)
1942	rs10495392	T	C	0.082486	0.018719	9.96e-06	14306	ebi-a-GCST90017061	Gut microbiota abundance (genus Ruminococcaceae UCG014 id.11371)
1943	rs74060145	C	G	-0.11577	0.02542	8.71e-06	14306	ebi-a-GCST90017061	Gut microbiota abundance (genus Ruminococcaceae UCG014 id.11371)
1944	rs439810	C	G	0.057713	0.012668	7.04e-06	14306	ebi-a-GCST90017061	Gut microbiota abundance (genus Ruminococcaceae UCG014 id.11371)
1945	rs72809222	T	C	0.067178	0.013984	2.41e-06	14306	ebi-a-GCST90017061	Gut microbiota abundance (genus Ruminococcaceae UCG014 id.11371)
1946	rs995642	C	T	0.060048	0.012642	1.9e-06	14306	ebi-a-GCST90017061	Gut microbiota abundance (genus Ruminococcaceae UCG014 id.11371)
1947	rs12638134	T	G	0.058255	0.011966	1.21e-06	14306	ebi-a-GCST90017061	Gut microbiota abundance (genus Ruminococcaceae UCG014 id.11371)
1948	rs73186226	G	A	-0.09939	0.021682	6.72e-06	14306	ebi-a-GCST90017061	Gut microbiota abundance (genus Ruminococcaceae UCG014 id.11371)
1949	rs10941294	C	T	-0.12206	0.026002	2.4e-06	14306	ebi-a-GCST90017061	Gut microbiota abundance (genus Ruminococcaceae UCG014 id.11371)
1950	rs115777838	T	C	-0.18835	0.038664	4.62e-07	14306	ebi-a-GCST90017061	Gut microbiota abundance (genus Ruminococcaceae UCG014 id.11371)
1951	rs62478832	T	A	-0.05813	0.012903	6.04e-06	14306	ebi-a-GCST90017061	Gut microbiota abundance (genus Ruminococcaceae UCG014 id.11371)
1952	rs34402072	C	T	-0.0688	0.015608	9.8e-06	14306	ebi-a-GCST90017061	Gut microbiota abundance (genus Ruminococcaceae UCG014 id.11371)
1953	rs56105232	G	A	0.139276	0.029913	2.91e-06	14306	ebi-a-GCST90017061	Gut microbiota abundance (genus Ruminococcaceae UCG014 id.11371)
1954	rs853612	A	G	-0.05283	0.011937	9.75e-06	14306	ebi-a-GCST90017061	Gut microbiota abundance (genus Ruminococcaceae UCG014 id.11371)
1955	rs61898819	A	T	0.060787	0.013876	9.92e-06	14306	ebi-a-GCST90017061	Gut microbiota abundance (genus Ruminococcaceae UCG014 id.11371)
1956	rs10791168	G	A	0.066462	0.015007	9.76e-06	14306	ebi-a-GCST90017061	Gut microbiota abundance (genus Ruminococcaceae UCG014 id.11371)
1957	rs77627087	C	G	0.067562	0.01501	7.43e-06	14306	ebi-a-GCST90017061	Gut microbiota abundance (genus Ruminococcaceae UCG014 id.11371)
1958	rs79640386	T	A	-0.11086	0.02481	8.74e-06	14306	ebi-a-GCST90017061	Gut microbiota abundance (genus Ruminococcaceae UCG014 id.11371)
1959	rs17296933	C	G	-0.08295	0.018506	7.34e-06	14306	ebi-a-GCST90017061	Gut microbiota abundance (genus Ruminococcaceae UCG014 id.11371)
1960	rs3819978	C	T	-0.11504	0.026014	8.74e-06	14306	ebi-a-GCST90017062	Gut microbiota abundance (genus Ruminococcus1 id.11373)
1961	rs3000856	A	T	0.071	0.016277	9.28e-06	14306	ebi-a-GCST90017062	Gut microbiota abundance (genus Ruminococcus1 id.11373)
1962	rs7583465	C	T	0.052765	0.011262	2.56e-06	14306	ebi-a-GCST90017062	Gut microbiota abundance (genus Ruminococcus1 id.11373)
1963	rs10167839	A	G	0.051951	0.011631	8.09e-06	14306	ebi-a-GCST90017062	Gut microbiota abundance (genus Ruminococcus1 id.11373)
1964	rs4849717	T	A	0.132764	0.029982	8.83e-06	14306	ebi-a-GCST90017062	Gut microbiota abundance (genus Ruminococcus1 id.11373)
1965	rs78613526	G	A	0.167497	0.036764	5.11e-06	14306	ebi-a-GCST90017062	Gut microbiota abundance (genus Ruminococcus1 id.11373)
1966	rs78572139	G	A	0.125038	0.027941	5.23e-06	14306	ebi-a-GCST90017062	Gut microbiota abundance (genus Ruminococcus1 id.11373)
1967	rs11783695	G	T	-0.07341	0.01614	4.73e-06	14306	ebi-a-GCST90017062	Gut microbiota abundance (genus Ruminococcus1 id.11373)
1968	rs10995816	C	G	-0.0762	0.017469	8.38e-06	14306	ebi-a-GCST90017062	Gut microbiota abundance (genus Ruminococcus1 id.11373)
1969	rs10769159	C	G	0.064028	0.011006	5.29e-09	14306	ebi-a-GCST90017062	Gut microbiota abundance (genus Ruminococcus1 id.11373)
1970	rs7117576	A	G	0.082951	0.017089	6.48e-07	14306	ebi-a-GCST90017062	Gut microbiota abundance (genus Ruminococcus1 id.11373)
1971	rs6493760	T	C	-0.05353	0.011589	3.38e-06	14306	ebi-a-GCST90017062	Gut microbiota abundance (genus Ruminococcus1 id.11373)
1972	rs17781867	C	T	0.099927	0.021173	1.96e-06	14306	ebi-a-GCST90017062	Gut microbiota abundance (genus Ruminococcus1 id.11373)
1973	rs6105066	T	C	-0.06071	0.013425	5.06e-06	14306	ebi-a-GCST90017062	Gut microbiota abundance (genus Ruminococcus1 id.11373)
1974	rs12406309	A	C	-0.06319	0.014228	9.79e-06	14306	ebi-a-GCST90017063	Gut microbiota abundance (genus Ruminococcus2 id.11374)
1975	rs2368224	T	G	0.199648	0.043845	3.63e-06	14306	ebi-a-GCST90017063	Gut microbiota abundance (genus Ruminococcus2 id.11374)
1976	rs12986628	T	C	-0.06659	0.014017	2.14e-06	14306	ebi-a-GCST90017063	Gut microbiota abundance (genus Ruminococcus2 id.11374)
1977	rs7635831	G	A	0.061834	0.012903	1.98e-06	14306	ebi-a-GCST90017063	Gut microbiota abundance (genus Ruminococcus2 id.11374)
1978	rs78120384	A	G	-0.19282	0.039205	3.31e-07	14306	ebi-a-GCST90017063	Gut microbiota abundance (genus Ruminococcus2 id.11374)
1979	rs61791565	T	C	-0.05235	0.011712	6.79e-06	14306	ebi-a-GCST90017063	Gut microbiota abundance (genus Ruminococcus2 id.11374)
1980	rs7693984	G	A	-0.10282	0.023509	9.42e-06	14306	ebi-a-GCST90017063	Gut microbiota abundance (genus Ruminococcus2 id.11374)
1981	rs4400279	A	G	0.054611	0.012008	5.8e-06	14306	ebi-a-GCST90017063	Gut microbiota abundance (genus Ruminococcus2 id.11374)
1982	rs1819812	G	T	0.084236	0.018489	5.28e-06	14306	ebi-a-GCST90017063	Gut microbiota abundance (genus Ruminococcus2 id.11374)
1983	rs55707116	C	A	0.086552	0.018914	8.01e-06	14306	ebi-a-GCST90017063	Gut microbiota abundance (genus Ruminococcus2 id.11374)
1984	rs58681734	A	G	0.072388	0.016079	4.18e-06	14306	ebi-a-GCST90017063	Gut microbiota abundance (genus Ruminococcus2 id.11374)
1985	rs75140805	T	G	0.083683	0.017645	3.95e-06	14306	ebi-a-GCST90017063	Gut microbiota abundance (genus Ruminococcus2 id.11374)
1986	rs2997412	G	A	0.056844	0.012233	4.22e-06	14306	ebi-a-GCST90017063	Gut microbiota abundance (genus Ruminococcus2 id.11374)
1987	rs4799823	C	T	0.0837	0.018226	5.4e-06	14306	ebi-a-GCST90017063	Gut microbiota abundance (genus Ruminococcus2 id.11374)
1988	rs2846589	T	G	-0.05221	0.011638	7.59e-06	14306	ebi-a-GCST90017063	Gut microbiota abundance (genus Ruminococcus2 id.11374)
1989	rs2105937	G	A	-0.05802	0.012781	5.1e-06	14306	ebi-a-GCST90017064	Gut microbiota abundance (genus Ruminococcus gauvreauii group id.11342)
1990	rs12079579	A	G	0.095532	0.021344	5.04e-06	14306	ebi-a-GCST90017064	Gut microbiota abundance (genus Ruminococcus gauvreauii group id.11342)
1991	rs10931481	A	G	-0.06101	0.013048	3.38e-06	14306	ebi-a-GCST90017064	Gut microbiota abundance (genus Ruminococcus gauvreauii group id.11342)
1992	rs9870933	G	A	-0.06216	0.012607	8.49e-07	14306	ebi-a-GCST90017064	Gut microbiota abundance (genus Ruminococcus gauvreauii group id.11342)
1993	rs73802842	C	A	0.073681	0.016967	7.48e-06	14306	ebi-a-GCST90017064	Gut microbiota abundance (genus Ruminococcus gauvreauii group id.11342)
1994	rs13188803	T	A	0.070942	0.015686	7.28e-06	14306	ebi-a-GCST90017064	Gut microbiota abundance (genus Ruminococcus gauvreauii group id.11342)
1995	rs431418	G	A	0.094737	0.021016	5.54e-06	14306	ebi-a-GCST90017064	Gut microbiota abundance (genus Ruminococcus gauvreauii group id.11342)
1996	rs12539819	C	T	0.110654	0.024068	4.49e-06	14306	ebi-a-GCST90017064	Gut microbiota abundance (genus Ruminococcus gauvreauii group id.11342)
1997	rs2166943	C	A	-0.0567	0.01235	5.28e-06	14306	ebi-a-GCST90017064	Gut microbiota abundance (genus Ruminococcus gauvreauii group id.11342)
[truncated: 562 more rows]

## Sheet: Table 1-1
Supplementary Table 1-1 .Harmonized data of Gut Microbiota and Sjögren's Syndrome
SNP	effect_allele.exposure	other_allele.exposure	effect_allele.outcome	other_allele.outcome	beta.exposure	beta.outcome	eaf.exposure	eaf.outcome	remove	palindromic	ambiguous	id.outcome	chr	pos	se.outcome	samplesize.outcome	pval.outcome	outcome	originalname.outcome	outcome.deprecated	mr_keep.outcome	data_source.outcome	chr.exposure	pos.exposure	se.exposure	pval.exposure	samplesize.exposure	id.exposure	exposure	mr_keep.exposure	pval_origin.exposure	data_source.exposure	action	SNP_index	mr_keep
rs10262702	T	C	T	C	0.0918017	0.0161846	NA	NA	FALSE	FALSE	FALSE	ebi-a-GCST90013879	7	66890843	0.11202	407746	0.885122	Sjogren's syndrome (Firth correction) || id:ebi-a-GCST90013879	Sjogren's syndrome (Firth correction)	Sjogren's syndrome (Firth correction) || ||	TRUE	igd	7	66890843	0.0194885	2.06e-06	14306	ebi-a-GCST90017019	Gut microbiota abundance (genus Intestinimonas id.2062)	TRUE	reported	igd	2	1	TRUE
rs11258178	A	G	A	G	0.0660742	0.062353	NA	NA	FALSE	FALSE	FALSE	ebi-a-GCST90013879	10	13124513	0.0762132	407746	0.413278	Sjogren's syndrome (Firth correction) || id:ebi-a-GCST90013879	Sjogren's syndrome (Firth correction)	Sjogren's syndrome (Firth correction) || ||	TRUE	igd	10	13124513	0.0134139	6.98e-07	14306	ebi-a-GCST90017019	Gut microbiota abundance (genus Intestinimonas id.2062)	TRUE	reported	igd	2	1	TRUE
rs12226153	A	G	A	G	-0.151142	-0.00435371	NA	NA	FALSE	FALSE	FALSE	ebi-a-GCST90013879	11	94364293	0.156943	407746	0.977869	Sjogren's syndrome (Firth correction) || id:ebi-a-GCST90013879	Sjogren's syndrome (Firth correction)	Sjogren's syndrome (Firth correction) || ||	TRUE	igd	11	94364293	0.0306922	5.12e-07	14306	ebi-a-GCST90017019	Gut microbiota abundance (genus Intestinimonas id.2062)	TRUE	reported	igd	2	1	TRUE
rs17067892	C	T	C	T	0.107194	0.259615	NA	NA	FALSE	FALSE	FALSE	ebi-a-GCST90013879	8	3763540	0.143393	407746	0.0702166	Sjogren's syndrome (Firth correction) || id:ebi-a-GCST90013879	Sjogren's syndrome (Firth correction)	Sjogren's syndrome (Firth correction) || ||	TRUE	igd	8	3763540	0.0250013	6.38e-06	14306	ebi-a-GCST90017019	Gut microbiota abundance (genus Intestinimonas id.2062)	TRUE	reported	igd	2	1	TRUE
rs1859797	G	A	G	A	0.060368	0.0602701	NA	NA	FALSE	FALSE	FALSE	ebi-a-GCST90013879	7	22007303	0.0742478	407746	0.416939	Sjogren's syndrome (Firth correction) || id:ebi-a-GCST90013879	Sjogren's syndrome (Firth correction)	Sjogren's syndrome (Firth correction) || ||	TRUE	igd	7	22007303	0.0131793	4.12e-06	14306	ebi-a-GCST90017019	Gut microbiota abundance (genus Intestinimonas id.2062)	TRUE	reported	igd	2	1	TRUE
rs2276760	A	G	A	G	-0.0685233	0.093872	NA	NA	FALSE	FALSE	FALSE	ebi-a-GCST90013879	3	150620956	0.0900026	407746	0.296952	Sjogren's syndrome (Firth correction) || id:ebi-a-GCST90013879	Sjogren's syndrome (Firth correction)	Sjogren's syndrome (Firth correction) || ||	TRUE	igd	3	150620956	0.0152546	7.84e-06	14306	ebi-a-GCST90017019	Gut microbiota abundance (genus Intestinimonas id.2062)	TRUE	reported	igd	2	1	TRUE
rs2731794	C	T	C	T	0.120632	0.0493766	NA	NA	FALSE	FALSE	FALSE	ebi-a-GCST90013879	5	17209391	0.147452	407746	0.737728	Sjogren's syndrome (Firth correction) || id:ebi-a-GCST90013879	Sjogren's syndrome (Firth correction)	Sjogren's syndrome (Firth correction) || ||	TRUE	igd	5	17209391	0.0257529	1.92e-06	14306	ebi-a-GCST90017019	Gut microbiota abundance (genus Intestinimonas id.2062)	TRUE	reported	igd	2	1	TRUE
rs2930225	T	G	T	G	-0.0729524	0.134806	NA	NA	FALSE	FALSE	FALSE	ebi-a-GCST90013879	16	85327902	0.082973	407746	0.104228	Sjogren's syndrome (Firth correction) || id:ebi-a-GCST90013879	Sjogren's syndrome (Firth correction)	Sjogren's syndrome (Firth correction) || ||	TRUE	igd	16	85327902	0.0152948	1.35e-06	14306	ebi-a-GCST90017019	Gut microbiota abundance (genus Intestinimonas id.2062)	TRUE	reported	igd	2	1	TRUE
rs4113676	A	C	A	C	-0.218507	-0.137643	NA	NA	FALSE	FALSE	FALSE	ebi-a-GCST90013879	20	6218922	0.173383	407746	0.427272	Sjogren's syndrome (Firth correction) || id:ebi-a-GCST90013879	Sjogren's syndrome (Firth correction)	Sjogren's syndrome (Firth correction) || ||	TRUE	igd	20	6218922	0.0490152	7.42e-06	14306	ebi-a-GCST90017019	Gut microbiota abundance (genus Intestinimonas id.2062)	TRUE	reported	igd	2	1	TRUE
rs4784055	T	C	T	C	-0.175324	0.0301825	NA	NA	FALSE	FALSE	FALSE	ebi-a-GCST90013879	16	58818770	0.184507	407746	0.870058	Sjogren's syndrome (Firth correction) || id:ebi-a-GCST90013879	Sjogren's syndrome (Firth correction)	Sjogren's syndrome (Firth correction) || ||	TRUE	igd	16	58818770	0.038599	8.72e-07	14306	ebi-a-GCST90017019	Gut microbiota abundance (genus Intestinimonas id.2062)	TRUE	reported	igd	2	1	TRUE
rs62240188	G	A	G	A	0.130074	-0.362961	NA	NA	FALSE	FALSE	FALSE	ebi-a-GCST90013879	3	10611142	0.156166	407746	0.0150911	Sjogren's syndrome (Firth correction) || id:ebi-a-GCST90013879	Sjogren's syndrome (Firth correction)	Sjogren's syndrome (Firth correction) || ||	TRUE	igd	3	10611142	0.0267179	2.2e-06	14306	ebi-a-GCST90017019	Gut microbiota abundance (genus Intestinimonas id.2062)	TRUE	reported	igd	2	1	TRUE
rs62427239	C	A	C	A	0.162658	-0.112849	NA	NA	FALSE	FALSE	FALSE	ebi-a-GCST90013879	6	155737906	0.168461	407746	0.502932	Sjogren's syndrome (Firth correction) || id:ebi-a-GCST90013879	Sjogren's syndrome (Firth correction)	Sjogren's syndrome (Firth correction) || ||	TRUE	igd	6	155737906	0.0367647	9.41e-06	14306	ebi-a-GCST90017019	Gut microbiota abundance (genus Intestinimonas id.2062)	TRUE	reported	igd	2	1	TRUE
rs6934519	C	T	C	T	0.0692373	0.0404343	NA	NA	FALSE	FALSE	FALSE	ebi-a-GCST90013879	6	67200802	0.0842678	407746	0.631348	Sjogren's syndrome (Firth correction) || id:ebi-a-GCST90013879	Sjogren's syndrome (Firth correction)	Sjogren's syndrome (Firth correction) || ||	TRUE	igd	6	67200802	0.0151154	8.57e-06	14306	ebi-a-GCST90017019	Gut microbiota abundance (genus Intestinimonas id.2062)	TRUE	reported	igd	2	1	TRUE
rs716604	A	G	A	G	0.0818068	0.105052	NA	NA	FALSE	FALSE	FALSE	ebi-a-GCST90013879	2	6514088	0.0961642	407746	0.27465	Sjogren's syndrome (Firth correction) || id:ebi-a-GCST90013879	Sjogren's syndrome (Firth correction)	Sjogren's syndrome (Firth correction) || ||	TRUE	igd	2	6514088	0.0165992	8.57e-07	14306	ebi-a-GCST90017019	Gut microbiota abundance (genus Intestinimonas id.2062)	TRUE	reported	igd	2	1	TRUE
rs7170984	T	C	T	C	-0.0658116	-0.044487	NA	NA	FALSE	FALSE	FALSE	ebi-a-GCST90013879	15	93819735	0.0809101	407746	0.582434	Sjogren's syndrome (Firth correction) || id:ebi-a-GCST90013879	Sjogren's syndrome (Firth correction)	Sjogren's syndrome (Firth correction) || ||	TRUE	igd	15	93819735	0.0140767	2.98e-06	14306	ebi-a-GCST90017019	Gut microbiota abundance (genus Intestinimonas id.2062)	TRUE	reported	igd	2	1	TRUE
rs72982915	C	T	C	T	0.183158	0.385064	NA	NA	FALSE	FALSE	FALSE	ebi-a-GCST90013879	2	140898088	0.146225	407746	0.0130548	Sjogren's syndrome (Firth correction) || id:ebi-a-GCST90013879	Sjogren's syndrome (Firth correction)	Sjogren's syndrome (Firth correction) || ||	TRUE	igd	2	140898088	0.0402743	4.91e-06	14306	ebi-a-GCST90017019	Gut microbiota abundance (genus Intestinimonas id.2062)	TRUE	reported	igd	2	1	TRUE
rs9823439	C	T	C	T	0.0581947	-0.0965589	NA	NA	FALSE	FALSE	FALSE	ebi-a-GCST90013879	3	17187502	0.0744111	407746	0.194411	Sjogren's syndrome (Firth correction) || id:ebi-a-GCST90013879	Sjogren's syndrome (Firth correction)	Sjogren's syndrome (Firth correction) || ||	TRUE	igd	3	17187502	0.0131455	9.86e-06	14306	ebi-a-GCST90017019	Gut microbiota abundance (genus Intestinimonas id.2062)	TRUE	reported	igd	2	1	TRUE
rs10028567	C	T	C	T	-0.0934027	-0.276761	NA	NA	FALSE	FALSE	FALSE	ebi-a-GCST90013879	4	53657577	0.140034	407746	0.0411453	Sjogren's syndrome (Firth correction) || id:ebi-a-GCST90013879	Sjogren's syndrome (Firth correction)	Sjogren's syndrome (Firth correction) || ||	TRUE	igd	4	53657577	0.0190343	3.72e-06	14306	ebi-a-GCST90016952	Gut microbiota abundance (family Streptococcaceae id.1850)	TRUE	reported	igd	2	1	TRUE
rs11110281	T	C	T	C	-0.130554	0.0834587	NA	NA	FALSE	FALSE	FALSE	ebi-a-GCST90013879	12	100584014	0.1537	407746	0.587131	Sjogren's syndrome (Firth correction) || id:ebi-a-GCST90013879	Sjogren's syndrome (Firth correction)	Sjogren's syndrome (Firth correction) || ||	TRUE	igd	12	100584014	0.0225943	1.4e-08	14306	ebi-a-GCST90016952	Gut microbiota abundance (family Streptococcaceae id.1850)	TRUE	reported	igd	2	1	TRUE
rs16950051	A	G	A	G	0.107008	-0.112115	NA	NA	FALSE	FALSE	FALSE	ebi-a-GCST90013879	12	120729505	0.150043	407746	0.454931	Sjogren's syndrome (Firth correction) || id:ebi-a-GCST90013879	Sjogren's syndrome (Firth correction)	Sjogren's syndrome (Firth correction) || ||	TRUE	igd	12	120729505	0.0236973	5.34e-06	14306	ebi-a-GCST90016952	Gut microbiota abundance (family Streptococcaceae id.1850)	TRUE	reported	igd	2	1	TRUE
rs2370083	G	T	G	T	-0.0842751	-0.0222856	NA	NA	FALSE	FALSE	FALSE	ebi-a-GCST90013879	14	97526750	0.121832	407746	0.85486	Sjogren's syndrome (Firth correction) || id:ebi-a-GCST90013879	Sjogren's syndrome (Firth correction)	Sjogren's syndrome (Firth correction) || ||	TRUE	igd	14	97526750	0.0184509	4.26e-06	14306	ebi-a-GCST90016952	Gut microbiota abundance (family Streptococcaceae id.1850)	TRUE	reported	igd	2	1	TRUE
rs2952251	G	A	G	A	0.0639298	0.0793721	NA	NA	FALSE	FALSE	FALSE	ebi-a-GCST90013879	8	10143164	0.0837422	407746	0.343223	Sjogren's syndrome (Firth correction) || id:ebi-a-GCST90013879	Sjogren's syndrome (Firth correction)	Sjogren's syndrome (Firth correction) || ||	TRUE	igd	8	10143164	0.0126525	3.72e-07	14306	ebi-a-GCST90016952	Gut microbiota abundance (family Streptococcaceae id.1850)	TRUE	reported	igd	2	1	TRUE
rs35344081	G	A	G	A	0.0609349	0.0915521	NA	NA	FALSE	FALSE	FALSE	ebi-a-GCST90013879	16	991253	0.0865916	407746	0.290381	Sjogren's syndrome (Firth correction) || id:ebi-a-GCST90013879	Sjogren's syndrome (Firth correction)	Sjogren's syndrome (Firth correction) || ||	TRUE	igd	16	991253	0.0129703	2.64e-06	14306	ebi-a-GCST90016952	Gut microbiota abundance (family Streptococcaceae id.1850)	TRUE	reported	igd	2	1	TRUE
rs4968759	A	G	A	G	-0.0544035	-0.105148	NA	NA	FALSE	FALSE	FALSE	ebi-a-GCST90013879	17	61298020	0.0740486	407746	0.155612	Sjogren's syndrome (Firth correction) || id:ebi-a-GCST90013879	Sjogren's syndrome (Firth correction)	Sjogren's syndrome (Firth correction) || ||	TRUE	igd	17	61298020	0.0111271	8.92e-07	14306	ebi-a-GCST90016952	Gut microbiota abundance (family Streptococcaceae id.1850)	TRUE	reported	igd	2	1	TRUE
rs57646748	G	A	G	A	-0.088021	-0.0854215	NA	NA	FALSE	FALSE	FALSE	ebi-a-GCST90013879	4	37452858	0.145649	407746	0.557548	Sjogren's syndrome (Firth correction) || id:ebi-a-GCST90013879	Sjogren's syndrome (Firth correction)	Sjogren's syndrome (Firth correction) || ||	TRUE	igd	4	37452858	0.019876	7.88e-06	14306	ebi-a-GCST90016952	Gut microbiota abundance (family Streptococcaceae id.1850)	TRUE	reported	igd	2	1	TRUE
rs6806351	T	C	T	C	-0.0619209	-0.144113	NA	NA	FALSE	FALSE	FALSE	ebi-a-GCST90013879	3	132058723	0.0873593	407746	0.0990125	Sjogren's syndrome (Firth correction) || id:ebi-a-GCST90013879	Sjogren's syndrome (Firth correction)	Sjogren's syndrome (Firth correction) || ||	TRUE	igd	3	132058723	0.0135744	6.94e-06	14306	ebi-a-GCST90016952	Gut microbiota abundance (family Streptococcaceae id.1850)	TRUE	reported	igd	2	1	TRUE
rs72739637	A	G	A	G	0.0927983	0.0228981	NA	NA	FALSE	FALSE	FALSE	ebi-a-GCST90013879	15	41663393	0.116958	407746	0.844782	Sjogren's syndrome (Firth correction) || id:ebi-a-GCST90013879	Sjogren's syndrome (Firth correction)	Sjogren's syndrome (Firth correction) || ||	TRUE	igd	15	41663393	0.0192021	1.82e-06	14306	ebi-a-GCST90016952	Gut microbiota abundance (family Streptococcaceae id.1850)	TRUE	reported	igd	2	1	TRUE
rs77968078	G	A	G	A	-0.0993013	0.0898685	NA	NA	FALSE	FALSE	FALSE	ebi-a-GCST90013879	1	240441766	0.153909	407746	0.559283	Sjogren's syndrome (Firth correction) || id:ebi-a-GCST90013879	Sjogren's syndrome (Firth correction)	Sjogren's syndrome (Firth correction) || ||	TRUE	igd	1	240441766	0.0224788	7.93e-06	14306	ebi-a-GCST90016952	Gut microbiota abundance (family Streptococcaceae id.1850)	TRUE	reported	igd	2	1	TRUE
rs7916711	A	G	A	G	0.0959639	0.213479	NA	NA	FALSE	FALSE	FALSE	ebi-a-GCST90013879	10	28588269	0.160711	407746	0.184067	Sjogren's syndrome (Firth correction) || id:ebi-a-GCST90013879	Sjogren's syndrome (Firth correction)	Sjogren's syndrome (Firth correction) || ||	TRUE	igd	10	28588269	0.021545	6.33e-06	14306	ebi-a-GCST90016952	Gut microbiota abundance (family Streptococcaceae id.1850)	TRUE	reported	igd	2	1	TRUE
rs957755	T	G	T	G	-0.0642449	-0.0338595	NA	NA	FALSE	FALSE	FALSE	ebi-a-GCST90013879	7	46778653	0.0957345	407746	0.723577	Sjogren's syndrome (Firth correction) || id:ebi-a-GCST90013879	Sjogren's syndrome (Firth correction)	Sjogren's syndrome (Firth correction) || ||	TRUE	igd	7	46778653	0.0142702	7.42e-06	14306	ebi-a-GCST90016952	Gut microbiota abundance (family Streptococcaceae id.1850)	TRUE	reported	igd	2	1	TRUE
rs9903102	C	A	C	A	-0.0693015	-0.140489	NA	NA	FALSE	FALSE	FALSE	ebi-a-GCST90013879	17	80576624	0.105504	407746	0.182991	Sjogren's syndrome (Firth correction) || id:ebi-a-GCST90013879	Sjogren's syndrome (Firth correction)	Sjogren's syndrome (Firth correction) || ||	TRUE	igd	17	80576624	0.0154096	4.92e-06	14306	ebi-a-GCST90016952	Gut microbiota abundance (family Streptococcaceae id.1850)	TRUE	reported	igd	2	1	TRUE
rs10028567	C	T	C	T	-0.0921167	-0.276761	NA	NA	FALSE	FALSE	FALSE	ebi-a-GCST90013879	4	53657577	0.140034	407746	0.0411453	Sjogren's syndrome (Firth correction) || id:ebi-a-GCST90013879	Sjogren's syndrome (Firth correction)	Sjogren's syndrome (Firth correction) || ||	TRUE	igd	4	53657577	0.0191881	7.3e-06	14306	ebi-a-GCST90017070	Gut microbiota abundance (genus Streptococcus id.1853)	TRUE	reported	igd	2	1	TRUE
rs10448310	A	G	A	G	-0.0517935	-0.0803926	NA	NA	FALSE	FALSE	FALSE	ebi-a-GCST90013879	9	93556174	0.0741637	407746	0.27837	Sjogren's syndrome (Firth correction) || id:ebi-a-GCST90013879	Sjogren's syndrome (Firth correction)	Sjogren's syndrome (Firth correction) || ||	TRUE	igd	9	93556174	0.0111324	3.31e-06	14306	ebi-a-GCST90017070	Gut microbiota abundance (genus Streptococcus id.1853)	TRUE	reported	igd	2	1	TRUE
rs11110281	T	C	T	C	-0.137519	0.0834587	NA	NA	FALSE	FALSE	FALSE	ebi-a-GCST90013879	12	100584014	0.1537	407746	0.587131	Sjogren's syndrome (Firth correction) || id:ebi-a-GCST90013879	Sjogren's syndrome (Firth correction)	Sjogren's syndrome (Firth correction) || ||	TRUE	igd	12	100584014	0.0227398	2.58e-09	14306	ebi-a-GCST90017070	Gut microbiota abundance (genus Streptococcus id.1853)	TRUE	reported	igd	2	1	TRUE
rs11720390	G	A	G	A	0.107024	-0.0383201	NA	NA	FALSE	FALSE	FALSE	ebi-a-GCST90013879	3	94103591	0.136832	407746	0.779437	Sjogren's syndrome (Firth correction) || id:ebi-a-GCST90013879	Sjogren's syndrome (Firth correction)	Sjogren's syndrome (Firth correction) || ||	TRUE	igd	3	94103591	0.0228121	3.59e-06	14306	ebi-a-GCST90017070	Gut microbiota abundance (genus Streptococcus id.1853)	TRUE	reported	igd	2	1	TRUE
rs11764382	A	G	A	G	-0.0695345	-0.0332339	NA	NA	FALSE	FALSE	FALSE	ebi-a-GCST90013879	7	46774896	0.0957439	407746	0.728507	Sjogren's syndrome (Firth correction) || id:ebi-a-GCST90013879	Sjogren's syndrome (Firth correction)	Sjogren's syndrome (Firth correction) || ||	TRUE	igd	7	46774896	0.0143671	1.29e-06	14306	ebi-a-GCST90017070	Gut microbiota abundance (genus Streptococcus id.1853)	TRUE	reported	igd	2	1	TRUE
rs17708276	A	G	A	G	-0.0793955	-0.111505	NA	NA	FALSE	FALSE	FALSE	ebi-a-GCST90013879	8	10199548	0.107275	407746	0.298604	Sjogren's syndrome (Firth correction) || id:ebi-a-GCST90013879	Sjogren's syndrome (Firth correction)	Sjogren's syndrome (Firth correction) || ||	TRUE	igd	8	10199548	0.0170628	3.04e-06	14306	ebi-a-GCST90017070	Gut microbiota abundance (genus Streptococcus id.1853)	TRUE	reported	igd	2	1	TRUE
rs1918540	A	G	A	G	-0.059639	-0.0364356	NA	NA	FALSE	FALSE	FALSE	ebi-a-GCST90013879	11	131649446	0.0852891	407746	0.669234	Sjogren's syndrome (Firth correction) || id:ebi-a-GCST90013879	Sjogren's syndrome (Firth correction)	Sjogren's syndrome (Firth correction) || ||	TRUE	igd	11	131649446	0.0128148	2.44e-06	14306	ebi-a-GCST90017070	Gut microbiota abundance (genus Streptococcus id.1853)	TRUE	reported	igd	2	1	TRUE
rs2370083	G	T	G	T	-0.0816836	-0.0222856	NA	NA	FALSE	FALSE	FALSE	ebi-a-GCST90013879	14	97526750	0.121832	407746	0.85486	Sjogren's syndrome (Firth correction) || id:ebi-a-GCST90013879	Sjogren's syndrome (Firth correction)	Sjogren's syndrome (Firth correction) || ||	TRUE	igd	14	97526750	0.0185851	9.75e-06	14306	ebi-a-GCST90017070	Gut microbiota abundance (genus Streptococcus id.1853)	TRUE	reported	igd	2	1	TRUE
rs4968759	A	G	A	G	-0.0515109	-0.105148	NA	NA	FALSE	FALSE	FALSE	ebi-a-GCST90013879	17	61298020	0.0740486	407746	0.155612	Sjogren's syndrome (Firth correction) || id:ebi-a-GCST90013879	Sjogren's syndrome (Firth correction)	Sjogren's syndrome (Firth correction) || ||	TRUE	igd	17	61298020	0.0112068	3.78e-06	14306	ebi-a-GCST90017070	Gut microbiota abundance (genus Streptococcus id.1853)	TRUE	reported	igd	2	1	TRUE
rs57646748	G	A	G	A	-0.0907696	-0.0854215	NA	NA	FALSE	FALSE	FALSE	ebi-a-GCST90013879	4	37452858	0.145649	407746	0.557548	Sjogren's syndrome (Firth correction) || id:ebi-a-GCST90013879	Sjogren's syndrome (Firth correction)	Sjogren's syndrome (Firth correction) || ||	TRUE	igd	4	37452858	0.0200344	5.48e-06	14306	ebi-a-GCST90017070	Gut microbiota abundance (genus Streptococcus id.1853)	TRUE	reported	igd	2	1	TRUE
rs6806351	T	C	T	C	-0.0633829	-0.144113	NA	NA	FALSE	FALSE	FALSE	ebi-a-GCST90013879	3	132058723	0.0873593	407746	0.0990125	Sjogren's syndrome (Firth correction) || id:ebi-a-GCST90013879	Sjogren's syndrome (Firth correction)	Sjogren's syndrome (Firth correction) || ||	TRUE	igd	3	132058723	0.0136647	4.94e-06	14306	ebi-a-GCST90017070	Gut microbiota abundance (genus Streptococcus id.1853)	TRUE	reported	igd	2	1	TRUE
rs71481756	T	G	T	G	0.0931048	0.0671622	NA	NA	FALSE	FALSE	FALSE	ebi-a-GCST90013879	10	8102404	0.127793	407746	0.599199	Sjogren's syndrome (Firth correction) || id:ebi-a-GCST90013879	Sjogren's syndrome (Firth correction)	Sjogren's syndrome (Firth correction) || ||	TRUE	igd	10	8102404	0.0207949	6.51e-06	14306	ebi-a-GCST90017070	Gut microbiota abundance (genus Streptococcus id.1853)	TRUE	reported	igd	2	1	TRUE
rs72739637	A	G	A	G	0.0959942	0.0228981	NA	NA	FALSE	FALSE	FALSE	ebi-a-GCST90013879	15	41663393	0.116958	407746	0.844782	Sjogren's syndrome (Firth correction) || id:ebi-a-GCST90013879	Sjogren's syndrome (Firth correction)	Sjogren's syndrome (Firth correction) || ||	TRUE	igd	15	41663393	0.0193213	1.03e-06	14306	ebi-a-GCST90017070	Gut microbiota abundance (genus Streptococcus id.1853)	TRUE	reported	igd	2	1	TRUE
rs7916711	A	G	A	G	0.102891	0.213479	NA	NA	FALSE	FALSE	FALSE	ebi-a-GCST90013879	10	28588269	0.160711	407746	0.184067	Sjogren's syndrome (Firth correction) || id:ebi-a-GCST90013879	Sjogren's syndrome (Firth correction)	Sjogren's syndrome (Firth correction) || ||	TRUE	igd	10	28588269	0.0217362	2.72e-06	14306	ebi-a-GCST90017070	Gut microbiota abundance (genus Streptococcus id.1853)	TRUE	reported	igd	2	1	TRUE
rs9903102	C	A	C	A	-0.0709483	-0.140489	NA	NA	FALSE	FALSE	FALSE	ebi-a-GCST90013879	17	80576624	0.105504	407746	0.182991	Sjogren's syndrome (Firth correction) || id:ebi-a-GCST90013879	Sjogren's syndrome (Firth correction)	Sjogren's syndrome (Firth correction) || ||	TRUE	igd	17	80576624	0.0155275	4.18e-06	14306	ebi-a-GCST90017070	Gut microbiota abundance (genus Streptococcus id.1853)	TRUE	reported	igd	2	1	TRUE
rs1002941	A	G	A	G	-0.105025	0.0489786	NA	NA	FALSE	FALSE	FALSE	ebi-a-GCST90013879	15	101242690	0.0824791	407746	0.552626	Sjogren's syndrome (Firth correction) || id:ebi-a-GCST90013879	Sjogren's syndrome (Firth correction)	Sjogren's syndrome (Firth correction) || ||	TRUE	igd	15	101242690	0.0233484	8.15e-06	14306	ebi-a-GCST90016918	Gut microbiota abundance (class Lentisphaeria id.2250)	TRUE	reported	igd	2	1	TRUE
rs11770843	C	T	C	T	0.109431	-0.0665757	NA	NA	FALSE	FALSE	FALSE	ebi-a-GCST90013879	7	146795379	0.0821994	407746	0.41798	Sjogren's syndrome (Firth correction) || id:ebi-a-GCST90013879	Sjogren's syndrome (Firth correction)	Sjogren's syndrome (Firth correction) || ||	TRUE	igd	7	146795379	0.0234879	1.91e-06	14306	ebi-a-GCST90016918	Gut microbiota abundance (class Lentisphaeria id.2250)	TRUE	reported	igd	2	1	TRUE
rs17114848	G	A	G	A	0.152377	0.165831	NA	NA	FALSE	FALSE	FALSE	ebi-a-GCST90013879	15	25162535	0.114222	407746	0.146551	Sjogren's syndrome (Firth correction) || id:ebi-a-GCST90013879	Sjogren's syndrome (Firth correction)	Sjogren's syndrome (Firth correction) || ||	TRUE	igd	15	25162535	0.0324332	4.06e-06	14306	ebi-a-GCST90016918	Gut microbiota abundance (class Lentisphaeria id.2250)	TRUE	reported	igd	2	1	TRUE
rs2031282	A	G	A	G	0.122368	0.019598	NA	NA	FALSE	FALSE	FALSE	ebi-a-GCST90013879	13	20687179	0.10346	407746	0.849759	Sjogren's syndrome (Firth correction) || id:ebi-a-GCST90013879	Sjogren's syndrome (Firth correction)	Sjogren's syndrome (Firth correction) || ||	TRUE	igd	13	20687179	0.0270329	4.38e-06	14306	ebi-a-GCST90016918	Gut microbiota abundance (class Lentisphaeria id.2250)	TRUE	reported	igd	2	1	TRUE
rs2825714	A	G	A	G	-0.13741	-0.0888561	NA	NA	FALSE	FALSE	FALSE	ebi-a-GCST90013879	21	21023966	0.104154	407746	0.393593	Sjogren's syndrome (Firth correction) || id:ebi-a-GCST90013879	Sjogren's syndrome (Firth correction)	Sjogren's syndrome (Firth correction) || ||	TRUE	igd	21	21023966	0.0289246	1.72e-06	14306	ebi-a-GCST90016918	Gut microbiota abundance (class Lentisphaeria id.2250)	TRUE	reported	igd	2	1	TRUE
rs62570196	C	T	C	T	-0.21635	0.175749	NA	NA	FALSE	FALSE	FALSE	ebi-a-GCST90013879	9	111086170	0.136133	407746	0.1967	Sjogren's syndrome (Firth correction) || id:ebi-a-GCST90013879	Sjogren's syndrome (Firth correction)	Sjogren's syndrome (Firth correction) || ||	TRUE	igd	9	111086170	0.0439866	1.08e-06	14306	ebi-a-GCST90016918	Gut microbiota abundance (class Lentisphaeria id.2250)	TRUE	reported	igd	2	1	TRUE
rs72640280	A	G	A	G	0.220207	-0.40906	NA	NA	FALSE	FALSE	FALSE	ebi-a-GCST90013879	1	11943792	0.182653	407746	0.0179813	Sjogren's syndrome (Firth correction) || id:ebi-a-GCST90013879	Sjogren's syndrome (Firth correction)	Sjogren's syndrome (Firth correction) || ||	TRUE	igd	1	11943792	0.0486196	5.18e-06	14306	ebi-a-GCST90016918	Gut microbiota abundance (class Lentisphaeria id.2250)	TRUE	reported	igd	2	1	TRUE
rs77599476	A	G	A	G	0.230292	0.0907177	NA	NA	FALSE	FALSE	FALSE	ebi-a-GCST90013879	20	61394262	0.162348	407746	0.576308	Sjogren's syndrome (Firth correction) || id:ebi-a-GCST90013879	Sjogren's syndrome (Firth correction)	Sjogren's syndrome (Firth correction) || ||	TRUE	igd	20	61394262	0.0480168	1.86e-06	14306	ebi-a-GCST90016918	Gut microbiota abundance (class Lentisphaeria id.2250)	TRUE	reported	igd	2	1	TRUE
rs1002941	A	G	A	G	-0.105025	0.0489786	NA	NA	FALSE	FALSE	FALSE	ebi-a-GCST90013879	15	101242690	0.0824791	407746	0.552626	Sjogren's syndrome (Firth correction) || id:ebi-a-GCST90013879	Sjogren's syndrome (Firth correction)	Sjogren's syndrome (Firth correction) || ||	TRUE	igd	15	101242690	0.0233484	8.15e-06	14306	ebi-a-GCST90017109	Gut microbiota abundance (order Victivallales id.2254)	TRUE	reported	igd	2	1	TRUE
rs11770843	C	T	C	T	0.109431	-0.0665757	NA	NA	FALSE	FALSE	FALSE	ebi-a-GCST90013879	7	146795379	0.0821994	407746	0.41798	Sjogren's syndrome (Firth correction) || id:ebi-a-GCST90013879	Sjogren's syndrome (Firth correction)	Sjogren's syndrome (Firth correction) || ||	TRUE	igd	7	146795379	0.0234879	1.91e-06	14306	ebi-a-GCST90017109	Gut microbiota abundance (order Victivallales id.2254)	TRUE	reported	igd	2	1	TRUE
rs17114848	G	A	G	A	0.152377	0.165831	NA	NA	FALSE	FALSE	FALSE	ebi-a-GCST90013879	15	25162535	0.114222	407746	0.146551	Sjogren's syndrome (Firth correction) || id:ebi-a-GCST90013879	Sjogren's syndrome (Firth correction)	Sjogren's syndrome (Firth correction) || ||	TRUE	igd	15	25162535	0.0324332	4.06e-06	14306	ebi-a-GCST90017109	Gut microbiota abundance (order Victivallales id.2254)	TRUE	reported	igd	2	1	TRUE
rs2031282	A	G	A	G	0.122368	0.019598	NA	NA	FALSE	FALSE	FALSE	ebi-a-GCST90013879	13	20687179	0.10346	407746	0.849759	Sjogren's syndrome (Firth correction) || id:ebi-a-GCST90013879	Sjogren's syndrome (Firth correction)	Sjogren's syndrome (Firth correction) || ||	TRUE	igd	13	20687179	0.0270329	4.38e-06	14306	ebi-a-GCST90017109	Gut microbiota abundance (order Victivallales id.2254)	TRUE	reported	igd	2	1	TRUE
rs2825714	A	G	A	G	-0.13741	-0.0888561	NA	NA	FALSE	FALSE	FALSE	ebi-a-GCST90013879	21	21023966	0.104154	407746	0.393593	Sjogren's syndrome (Firth correction) || id:ebi-a-GCST90013879	Sjogren's syndrome (Firth correction)	Sjogren's syndrome (Firth correction) || ||	TRUE	igd	21	21023966	0.0289246	1.72e-06	14306	ebi-a-GCST90017109	Gut microbiota abundance (order Victivallales id.2254)	TRUE	reported	igd	2	1	TRUE
rs62570196	C	T	C	T	-0.21635	0.175749	NA	NA	FALSE	FALSE	FALSE	ebi-a-GCST90013879	9	111086170	0.136133	407746	0.1967	Sjogren's syndrome (Firth correction) || id:ebi-a-GCST90013879	Sjogren's syndrome (Firth correction)	Sjogren's syndrome (Firth correction) || ||	TRUE	igd	9	111086170	0.0439866	1.08e-06	14306	ebi-a-GCST90017109	Gut microbiota abundance (order Victivallales id.2254)	TRUE	reported	igd	2	1	TRUE
rs72640280	A	G	A	G	0.220207	-0.40906	NA	NA	FALSE	FALSE	FALSE	ebi-a-GCST90013879	1	11943792	0.182653	407746	0.0179813	Sjogren's syndrome (Firth correction) || id:ebi-a-GCST90013879	Sjogren's syndrome (Firth correction)	Sjogren's syndrome (Firth correction) || ||	TRUE	igd	1	11943792	0.0486196	5.18e-06	14306	ebi-a-GCST90017109	Gut microbiota abundance (order Victivallales id.2254)	TRUE	reported	igd	2	1	TRUE
rs77599476	A	G	A	G	0.230292	0.0907177	NA	NA	FALSE	FALSE	FALSE	ebi-a-GCST90013879	20	61394262	0.162348	407746	0.576308	Sjogren's syndrome (Firth correction) || id:ebi-a-GCST90013879	Sjogren's syndrome (Firth correction)	Sjogren's syndrome (Firth correction) || ||	TRUE	igd	20	61394262	0.0480168	1.86e-06	14306	ebi-a-GCST90017109	Gut microbiota abundance (order Victivallales id.2254)	TRUE	reported	igd	2	1	TRUE
rs1002941	A	G	A	G	-0.107661	0.0489786	NA	NA	FALSE	FALSE	FALSE	ebi-a-GCST90013879	15	101242690	0.0824791	407746	0.552626	Sjogren's syndrome (Firth correction) || id:ebi-a-GCST90013879	Sjogren's syndrome (Firth correction)	Sjogren's syndrome (Firth correction) || ||	TRUE	igd	15	101242690	0.0233382	4.31e-06	14306	ebi-a-GCST90017115	Gut microbiota abundance (phylum Lentisphaerae id.2238)	TRUE	reported	igd	2	1	TRUE
rs11770843	C	T	C	T	0.111896	-0.0665757	NA	NA	FALSE	FALSE	FALSE	ebi-a-GCST90013879	7	146795379	0.0821994	407746	0.41798	Sjogren's syndrome (Firth correction) || id:ebi-a-GCST90013879	Sjogren's syndrome (Firth correction)	Sjogren's syndrome (Firth correction) || ||	TRUE	igd	7	146795379	0.0234776	1.14e-06	14306	ebi-a-GCST90017115	Gut microbiota abundance (phylum Lentisphaerae id.2238)	TRUE	reported	igd	2	1	TRUE
rs17114848	G	A	G	A	0.148972	0.165831	NA	NA	FALSE	FALSE	FALSE	ebi-a-GCST90013879	15	25162535	0.114222	407746	0.146551	Sjogren's syndrome (Firth correction) || id:ebi-a-GCST90013879	Sjogren's syndrome (Firth correction)	Sjogren's syndrome (Firth correction) || ||	TRUE	igd	15	25162535	0.0324162	6.77e-06	14306	ebi-a-GCST90017115	Gut microbiota abundance (phylum Lentisphaerae id.2238)	TRUE	reported	igd	2	1	TRUE
rs2031282	A	G	A	G	0.120412	0.019598	NA	NA	FALSE	FALSE	FALSE	ebi-a-GCST90013879	13	20687179	0.10346	407746	0.849759	Sjogren's syndrome (Firth correction) || id:ebi-a-GCST90013879	Sjogren's syndrome (Firth correction)	Sjogren's syndrome (Firth correction) || ||	TRUE	igd	13	20687179	0.0270263	5.86e-06	14306	ebi-a-GCST90017115	Gut microbiota abundance (phylum Lentisphaerae id.2238)	TRUE	reported	igd	2	1	TRUE
rs2825714	A	G	A	G	-0.138226	-0.0888561	NA	NA	FALSE	FALSE	FALSE	ebi-a-GCST90013879	21	21023966	0.104154	407746	0.393593	Sjogren's syndrome (Firth correction) || id:ebi-a-GCST90013879	Sjogren's syndrome (Firth correction)	Sjogren's syndrome (Firth correction) || ||	TRUE	igd	21	21023966	0.0289096	1.5e-06	14306	ebi-a-GCST90017115	Gut microbiota abundance (phylum Lentisphaerae id.2238)	TRUE	reported	igd	2	1	TRUE
rs60995569	T	G	T	G	-0.16062	-0.0146186	NA	NA	FALSE	FALSE	FALSE	ebi-a-GCST90013879	10	53930085	0.13523	407746	0.913915	Sjogren's syndrome (Firth correction) || id:ebi-a-GCST90013879	Sjogren's syndrome (Firth correction)	Sjogren's syndrome (Firth correction) || ||	TRUE	igd	10	53930085	0.0336806	9.19e-06	14306	ebi-a-GCST90017115	Gut microbiota abundance (phylum Lentisphaerae id.2238)	TRUE	reported	igd	2	1	TRUE
rs62570196	C	T	C	T	-0.217203	0.175749	NA	NA	FALSE	FALSE	FALSE	ebi-a-GCST90013879	9	111086170	0.136133	407746	0.1967	Sjogren's syndrome (Firth correction) || id:ebi-a-GCST90013879	Sjogren's syndrome (Firth correction)	Sjogren's syndrome (Firth correction) || ||	TRUE	igd	9	111086170	0.0439621	9.64e-07	14306	ebi-a-GCST90017115	Gut microbiota abundance (phylum Lentisphaerae id.2238)	TRUE	reported	igd	2	1	TRUE
rs72640280	A	G	A	G	0.220185	-0.40906	NA	NA	FALSE	FALSE	FALSE	ebi-a-GCST90013879	1	11943792	0.182653	407746	0.0179813	Sjogren's syndrome (Firth correction) || id:ebi-a-GCST90013879	Sjogren's syndrome (Firth correction)	Sjogren's syndrome (Firth correction) || ||	TRUE	igd	1	11943792	0.0485947	5.19e-06	14306	ebi-a-GCST90017115	Gut microbiota abundance (phylum Lentisphaerae id.2238)	TRUE	reported	igd	2	1	TRUE
rs77599476	A	G	A	G	0.229981	0.0907177	NA	NA	FALSE	FALSE	FALSE	ebi-a-GCST90013879	20	61394262	0.162348	407746	0.576308	Sjogren's syndrome (Firth correction) || id:ebi-a-GCST90013879	Sjogren's syndrome (Firth correction)	Sjogren's syndrome (Firth correction) || ||	TRUE	igd	20	61394262	0.0479918	1.9e-06	14306	ebi-a-GCST90017115	Gut microbiota abundance (phylum Lentisphaerae id.2238)	TRUE	reported	igd	2	1	TRUE
rs10031059	C	T	C	T	0.121167	0.0359522	NA	NA	FALSE	FALSE	FALSE	ebi-a-GCST90013879	4	35358594	0.087143	407746	0.679925	Sjogren's syndrome (Firth correction) || id:ebi-a-GCST90013879	Sjogren's syndrome (Firth correction)	Sjogren's syndrome (Firth correction) || ||	TRUE	igd	4	35358594	0.0225844	1.24e-07	14306	ebi-a-GCST90017042	Gut microbiota abundance (genus Peptococcus id.2037)	TRUE	reported	igd	2	1	TRUE
rs11001941	G	A	G	A	-0.195611	-0.11945	NA	NA	FALSE	FALSE	FALSE	ebi-a-GCST90013879	10	78716030	0.147943	407746	0.419434	Sjogren's syndrome (Firth correction) || id:ebi-a-GCST90013879	Sjogren's syndrome (Firth correction)	Sjogren's syndrome (Firth correction) || ||	TRUE	igd	10	78716030	0.0392217	1.33e-06	14306	ebi-a-GCST90017042	Gut microbiota abundance (genus Peptococcus id.2037)	TRUE	reported	igd	2	1	TRUE
rs12069354	C	T	C	T	0.16763	0.114726	NA	NA	FALSE	FALSE	FALSE	ebi-a-GCST90013879	1	216223782	0.151279	407746	0.448229	Sjogren's syndrome (Firth correction) || id:ebi-a-GCST90013879	Sjogren's syndrome (Firth correction)	Sjogren's syndrome (Firth correction) || ||	TRUE	igd	1	216223782	0.0379501	9.28e-06	14306	ebi-a-GCST90017042	Gut microbiota abundance (genus Peptococcus id.2037)	TRUE	reported	igd	2	1	TRUE
rs2054133	A	G	A	G	-0.0895433	0.0684821	NA	NA	FALSE	FALSE	FALSE	ebi-a-GCST90013879	2	33691809	0.0745213	407746	0.358116	Sjogren's syndrome (Firth correction) || id:ebi-a-GCST90013879	Sjogren's syndrome (Firth correction)	Sjogren's syndrome (Firth correction) || ||	TRUE	igd	2	33691809	0.0188332	2.14e-06	14306	ebi-a-GCST90017042	Gut microbiota abundance (genus Peptococcus id.2037)	TRUE	reported	igd	2	1	TRUE
rs36121075	A	G	A	G	-0.14067	-0.0123852	NA	NA	FALSE	FALSE	FALSE	ebi-a-GCST90013879	20	43118017	0.117025	407746	0.915714	Sjogren's syndrome (Firth correction) || id:ebi-a-GCST90013879	Sjogren's syndrome (Firth correction)	Sjogren's syndrome (Firth correction) || ||	TRUE	igd	20	43118017	0.030628	6.99e-06	14306	ebi-a-GCST90017042	Gut microbiota abundance (genus Peptococcus id.2037)	TRUE	reported	igd	2	1	TRUE
rs413827	G	A	G	A	0.110229	0.105265	NA	NA	FALSE	FALSE	FALSE	ebi-a-GCST90013879	14	57985112	0.0915036	407746	0.249984	Sjogren's syndrome (Firth correction) || id:ebi-a-GCST90013879	Sjogren's syndrome (Firth correction)	Sjogren's syndrome (Firth correction) || ||	TRUE	igd	14	57985112	0.0237523	3.3e-06	14306	ebi-a-GCST90017042	Gut microbiota abundance (genus Peptococcus id.2037)	TRUE	reported	igd	2	1	TRUE
rs5770862	T	C	T	C	0.162018	0.0289274	NA	NA	FALSE	FALSE	FALSE	ebi-a-GCST90013879	22	50973113	0.140394	407746	0.836757	Sjogren's syndrome (Firth correction) || id:ebi-a-GCST90013879	Sjogren's syndrome (Firth correction)	Sjogren's syndrome (Firth correction) || ||	TRUE	igd	22	50973113	0.0356813	3.22e-06	14306	ebi-a-GCST90017042	Gut microbiota abundance (genus Peptococcus id.2037)	TRUE	reported	igd	2	1	TRUE
rs6918730	A	G	A	G	-0.135311	-0.183868	NA	NA	FALSE	FALSE	FALSE	ebi-a-GCST90013879	6	99020289	0.117257	407746	0.116861	Sjogren's syndrome (Firth correction) || id:ebi-a-GCST90013879	Sjogren's syndrome (Firth correction)	Sjogren's syndrome (Firth correction) || ||	TRUE	igd	6	99020289	0.0289742	1.15e-06	14306	ebi-a-GCST90017042	Gut microbiota abundance (genus Peptococcus id.2037)	TRUE	reported	igd	2	1	TRUE
rs7033353	G	T	G	T	-0.090152	-0.172379	NA	NA	FALSE	FALSE	FALSE	ebi-a-GCST90013879	9	104595848	0.0727991	407746	0.0190924	Sjogren's syndrome (Firth correction) || id:ebi-a-GCST90013879	Sjogren's syndrome (Firth correction)	Sjogren's syndrome (Firth correction) || ||	TRUE	igd	9	104595848	0.018995	2.22e-06	14306	ebi-a-GCST90017042	Gut microbiota abundance (genus Peptococcus id.2037)	TRUE	reported	igd	2	1	TRUE
rs72850165	T	C	T	C	-0.134304	0.0308213	NA	NA	FALSE	FALSE	FALSE	ebi-a-GCST90013879	11	968356	0.118316	407746	0.794479	Sjogren's syndrome (Firth correction) || id:ebi-a-GCST90013879	Sjogren's syndrome (Firth correction)	Sjogren's syndrome (Firth correction) || ||	TRUE	igd	11	968356	0.0300423	5.74e-06	14306	ebi-a-GCST90017042	Gut microbiota abundance (genus Peptococcus id.2037)	TRUE	reported	igd	2	1	TRUE
rs74592222	G	A	G	A	0.137957	0.0685176	NA	NA	FALSE	FALSE	FALSE	ebi-a-GCST90013879	1	75971700	0.119938	407746	0.567814	Sjogren's syndrome (Firth correction) || id:ebi-a-GCST90013879	Sjogren's syndrome (Firth correction)	Sjogren's syndrome (Firth correction) || ||	TRUE	igd	1	75971700	0.0302965	8.55e-06	14306	ebi-a-GCST90017042	Gut microbiota abundance (genus Peptococcus id.2037)	TRUE	reported	igd	2	1	TRUE
rs77681628	C	T	C	T	0.200307	0.166363	NA	NA	FALSE	FALSE	FALSE	ebi-a-GCST90013879	13	91182556	0.152249	407746	0.274524	Sjogren's syndrome (Firth correction) || id:ebi-a-GCST90013879	Sjogren's syndrome (Firth correction)	Sjogren's syndrome (Firth correction) || ||	TRUE	igd	13	91182556	0.0387328	2.69e-07	14306	ebi-a-GCST90017042	Gut microbiota abundance (genus Peptococcus id.2037)	TRUE	reported	igd	2	1	TRUE
rs10036909	C	T	C	T	0.185519	-0.205786	NA	NA	FALSE	FALSE	FALSE	ebi-a-GCST90013879	5	127861692	0.146493	407746	0.160095	Sjogren's syndrome (Firth correction) || id:ebi-a-GCST90013879	Sjogren's syndrome (Firth correction)	Sjogren's syndrome (Firth correction) || ||	TRUE	igd	5	127861692	0.0400881	8.05e-06	14306	ebi-a-GCST90017068	Gut microbiota abundance (genus Senegalimassilia id.11160)	TRUE	reported	igd	2	1	TRUE
rs11787826	C	A	C	A	0.081327	-0.0878442	NA	NA	FALSE	FALSE	FALSE	ebi-a-GCST90013879	9	34332382	0.0737349	407746	0.233516	Sjogren's syndrome (Firth correction) || id:ebi-a-GCST90013879	Sjogren's syndrome (Firth correction)	Sjogren's syndrome (Firth correction) || ||	TRUE	igd	9	34332382	0.0171154	2.63e-06	14306	ebi-a-GCST90017068	Gut microbiota abundance (genus Senegalimassilia id.11160)	TRUE	reported	igd	2	1	TRUE
rs1990708	A	C	A	C	-0.109619	0.0760796	NA	NA	FALSE	FALSE	FALSE	ebi-a-GCST90013879	2	206654123	0.106923	407746	0.476753	Sjogren's syndrome (Firth correction) || id:ebi-a-GCST90013879	Sjogren's syndrome (Firth correction)	Sjogren's syndrome (Firth correction) || ||	TRUE	igd	2	206654123	0.0247785	8.91e-06	14306	ebi-a-GCST90017068	Gut microbiota abundance (genus Senegalimassilia id.11160)	TRUE	reported	igd	2	1	TRUE
rs2017373	C	T	C	T	0.0782258	0.00510624	NA	NA	FALSE	FALSE	FALSE	ebi-a-GCST90013879	14	34431996	0.0761999	407746	0.946573	Sjogren's syndrome (Firth correction) || id:ebi-a-GCST90013879	Sjogren's syndrome (Firth correction)	Sjogren's syndrome (Firth correction) || ||	TRUE	igd	14	34431996	0.0176841	9.5e-06	14306	ebi-a-GCST90017068	Gut microbiota abundance (genus Senegalimassilia id.11160)	TRUE	reported	igd	2	1	TRUE
rs7225245	A	G	A	G	-0.079173	-0.101417	NA	NA	FALSE	FALSE	FALSE	ebi-a-GCST90013879	17	48379615	0.0771294	407746	0.188547	Sjogren's syndrome (Firth correction) || id:ebi-a-GCST90013879	Sjogren's syndrome (Firth correction)	Sjogren's syndrome (Firth correction) || ||	TRUE	igd	17	48379615	0.0170421	4.18e-06	14306	ebi-a-GCST90017068	Gut microbiota abundance (genus Senegalimassilia id.11160)	TRUE	reported	igd	2	1	TRUE
rs10044993	A	C	A	C	-0.139547	-0.0431131	NA	NA	FALSE	FALSE	FALSE	ebi-a-GCST90013879	5	58424440	0.104313	407746	0.679384	Sjogren's syndrome (Firth correction) || id:ebi-a-GCST90013879	Sjogren's syndrome (Firth correction)	Sjogren's syndrome (Firth correction) || ||	TRUE	igd	5	58424440	0.0316748	8.07e-06	14306	ebi-a-GCST90017017	Gut microbiota abundance (genus Hungatella id.11306)	TRUE	reported	igd	2	1	TRUE
rs13128780	T	C	T	C	-0.149725	-0.0532317	NA	NA	FALSE	FALSE	FALSE	ebi-a-GCST90013879	4	166058998	0.104722	407746	0.611233	Sjogren's syndrome (Firth correction) || id:ebi-a-GCST90013879	Sjogren's syndrome (Firth correction)	Sjogren's syndrome (Firth correction) || ||	TRUE	igd	4	166058998	0.0312777	1.75e-06	14306	ebi-a-GCST90017017	Gut microbiota abundance (genus Hungatella id.11306)	TRUE	reported	igd	2	1	TRUE
rs13249325	T	G	T	G	-0.100023	0.125927	NA	NA	FALSE	FALSE	FALSE	ebi-a-GCST90013879	8	14853525	0.075987	407746	0.0974765	Sjogren's syndrome (Firth correction) || id:ebi-a-GCST90013879	Sjogren's syndrome (Firth correction)	Sjogren's syndrome (Firth correction) || ||	TRUE	igd	8	14853525	0.0225883	9.69e-06	14306	ebi-a-GCST90017017	Gut microbiota abundance (genus Hungatella id.11306)	TRUE	reported	igd	2	1	TRUE
rs17092615	G	A	G	A	0.152235	0.0290816	NA	NA	FALSE	FALSE	FALSE	ebi-a-GCST90013879	14	95973619	0.109809	407746	0.791134	Sjogren's syndrome (Firth correction) || id:ebi-a-GCST90013879	Sjogren's syndrome (Firth correction)	Sjogren's syndrome (Firth correction) || ||	TRUE	igd	14	95973619	0.0337867	7.38e-06	14306	ebi-a-GCST90017017	Gut microbiota abundance (genus Hungatella id.11306)	TRUE	reported	igd	2	1	TRUE
rs72759041	G	T	G	T	-0.126025	0.0366559	NA	NA	FALSE	FALSE	FALSE	ebi-a-GCST90013879	15	89577376	0.0862766	407746	0.670936	Sjogren's syndrome (Firth correction) || id:ebi-a-GCST90013879	Sjogren's syndrome (Firth correction)	Sjogren's syndrome (Firth correction) || ||	TRUE	igd	15	89577376	0.0282242	3.86e-06	14306	ebi-a-GCST90017017	Gut microbiota abundance (genus Hungatella id.11306)	TRUE	reported	igd	2	1	TRUE
rs10048062	C	T	C	T	-0.147352	-0.0442668	NA	NA	FALSE	FALSE	FALSE	ebi-a-GCST90013879	15	98476920	0.111011	407746	0.69007	Sjogren's syndrome (Firth correction) || id:ebi-a-GCST90013879	Sjogren's syndrome (Firth correction)	Sjogren's syndrome (Firth correction) || ||	TRUE	igd	15	98476920	0.0336531	8.59e-06	14306	ebi-a-GCST90017016	Gut microbiota abundance (genus Howardella id.2000)	TRUE	reported	igd	2	1	TRUE
rs12452946	A	G	A	G	-0.105833	-0.0995215	NA	NA	FALSE	FALSE	FALSE	ebi-a-GCST90013879	17	17253288	0.0740184	407746	0.178771	Sjogren's syndrome (Firth correction) || id:ebi-a-GCST90013879	Sjogren's syndrome (Firth correction)	Sjogren's syndrome (Firth correction) || ||	TRUE	igd	17	17253288	0.0228941	3.8e-06	14306	ebi-a-GCST90017016	Gut microbiota abundance (genus Howardella id.2000)	TRUE	reported	igd	2	1	TRUE
rs1484873	G	A	G	A	0.227831	0.0853264	NA	NA	FALSE	FALSE	FALSE	ebi-a-GCST90013879	18	43206985	0.160725	407746	0.595499	Sjogren's syndrome (Firth correction) || id:ebi-a-GCST90013879	Sjogren's syndrome (Firth correction)	Sjogren's syndrome (Firth correction) || ||	TRUE	igd	18	43206985	0.046335	2.56e-06	14306	ebi-a-GCST90017016	Gut microbiota abundance (genus Howardella id.2000)	TRUE	reported	igd	2	1	TRUE
rs17167098	G	A	G	A	-0.169366	-0.00203893	NA	NA	FALSE	FALSE	FALSE	ebi-a-GCST90013879	7	133154356	0.10469	407746	0.984462	Sjogren's syndrome (Firth correction) || id:ebi-a-GCST90013879	Sjogren's syndrome (Firth correction)	Sjogren's syndrome (Firth correction) || ||	TRUE	igd	7	133154356	0.0352068	1.12e-06	14306	ebi-a-GCST90017016	Gut microbiota abundance (genus Howardella id.2000)	TRUE	reported	igd	2	1	TRUE
rs2154047	A	C	A	C	0.192557	-0.186415	NA	NA	FALSE	FALSE	FALSE	ebi-a-GCST90013879	14	95452797	0.132684	407746	0.160033	Sjogren's syndrome (Firth correction) || id:ebi-a-GCST90013879	Sjogren's syndrome (Firth correction)	Sjogren's syndrome (Firth correction) || ||	TRUE	igd	14	95452797	0.0420093	9.97e-06	14306	ebi-a-GCST90017016	Gut microbiota abundance (genus Howardella id.2000)	TRUE	reported	igd	2	1	TRUE
rs36081916	T	C	T	C	-0.18123	-0.0739482	NA	NA	FALSE	FALSE	FALSE	ebi-a-GCST90013879	7	93527414	0.124589	407746	0.552822	Sjogren's syndrome (Firth correction) || id:ebi-a-GCST90013879	Sjogren's syndrome (Firth correction)	Sjogren's syndrome (Firth correction) || ||	TRUE	igd	7	93527414	0.0402987	4.7e-06	14306	ebi-a-GCST90017016	Gut microbiota abundance (genus Howardella id.2000)	TRUE	reported	igd	2	1	TRUE
rs3791893	A	G	A	G	0.147035	-0.0234309	NA	NA	FALSE	FALSE	FALSE	ebi-a-GCST90013879	2	218819396	0.113895	407746	0.837007	Sjogren's syndrome (Firth correction) || id:ebi-a-GCST90013879	Sjogren's syndrome (Firth correction)	Sjogren's syndrome (Firth correction) || ||	TRUE	igd	2	218819396	0.034023	9.5e-06	14306	ebi-a-GCST90017016	Gut microbiota abundance (genus Howardella id.2000)	TRUE	reported	igd	2	1	TRUE
rs609430	T	G	T	G	-0.112045	-0.0472772	NA	NA	FALSE	FALSE	FALSE	ebi-a-GCST90013879	4	169178315	0.0779957	407746	0.544414	Sjogren's syndrome (Firth correction) || id:ebi-a-GCST90013879	Sjogren's syndrome (Firth correction)	Sjogren's syndrome (Firth correction) || ||	TRUE	igd	4	169178315	0.0239328	3.34e-06	14306	ebi-a-GCST90017016	Gut microbiota abundance (genus Howardella id.2000)	TRUE	reported	igd	2	1	TRUE
rs672217	G	A	G	A	0.164146	0.185617	NA	NA	FALSE	FALSE	FALSE	ebi-a-GCST90013879	18	60125134	0.109604	407746	0.0903566	Sjogren's syndrome (Firth correction) || id:ebi-a-GCST90013879	Sjogren's syndrome (Firth correction)	Sjogren's syndrome (Firth correction) || ||	TRUE	igd	18	60125134	0.0349993	3.52e-06	14306	ebi-a-GCST90017016	Gut microbiota abundance (genus Howardella id.2000)	TRUE	reported	igd	2	1	TRUE
rs901099	T	G	T	G	-0.12718	0.0275303	NA	NA	FALSE	FALSE	FALSE	ebi-a-GCST90013879	11	77901287	0.0803061	407746	0.731737	Sjogren's syndrome (Firth correction) || id:ebi-a-GCST90013879	Sjogren's syndrome (Firth correction)	Sjogren's syndrome (Firth correction) || ||	TRUE	igd	11	77901287	0.0250924	6.53e-07	14306	ebi-a-GCST90017016	Gut microbiota abundance (genus Howardella id.2000)	TRUE	reported	igd	2	1	TRUE
rs10065321	T	C	T	C	-0.0512828	0.00520799	NA	NA	FALSE	FALSE	FALSE	ebi-a-GCST90013879	5	141857415	0.0750327	407746	0.944664	Sjogren's syndrome (Firth correction) || id:ebi-a-GCST90013879	Sjogren's syndrome (Firth correction)	Sjogren's syndrome (Firth correction) || ||	TRUE	igd	5	141857415	0.0108105	2.1e-06	14306	ebi-a-GCST90017071	Gut microbiota abundance (genus Subdoligranulum id.2070)	TRUE	reported	igd	2	1	TRUE
rs10497836	T	C	T	C	0.0524065	0.0619641	NA	NA	FALSE	FALSE	FALSE	ebi-a-GCST90013879	2	200288718	0.0828565	407746	0.454552	Sjogren's syndrome (Firth correction) || id:ebi-a-GCST90013879	Sjogren's syndrome (Firth correction)	Sjogren's syndrome (Firth correction) || ||	TRUE	igd	2	200288718	0.0118697	8.38e-06	14306	ebi-a-GCST90017071	Gut microbiota abundance (genus Subdoligranulum id.2070)	TRUE	reported	igd	2	1	TRUE
rs12590825	C	A	C	A	-0.0525287	-0.0384077	NA	NA	FALSE	FALSE	FALSE	ebi-a-GCST90013879	14	86943927	0.0757524	407746	0.612143	Sjogren's syndrome (Firth correction) || id:ebi-a-GCST90013879	Sjogren's syndrome (Firth correction)	Sjogren's syndrome (Firth correction) || ||	TRUE	igd	14	86943927	0.0109942	2.08e-06	14306	ebi-a-GCST90017071	Gut microbiota abundance (genus Subdoligranulum id.2070)	TRUE	reported	igd	2	1	TRUE
rs1667315	G	A	G	A	0.0485017	-0.0813258	NA	NA	FALSE	FALSE	FALSE	ebi-a-GCST90013879	2	232408743	0.0745864	407746	0.275556	Sjogren's syndrome (Firth correction) || id:ebi-a-GCST90013879	Sjogren's syndrome (Firth correction)	Sjogren's syndrome (Firth correction) || ||	TRUE	igd	2	232408743	0.0107452	6.72e-06	14306	ebi-a-GCST90017071	Gut microbiota abundance (genus Subdoligranulum id.2070)	TRUE	reported	igd	2	1	TRUE
rs2114677	C	T	C	T	-0.104176	0.0320891	NA	NA	FALSE	FALSE	FALSE	ebi-a-GCST90013879	10	125472937	0.161658	407746	0.842654	Sjogren's syndrome (Firth correction) || id:ebi-a-GCST90013879	Sjogren's syndrome (Firth correction)	Sjogren's syndrome (Firth correction) || ||	TRUE	igd	10	125472937	0.0230829	2.72e-06	14306	ebi-a-GCST90017071	Gut microbiota abundance (genus Subdoligranulum id.2070)	TRUE	reported	igd	2	1	TRUE
rs2171249	C	T	C	T	0.106744	0.162316	NA	NA	FALSE	FALSE	FALSE	ebi-a-GCST90013879	6	153694029	0.141215	407746	0.250381	Sjogren's syndrome (Firth correction) || id:ebi-a-GCST90013879	Sjogren's syndrome (Firth correction)	Sjogren's syndrome (Firth correction) || ||	TRUE	igd	6	153694029	0.0233213	4.51e-06	14306	ebi-a-GCST90017071	Gut microbiota abundance (genus Subdoligranulum id.2070)	TRUE	reported	igd	2	1	TRUE
rs3761728	G	T	G	T	0.0543458	0.0787753	NA	NA	FALSE	FALSE	FALSE	ebi-a-GCST90013879	4	48990885	0.0805147	407746	0.327879	Sjogren's syndrome (Firth correction) || id:ebi-a-GCST90013879	Sjogren's syndrome (Firth correction)	Sjogren's syndrome (Firth correction) || ||	TRUE	igd	4	48990885	0.0118866	3.87e-06	14306	ebi-a-GCST90017071	Gut microbiota abundance (genus Subdoligranulum id.2070)	TRUE	reported	igd	2	1	TRUE
rs4347804	G	A	G	A	-0.166063	-0.300823	NA	NA	FALSE	FALSE	FALSE	ebi-a-GCST90013879	2	218215847	0.180788	407746	0.0961214	Sjogren's syndrome (Firth correction) || id:ebi-a-GCST90013879	Sjogren's syndrome (Firth correction)	Sjogren's syndrome (Firth correction) || ||	TRUE	igd	2	218215847	0.0357483	2.18e-06	14306	ebi-a-GCST90017071	Gut microbiota abundance (genus Subdoligranulum id.2070)	TRUE	reported	igd	2	1	TRUE
rs6555306	C	T	C	T	0.0740777	0.0560844	NA	NA	FALSE	FALSE	FALSE	ebi-a-GCST90013879	5	4671383	0.111857	407746	0.616094	Sjogren's syndrome (Firth correction) || id:ebi-a-GCST90013879	Sjogren's syndrome (Firth correction)	Sjogren's syndrome (Firth correction) || ||	TRUE	igd	5	4671383	0.0155463	2.81e-06	14306	ebi-a-GCST90017071	Gut microbiota abundance (genus Subdoligranulum id.2070)	TRUE	reported	igd	2	1	TRUE
rs75158211	T	C	T	C	-0.072343	-0.0710929	NA	NA	FALSE	FALSE	FALSE	ebi-a-GCST90013879	19	29644694	0.110142	407746	0.518623	Sjogren's syndrome (Firth correction) || id:ebi-a-GCST90013879	Sjogren's syndrome (Firth correction)	Sjogren's syndrome (Firth correction) || ||	TRUE	igd	19	29644694	0.015933	7.52e-06	14306	ebi-a-GCST90017071	Gut microbiota abundance (genus Subdoligranulum id.2070)	TRUE	reported	igd	2	1	TRUE
rs76528319	G	T	G	T	-0.143279	0.0260548	NA	NA	FALSE	FALSE	FALSE	ebi-a-GCST90013879	5	117799448	0.180485	407746	0.885216	Sjogren's syndrome (Firth correction) || id:ebi-a-GCST90013879	Sjogren's syndrome (Firth correction)	Sjogren's syndrome (Firth correction) || ||	TRUE	igd	5	117799448	0.0310662	7.41e-06	14306	ebi-a-GCST90017071	Gut microbiota abundance (genus Subdoligranulum id.2070)	TRUE	reported	igd	2	1	TRUE
rs10070053	A	G	A	G	0.0594312	0.0262257	NA	NA	FALSE	FALSE	FALSE	ebi-a-GCST90013879	5	34794789	0.0754928	407746	0.728296	Sjogren's syndrome (Firth correction) || id:ebi-a-GCST90013879	Sjogren's syndrome (Firth correction)	Sjogren's syndrome (Firth correction) || ||	TRUE	igd	5	34794789	0.0135375	7.65e-06	14306	ebi-a-GCST90016984	Gut microbiota abundance (genus Coprococcus2 id.11302)	TRUE	reported	igd	2	1	TRUE
rs12634070	T	C	T	C	0.0736486	-0.105598	NA	NA	FALSE	FALSE	FALSE	ebi-a-GCST90013879	3	180544880	0.0900307	407746	0.240831	Sjogren's syndrome (Firth correction) || id:ebi-a-GCST90013879	Sjogren's syndrome (Firth correction)	Sjogren's syndrome (Firth correction) || ||	TRUE	igd	3	180544880	0.0164921	9.95e-06	14306	ebi-a-GCST90016984	Gut microbiota abundance (genus Coprococcus2 id.11302)	TRUE	reported	igd	2	1	TRUE
rs2482516	C	T	C	T	0.0754415	0.0608934	NA	NA	FALSE	FALSE	FALSE	ebi-a-GCST90013879	9	25554068	0.0917823	407746	0.50704	Sjogren's syndrome (Firth correction) || id:ebi-a-GCST90013879	Sjogren's syndrome (Firth correction)	Sjogren's syndrome (Firth correction) || ||	TRUE	igd	9	25554068	0.0164619	4.72e-06	14306	ebi-a-GCST90016984	Gut microbiota abundance (genus Coprococcus2 id.11302)	TRUE	reported	igd	2	1	TRUE
rs35890118	A	G	A	G	-0.066536	-0.013946	NA	NA	FALSE	FALSE	FALSE	ebi-a-GCST90013879	10	129715759	0.0819975	407746	0.864948	Sjogren's syndrome (Firth correction) || id:ebi-a-GCST90013879	Sjogren's syndrome (Firth correction)	Sjogren's syndrome (Firth correction) || ||	TRUE	igd	10	129715759	0.0147661	8.26e-06	14306	ebi-a-GCST90016984	Gut microbiota abundance (genus Coprococcus2 id.11302)	TRUE	reported	igd	2	1	TRUE
rs61823518	A	C	A	C	-0.0955381	0.0671348	NA	NA	FALSE	FALSE	FALSE	ebi-a-GCST90013879	1	223688236	0.121589	407746	0.580847	Sjogren's syndrome (Firth correction) || id:ebi-a-GCST90013879	Sjogren's syndrome (Firth correction)	Sjogren's syndrome (Firth correction) || ||	TRUE	igd	1	223688236	0.0215724	6.68e-06	14306	ebi-a-GCST90016984	Gut microbiota abundance (genus Coprococcus2 id.11302)	TRUE	reported	igd	2	1	TRUE
rs6677933	C	T	C	T	-0.0804405	0.0232681	NA	NA	FALSE	FALSE	FALSE	ebi-a-GCST90013879	1	112139008	0.0895522	407746	0.794997	Sjogren's syndrome (Firth correction) || id:ebi-a-GCST90013879	Sjogren's syndrome (Firth correction)	Sjogren's syndrome (Firth correction) || ||	TRUE	igd	1	112139008	0.0164216	1.19e-06	14306	ebi-a-GCST90016984	Gut microbiota abundance (genus Coprococcus2 id.11302)	TRUE	reported	igd	2	1	TRUE
rs72680320	T	C	T	C	-0.0649382	-0.0492431	NA	NA	FALSE	FALSE	FALSE	ebi-a-GCST90013879	4	131125786	0.0741665	407746	0.506721	Sjogren's syndrome (Firth correction) || id:ebi-a-GCST90013879	Sjogren's syndrome (Firth correction)	Sjogren's syndrome (Firth correction) || ||	TRUE	igd	4	131125786	0.013919	2.27e-06	14306	ebi-a-GCST90016984	Gut microbiota abundance (genus Coprococcus2 id.11302)	TRUE	reported	igd	2	1	TRUE
rs9426473	A	G	A	G	0.0727361	0.0323269	NA	NA	FALSE	FALSE	FALSE	ebi-a-GCST90013879	1	4210455	0.0902128	407746	0.720089	Sjogren's syndrome (Firth correction) || id:ebi-a-GCST90013879	Sjogren's syndrome (Firth correction)	Sjogren's syndrome (Firth correction) || ||	TRUE	igd	1	4210455	0.0161662	6.31e-06	14306	ebi-a-GCST90016984	Gut microbiota abundance (genus Coprococcus2 id.11302)	TRUE	reported	igd	2	1	TRUE
rs11779863	G	A	G	A	-0.0772768	-0.0377879	NA	NA	FALSE	FALSE	FALSE	ebi-a-GCST90013879	8	15406830	0.0902399	407746	0.6754	Sjogren's syndrome (Firth correction) || id:ebi-a-GCST90013879	Sjogren's syndrome (Firth correction)	Sjogren's syndrome (Firth correction) || ||	TRUE	igd	8	15406830	0.0172171	6.69e-06	14306	ebi-a-GCST90017103	Gut microbiota abundance (order Mollicutes RF9 id.11579)	TRUE	reported	igd	2	1	TRUE
rs12566890	T	G	T	G	-0.103134	-0.160931	NA	NA	FALSE	FALSE	FALSE	ebi-a-GCST90013879	1	61850864	0.138474	407746	0.245165	Sjogren's syndrome (Firth correction) || id:ebi-a-GCST90013879	Sjogren's syndrome (Firth correction)	Sjogren's syndrome (Firth correction) || ||	TRUE	igd	1	61850864	0.0241775	8.11e-06	14306	ebi-a-GCST90017103	Gut microbiota abundance (order Mollicutes RF9 id.11579)	TRUE	reported	igd	2	1	TRUE
rs13100746	C	T	C	T	0.0638979	-0.0250468	NA	NA	FALSE	FALSE	FALSE	ebi-a-GCST90013879	3	165846506	0.0757626	407746	0.74095	Sjogren's syndrome (Firth correction) || id:ebi-a-GCST90013879	Sjogren's syndrome (Firth correction)	Sjogren's syndrome (Firth correction) || ||	TRUE	igd	3	165846506	0.0142685	7.29e-06	14306	ebi-a-GCST90017103	Gut microbiota abundance (order Mollicutes RF9 id.11579)	TRUE	reported	igd	2	1	TRUE
rs17235252	T	C	T	C	-0.122002	-0.00552324	NA	NA	FALSE	FALSE	FALSE	ebi-a-GCST90013879	7	82536037	0.125993	407746	0.965034	Sjogren's syndrome (Firth correction) || id:ebi-a-GCST90013879	Sjogren's syndrome (Firth correction)	Sjogren's syndrome (Firth correction) || ||	TRUE	igd	7	82536037	0.0255463	2.16e-06	14306	ebi-a-GCST90017103	Gut microbiota abundance (order Mollicutes RF9 id.11579)	TRUE	reported	igd	2	1	TRUE
rs3932485	C	T	C	T	0.0626209	-0.0910032	NA	NA	FALSE	FALSE	FALSE	ebi-a-GCST90013879	3	184193482	0.0753816	407746	0.227343	Sjogren's syndrome (Firth correction) || id:ebi-a-GCST90013879	Sjogren's syndrome (Firth correction)	Sjogren's syndrome (Firth correction) || ||	TRUE	igd	3	184193482	0.0141623	9.93e-06	14306	ebi-a-GCST90017103	Gut microbiota abundance (order Mollicutes RF9 id.11579)	TRUE	reported	igd	2	1	TRUE
rs515984	C	T	C	T	0.0875451	0.104891	NA	NA	FALSE	FALSE	FALSE	ebi-a-GCST90013879	10	3521459	0.0999335	407746	0.293898	Sjogren's syndrome (Firth correction) || id:ebi-a-GCST90013879	Sjogren's syndrome (Firth correction)	Sjogren's syndrome (Firth correction) || ||	TRUE	igd	10	3521459	0.0190685	6.61e-06	14306	ebi-a-GCST90017103	Gut microbiota abundance (order Mollicutes RF9 id.11579)	TRUE	reported	igd	2	1	TRUE
rs638542	A	G	A	G	0.070592	0.101911	NA	NA	FALSE	FALSE	FALSE	ebi-a-GCST90013879	1	109845252	0.081376	407746	0.210444	Sjogren's syndrome (Firth correction) || id:ebi-a-GCST90013879	Sjogren's syndrome (Firth correction)	Sjogren's syndrome (Firth correction) || ||	TRUE	igd	1	109845252	0.0157049	5.17e-06	14306	ebi-a-GCST90017103	Gut microbiota abundance (order Mollicutes RF9 id.11579)	TRUE	reported	igd	2	1	TRUE
rs74603314	T	C	T	C	0.230767	-0.135346	NA	NA	FALSE	FALSE	FALSE	ebi-a-GCST90013879	14	46519718	0.175936	407746	0.441723	Sjogren's syndrome (Firth correction) || id:ebi-a-GCST90013879	Sjogren's syndrome (Firth correction)	Sjogren's syndrome (Firth correction) || ||	TRUE	igd	14	46519718	0.0489701	2.28e-06	14306	ebi-a-GCST90017103	Gut microbiota abundance (order Mollicutes RF9 id.11579)	TRUE	reported	igd	2	1	TRUE
rs76373661	G	A	G	A	0.0908218	0.138461	NA	NA	FALSE	FALSE	FALSE	ebi-a-GCST90013879	3	3771148	0.107164	407746	0.19634	Sjogren's syndrome (Firth correction) || id:ebi-a-GCST90013879	Sjogren's syndrome (Firth correction)	Sjogren's syndrome (Firth correction) || ||	TRUE	igd	3	3771148	0.0202986	5.16e-06	14306	ebi-a-GCST90017103	Gut microbiota abundance (order Mollicutes RF9 id.11579)	TRUE	reported	igd	2	1	TRUE
rs7706512	A	G	A	G	-0.0657351	0.0830316	NA	NA	FALSE	FALSE	FALSE	ebi-a-GCST90013879	5	17443654	0.0737453	407746	0.260197	Sjogren's syndrome (Firth correction) || id:ebi-a-GCST90013879	Sjogren's syndrome (Firth correction)	Sjogren's syndrome (Firth correction) || ||	TRUE	igd	5	17443654	0.0138979	2.27e-06	14306	ebi-a-GCST90017103	Gut microbiota abundance (order Mollicutes RF9 id.11579)	TRUE	reported	igd	2	1	TRUE
rs7801843	A	G	A	G	-0.0869495	-0.117429	NA	NA	FALSE	FALSE	FALSE	ebi-a-GCST90013879	7	4105705	0.106216	407746	0.268913	Sjogren's syndrome (Firth correction) || id:ebi-a-GCST90013879	Sjogren's syndrome (Firth correction)	Sjogren's syndrome (Firth correction) || ||	TRUE	igd	7	4105705	0.0194509	9.47e-06	14306	ebi-a-GCST90017103	Gut microbiota abundance (order Mollicutes RF9 id.11579)	TRUE	reported	igd	2	1	TRUE
rs7853673	A	G	A	G	0.0624389	-0.0860816	NA	NA	FALSE	FALSE	FALSE	ebi-a-GCST90013879	9	116711241	0.0742153	407746	0.246094	Sjogren's syndrome (Firth correction) || id:ebi-a-GCST90013879	Sjogren's syndrome (Firth correction)	Sjogren's syndrome (Firth correction) || ||	TRUE	igd	9	116711241	0.0139833	6.73e-06	14306	ebi-a-GCST90017103	Gut microbiota abundance (order Mollicutes RF9 id.11579)	TRUE	reported	igd	2	1	TRUE
rs949341	A	G	A	G	-0.0656602	-0.034902	NA	NA	FALSE	FALSE	FALSE	ebi-a-GCST90013879	11	112386785	0.0779457	407746	0.654317	Sjogren's syndrome (Firth correction) || id:ebi-a-GCST90013879	Sjogren's syndrome (Firth correction)	Sjogren's syndrome (Firth correction) || ||	TRUE	igd	11	112386785	0.0147216	7.73e-06	14306	ebi-a-GCST90017103	Gut microbiota abundance (order Mollicutes RF9 id.11579)	TRUE	reported	igd	2	1	TRUE
rs10074000	T	C	T	C	-0.102648	-0.105669	NA	NA	FALSE	FALSE	FALSE	ebi-a-GCST90013879	5	113126539	0.0753384	407746	0.160739	Sjogren's syndrome (Firth correction) || id:ebi-a-GCST90013879	Sjogren's syndrome (Firth correction)	Sjogren's syndrome (Firth correction) || ||	TRUE	igd	5	113126539	0.0227508	7e-06	14306	ebi-a-GCST90016979	Gut microbiota abundance (genus Clostridium innocuum group id.14397)	TRUE	reported	igd	2	1	TRUE
rs10506058	A	G	A	G	0.0997048	-0.181044	NA	NA	FALSE	FALSE	FALSE	ebi-a-GCST90013879	12	30268485	0.075104	407746	0.0158789	Sjogren's syndrome (Firth correction) || id:ebi-a-GCST90013879	Sjogren's syndrome (Firth correction)	Sjogren's syndrome (Firth correction) || ||	TRUE	igd	12	30268485	0.0221926	8.92e-06	14306	ebi-a-GCST90016979	Gut microbiota abundance (genus Clostridium innocuum group id.14397)	TRUE	reported	igd	2	1	TRUE
rs1942371	G	A	G	A	-0.157938	0.0735441	NA	NA	FALSE	FALSE	FALSE	ebi-a-GCST90013879	18	69274308	0.116515	407746	0.527909	Sjogren's syndrome (Firth correction) || id:ebi-a-GCST90013879	Sjogren's syndrome (Firth correction)	Sjogren's syndrome (Firth correction) || ||	TRUE	igd	18	69274308	0.034187	4.06e-06	14306	ebi-a-GCST90016979	Gut microbiota abundance (genus Clostridium innocuum group id.14397)	TRUE	reported	igd	2	1	TRUE
rs40656	C	T	C	T	0.142664	-0.206205	NA	NA	FALSE	FALSE	FALSE	ebi-a-GCST90013879	5	9368158	0.105852	407746	0.0472879	Sjogren's syndrome (Firth correction) || id:ebi-a-GCST90013879	Sjogren's syndrome (Firth correction)	Sjogren's syndrome (Firth correction) || ||	TRUE	igd	5	9368158	0.0311021	8.62e-06	14306	ebi-a-GCST90016979	Gut microbiota abundance (genus Clostridium innocuum group id.14397)	TRUE	reported	igd	2	1	TRUE
rs4869133	G	A	G	A	-0.180591	-0.0415368	NA	NA	FALSE	FALSE	FALSE	ebi-a-GCST90013879	5	95717619	0.134598	407746	0.757626	Sjogren's syndrome (Firth correction) || id:ebi-a-GCST90013879	Sjogren's syndrome (Firth correction)	Sjogren's syndrome (Firth correction) || ||	TRUE	igd	5	95717619	0.0409505	7.24e-06	14306	ebi-a-GCST90016979	Gut microbiota abundance (genus Clostridium innocuum group id.14397)	TRUE	reported	igd	2	1	TRUE
rs61267978	T	C	T	C	0.14708	-0.0167275	NA	NA	FALSE	FALSE	FALSE	ebi-a-GCST90013879	18	6348227	0.108694	407746	0.877693	Sjogren's syndrome (Firth correction) || id:ebi-a-GCST90013879	Sjogren's syndrome (Firth correction)	Sjogren's syndrome (Firth correction) || ||	TRUE	igd	18	6348227	0.0320875	5.59e-06	14306	ebi-a-GCST90016979	Gut microbiota abundance (genus Clostridium innocuum group id.14397)	TRUE	reported	igd	2	1	TRUE
rs6577484	G	A	G	A	0.160425	0.0456664	NA	NA	FALSE	FALSE	FALSE	ebi-a-GCST90013879	1	8419420	0.113047	407746	0.686242	Sjogren's syndrome (Firth correction) || id:ebi-a-GCST90013879	Sjogren's syndrome (Firth correction)	Sjogren's syndrome (Firth correction) || ||	TRUE	igd	1	8419420	0.0360857	8.41e-06	14306	ebi-a-GCST90016979	Gut microbiota abundance (genus Clostridium innocuum group id.14397)	TRUE	reported	igd	2	1	TRUE
rs6890185	C	T	C	T	-0.113424	0.0171032	NA	NA	FALSE	FALSE	FALSE	ebi-a-GCST90013879	5	71186626	0.0784645	407746	0.827449	Sjogren's syndrome (Firth correction) || id:ebi-a-GCST90013879	Sjogren's syndrome (Firth correction)	Sjogren's syndrome (Firth correction) || ||	TRUE	igd	5	71186626	0.0233137	1.12e-06	14306	ebi-a-GCST90016979	Gut microbiota abundance (genus Clostridium innocuum group id.14397)	TRUE	reported	igd	2	1	TRUE
rs77845139	A	G	A	G	-0.114993	-0.0301248	NA	NA	FALSE	FALSE	FALSE	ebi-a-GCST90013879	15	59704208	0.0845257	407746	0.721543	Sjogren's syndrome (Firth correction) || id:ebi-a-GCST90013879	Sjogren's syndrome (Firth correction)	Sjogren's syndrome (Firth correction) || ||	TRUE	igd	15	59704208	0.0257186	8.41e-06	14306	ebi-a-GCST90016979	Gut microbiota abundance (genus Clostridium innocuum group id.14397)	TRUE	reported	igd	2	1	TRUE
rs1007475	G	T	G	T	0.118065	-0.00695615	NA	NA	FALSE	FALSE	FALSE	ebi-a-GCST90013879	6	148403405	0.0799205	407746	0.930641	Sjogren's syndrome (Firth correction) || id:ebi-a-GCST90013879	Sjogren's syndrome (Firth correction)	Sjogren's syndrome (Firth correction) || ||	TRUE	igd	6	148403405	0.0261271	7.92e-06	14306	ebi-a-GCST90016975	Gut microbiota abundance (genus Butyrivibrio id.1993)	TRUE	reported	igd	2	1	TRUE
rs11761679	T	C	T	C	0.154775	-0.0427793	NA	NA	FALSE	FALSE	FALSE	ebi-a-GCST90013879	7	150596929	0.0982442	407746	0.663243	Sjogren's syndrome (Firth correction) || id:ebi-a-GCST90013879	Sjogren's syndrome (Firth correction)	Sjogren's syndrome (Firth correction) || ||	TRUE	igd	7	150596929	0.0321539	2.2e-06	14306	ebi-a-GCST90016975	Gut microbiota abundance (genus Butyrivibrio id.1993)	TRUE	reported	igd	2	1	TRUE
rs142855850	A	G	A	G	0.205013	-0.102561	NA	NA	FALSE	FALSE	FALSE	ebi-a-GCST90013879	10	22587900	0.123393	407746	0.405875	Sjogren's syndrome (Firth correction) || id:ebi-a-GCST90013879	Sjogren's syndrome (Firth correction)	Sjogren's syndrome (Firth correction) || ||	TRUE	igd	10	22587900	0.0457138	6.86e-06	14306	ebi-a-GCST90016975	Gut microbiota abundance (genus Butyrivibrio id.1993)	TRUE	reported	igd	2	1	TRUE
rs16934069	T	C	T	C	-0.133784	0.00645225	NA	NA	FALSE	FALSE	FALSE	ebi-a-GCST90013879	9	119693164	0.0921647	407746	0.944187	Sjogren's syndrome (Firth correction) || id:ebi-a-GCST90013879	Sjogren's syndrome (Firth correction)	Sjogren's syndrome (Firth correction) || ||	TRUE	igd	9	119693164	0.0299444	8.86e-06	14306	ebi-a-GCST90016975	Gut microbiota abundance (genus Butyrivibrio id.1993)	TRUE	reported	igd	2	1	TRUE
rs16941336	C	T	C	T	0.127488	-0.0999853	NA	NA	FALSE	FALSE	FALSE	ebi-a-GCST90013879	17	20575697	0.0838321	407746	0.232993	Sjogren's syndrome (Firth correction) || id:ebi-a-GCST90013879	Sjogren's syndrome (Firth correction)	Sjogren's syndrome (Firth correction) || ||	TRUE	igd	17	20575697	0.0267936	1.53e-06	14306	ebi-a-GCST90016975	Gut microbiota abundance (genus Butyrivibrio id.1993)	TRUE	reported	igd	2	1	TRUE
rs17163238	G	A	G	A	0.140987	-0.141546	NA	NA	FALSE	FALSE	FALSE	ebi-a-GCST90013879	5	128976021	0.0914355	407746	0.121612	Sjogren's syndrome (Firth correction) || id:ebi-a-GCST90013879	Sjogren's syndrome (Firth correction)	Sjogren's syndrome (Firth correction) || ||	TRUE	igd	5	128976021	0.0309117	5.51e-06	14306	ebi-a-GCST90016975	Gut microbiota abundance (genus Butyrivibrio id.1993)	TRUE	reported	igd	2	1	TRUE
rs4537857	T	C	T	C	-0.12459	-0.0898608	NA	NA	FALSE	FALSE	FALSE	ebi-a-GCST90013879	13	27292666	0.0804431	407746	0.263964	Sjogren's syndrome (Firth correction) || id:ebi-a-GCST90013879	Sjogren's syndrome (Firth correction)	Sjogren's syndrome (Firth correction) || ||	TRUE	igd	13	27292666	0.0260992	1.8e-06	14306	ebi-a-GCST90016975	Gut microbiota abundance (genus Butyrivibrio id.1993)	TRUE	reported	igd	2	1	TRUE
rs486484	A	G	A	G	-0.108349	-0.0204808	NA	NA	FALSE	FALSE	FALSE	ebi-a-GCST90013879	20	811507	0.0736783	407746	0.781031	Sjogren's syndrome (Firth correction) || id:ebi-a-GCST90013879	Sjogren's syndrome (Firth correction)	Sjogren's syndrome (Firth correction) || ||	TRUE	igd	20	811507	0.0240008	6.61e-06	14306	ebi-a-GCST90016975	Gut microbiota abundance (genus Butyrivibrio id.1993)	TRUE	reported	igd	2	1	TRUE
rs4928024	G	A	G	A	0.17471	0.0686571	NA	NA	FALSE	FALSE	FALSE	ebi-a-GCST90013879	3	54288503	0.127105	407746	0.589086	Sjogren's syndrome (Firth correction) || id:ebi-a-GCST90013879	Sjogren's syndrome (Firth correction)	Sjogren's syndrome (Firth correction) || ||	TRUE	igd	3	54288503	0.0389333	8.19e-06	14306	ebi-a-GCST90016975	Gut microbiota abundance (genus Butyrivibrio id.1993)	TRUE	reported	igd	2	1	TRUE
rs72723662	C	T	C	T	0.224078	0.0868297	NA	NA	FALSE	FALSE	FALSE	ebi-a-GCST90013879	14	76065563	0.132587	407746	0.51254	Sjogren's syndrome (Firth correction) || id:ebi-a-GCST90013879	Sjogren's syndrome (Firth correction)	Sjogren's syndrome (Firth correction) || ||	TRUE	igd	14	76065563	0.0449336	7.86e-07	14306	ebi-a-GCST90016975	Gut microbiota abundance (genus Butyrivibrio id.1993)	TRUE	reported	igd	2	1	TRUE
rs74622183	A	G	A	G	-0.201027	-0.0292801	NA	NA	FALSE	FALSE	FALSE	ebi-a-GCST90013879	14	34150977	0.136431	407746	0.830068	Sjogren's syndrome (Firth correction) || id:ebi-a-GCST90013879	Sjogren's syndrome (Firth correction)	Sjogren's syndrome (Firth correction) || ||	TRUE	igd	14	34150977	0.0428204	2.46e-06	14306	ebi-a-GCST90016975	Gut microbiota abundance (genus Butyrivibrio id.1993)	TRUE	reported	igd	2	1	TRUE
rs77356209	T	C	T	C	0.216874	-0.0750323	NA	NA	FALSE	FALSE	FALSE	ebi-a-GCST90013879	18	10267733	0.151209	407746	0.619742	Sjogren's syndrome (Firth correction) || id:ebi-a-GCST90013879	Sjogren's syndrome (Firth correction)	Sjogren's syndrome (Firth correction) || ||	TRUE	igd	18	10267733	0.0483299	6.66e-06	14306	ebi-a-GCST90016975	Gut microbiota abundance (genus Butyrivibrio id.1993)	TRUE	reported	igd	2	1	TRUE
rs7752361	G	A	G	A	0.11923	-0.00592417	NA	NA	FALSE	FALSE	FALSE	ebi-a-GCST90013879	6	111780705	0.0739486	407746	0.936148	Sjogren's syndrome (Firth correction) || id:ebi-a-GCST90013879	Sjogren's syndrome (Firth correction)	Sjogren's syndrome (Firth correction) || ||	TRUE	igd	6	111780705	0.0239975	7.69e-07	14306	ebi-a-GCST90016975	Gut microbiota abundance (genus Butyrivibrio id.1993)	TRUE	reported	igd	2	1	TRUE
rs7763512	A	G	A	G	-0.119846	-0.112014	NA	NA	FALSE	FALSE	FALSE	ebi-a-GCST90013879	6	21960091	0.0749263	407746	0.134917	Sjogren's syndrome (Firth correction) || id:ebi-a-GCST90013879	Sjogren's syndrome (Firth correction)	Sjogren's syndrome (Firth correction) || ||	TRUE	igd	6	21960091	0.0253367	3.11e-06	14306	ebi-a-GCST90016975	Gut microbiota abundance (genus Butyrivibrio id.1993)	TRUE	reported	igd	2	1	TRUE
rs9349693	G	A	G	A	-0.117973	-0.0332548	NA	NA	FALSE	FALSE	FALSE	ebi-a-GCST90013879	6	53939724	0.0803998	407746	0.679154	Sjogren's syndrome (Firth correction) || id:ebi-a-GCST90013879	Sjogren's syndrome (Firth correction)	Sjogren's syndrome (Firth correction) || ||	TRUE	igd	6	53939724	0.0259861	5.55e-06	14306	ebi-a-GCST90016975	Gut microbiota abundance (genus Butyrivibrio id.1993)	TRUE	reported	igd	2	1	TRUE
rs10084203	G	A	G	A	-0.0549699	-0.0339094	NA	NA	FALSE	FALSE	FALSE	ebi-a-GCST90013879	2	191304149	0.08537	407746	0.691216	Sjogren's syndrome (Firth correction) || id:ebi-a-GCST90013879	Sjogren's syndrome (Firth correction)	Sjogren's syndrome (Firth correction) || ||	TRUE	igd	2	191304149	0.0123563	8.59e-06	14306	ebi-a-GCST90016973	Gut microbiota abundance (genus Butyricicoccus id.2055)	TRUE	reported	igd	2	1	TRUE
rs12034718	G	A	G	A	-0.0701199	0.138739	NA	NA	FALSE	FALSE	FALSE	ebi-a-GCST90013879	1	67379595	0.103011	407746	0.178031	Sjogren's syndrome (Firth correction) || id:ebi-a-GCST90013879	Sjogren's syndrome (Firth correction)	Sjogren's syndrome (Firth correction) || ||	TRUE	igd	1	67379595	0.0158213	9.58e-06	14306	ebi-a-GCST90016973	Gut microbiota abundance (genus Butyricicoccus id.2055)	TRUE	reported	igd	2	1	TRUE
rs12585793	T	C	T	C	-0.262206	0.0227699	NA	NA	FALSE	FALSE	FALSE	ebi-a-GCST90013879	13	27018240	0.183752	407746	0.901381	Sjogren's syndrome (Firth correction) || id:ebi-a-GCST90013879	Sjogren's syndrome (Firth correction)	Sjogren's syndrome (Firth correction) || ||	TRUE	igd	13	27018240	0.0564729	5.79e-06	14306	ebi-a-GCST90016973	Gut microbiota abundance (genus Butyricicoccus id.2055)	TRUE	reported	igd	2	1	TRUE
rs2017189	T	G	T	G	0.0506956	-0.0791431	NA	NA	FALSE	FALSE	FALSE	ebi-a-GCST90013879	4	7460153	0.0744137	407746	0.287531	Sjogren's syndrome (Firth correction) || id:ebi-a-GCST90013879	Sjogren's syndrome (Firth correction)	Sjogren's syndrome (Firth correction) || ||	TRUE	igd	4	7460153	0.011024	3.87e-06	14306	ebi-a-GCST90016973	Gut microbiota abundance (genus Butyricicoccus id.2055)	TRUE	reported	igd	2	1	TRUE
rs4962426	T	G	T	G	-0.0614216	0.0448101	NA	NA	FALSE	FALSE	FALSE	ebi-a-GCST90013879	10	126908208	0.0889544	407746	0.614442	Sjogren's syndrome (Firth correction) || id:ebi-a-GCST90013879	Sjogren's syndrome (Firth correction)	Sjogren's syndrome (Firth correction) || ||	TRUE	igd	10	126908208	0.0135979	7.38e-06	14306	ebi-a-GCST90016973	Gut microbiota abundance (genus Butyricicoccus id.2055)	TRUE	reported	igd	2	1	TRUE
rs56221232	T	C	T	C	0.0828027	-0.19812	NA	NA	FALSE	FALSE	FALSE	ebi-a-GCST90013879	2	153453410	0.115514	407746	0.0863237	Sjogren's syndrome (Firth correction) || id:ebi-a-GCST90013879	Sjogren's syndrome (Firth correction)	Sjogren's syndrome (Firth correction) || ||	TRUE	igd	2	153453410	0.0167401	7.62e-07	14306	ebi-a-GCST90016973	Gut microbiota abundance (genus Butyricicoccus id.2055)	TRUE	reported	igd	2	1	TRUE
rs62478070	T	G	T	G	0.224039	0.0384103	NA	NA	FALSE	FALSE	FALSE	ebi-a-GCST90013879	7	157688150	0.167651	407746	0.818784	Sjogren's syndrome (Firth correction) || id:ebi-a-GCST90013879	Sjogren's syndrome (Firth correction)	Sjogren's syndrome (Firth correction) || ||	TRUE	igd	7	157688150	0.0494959	5.94e-06	14306	ebi-a-GCST90016973	Gut microbiota abundance (genus Butyricicoccus id.2055)	TRUE	reported	igd	2	1	TRUE
rs7322368	C	T	C	T	-0.0815733	-0.028292	NA	NA	FALSE	FALSE	FALSE	ebi-a-GCST90013879	13	100213990	0.125634	407746	0.821829	Sjogren's syndrome (Firth correction) || id:ebi-a-GCST90013879	Sjogren's syndrome (Firth correction)	Sjogren's syndrome (Firth correction) || ||	TRUE	igd	13	100213990	0.0183167	5.52e-06	14306	ebi-a-GCST90016973	Gut microbiota abundance (genus Butyricicoccus id.2055)	TRUE	reported	igd	2	1	TRUE
rs10090365	G	A	G	A	0.0834413	-0.0531486	NA	NA	FALSE	FALSE	FALSE	ebi-a-GCST90013879	8	138638199	0.0740578	407746	0.472965	Sjogren's syndrome (Firth correction) || id:ebi-a-GCST90013879	Sjogren's syndrome (Firth correction)	Sjogren's syndrome (Firth correction) || ||	TRUE	igd	8	138638199	0.0180989	4.17e-06	14306	ebi-a-GCST90016976	Gut microbiota abundance (genus Candidatus Soleaferrea id.11350)	TRUE	reported	igd	2	1	TRUE
rs10108780	A	G	A	G	-0.092834	0.0111722	NA	NA	FALSE	FALSE	FALSE	ebi-a-GCST90013879	8	123882833	0.081142	407746	0.890488	Sjogren's syndrome (Firth correction) || id:ebi-a-GCST90013879	Sjogren's syndrome (Firth correction)	Sjogren's syndrome (Firth correction) || ||	TRUE	igd	8	123882833	0.0199807	3.64e-06	14306	ebi-a-GCST90016976	Gut microbiota abundance (genus Candidatus Soleaferrea id.11350)	TRUE	reported	igd	2	1	TRUE
rs10809135	C	T	C	T	-0.0834858	-0.0970211	NA	NA	FALSE	FALSE	FALSE	ebi-a-GCST90013879	9	10611282	0.0734201	407746	0.186351	Sjogren's syndrome (Firth correction) || id:ebi-a-GCST90013879	Sjogren's syndrome (Firth correction)	Sjogren's syndrome (Firth correction) || ||	TRUE	igd	9	10611282	0.0182426	5.47e-06	14306	ebi-a-GCST90016976	Gut microbiota abundance (genus Candidatus Soleaferrea id.11350)	TRUE	reported	igd	2	1	TRUE
rs36155147	T	C	T	C	-0.104966	0.121237	NA	NA	FALSE	FALSE	FALSE	ebi-a-GCST90013879	7	352368	0.0997551	407746	0.224234	Sjogren's syndrome (Firth correction) || id:ebi-a-GCST90013879	Sjogren's syndrome (Firth correction)	Sjogren's syndrome (Firth correction) || ||	TRUE	igd	7	352368	0.0240995	5.41e-06	14306	ebi-a-GCST90016976	Gut microbiota abundance (genus Candidatus Soleaferrea id.11350)	TRUE	reported	igd	2	1	TRUE
rs4294381	C	T	C	T	-0.112197	0.0493375	NA	NA	FALSE	FALSE	FALSE	ebi-a-GCST90013879	1	224688107	0.0923093	407746	0.59301	Sjogren's syndrome (Firth correction) || id:ebi-a-GCST90013879	Sjogren's syndrome (Firth correction)	Sjogren's syndrome (Firth correction) || ||	TRUE	igd	1	224688107	0.023186	1.37e-06	14306	ebi-a-GCST90016976	Gut microbiota abundance (genus Candidatus Soleaferrea id.11350)	TRUE	reported	igd	2	1	TRUE
rs4678258	T	C	T	C	0.0986136	-0.135072	NA	NA	FALSE	FALSE	FALSE	ebi-a-GCST90013879	3	137945192	0.0889637	407746	0.128943	Sjogren's syndrome (Firth correction) || id:ebi-a-GCST90013879	Sjogren's syndrome (Firth correction)	Sjogren's syndrome (Firth correction) || ||	TRUE	igd	3	137945192	0.0215646	5.53e-06	14306	ebi-a-GCST90016976	Gut microbiota abundance (genus Candidatus Soleaferrea id.11350)	TRUE	reported	igd	2	1	TRUE
rs6489992	A	G	A	G	-0.0840437	0.20358	NA	NA	FALSE	FALSE	FALSE	ebi-a-GCST90013879	12	115352769	0.0727931	407746	0.00585059	Sjogren's syndrome (Firth correction) || id:ebi-a-GCST90013879	Sjogren's syndrome (Firth correction)	Sjogren's syndrome (Firth correction) || ||	TRUE	igd	12	115352769	0.0187031	7.89e-06	14306	ebi-a-GCST90016976	Gut microbiota abundance (genus Candidatus Soleaferrea id.11350)	TRUE	reported	igd	2	1	TRUE
rs6494306	A	G	A	G	-0.0969304	-0.135515	NA	NA	FALSE	FALSE	FALSE	ebi-a-GCST90013879	15	62394540	0.0883134	407746	0.124913	Sjogren's syndrome (Firth correction) || id:ebi-a-GCST90013879	Sjogren's syndrome (Firth correction)	Sjogren's syndrome (Firth correction) || ||	TRUE	igd	15	62394540	0.0214221	5.8e-06	14306	ebi-a-GCST90016976	Gut microbiota abundance (genus Candidatus Soleaferrea id.11350)	TRUE	reported	igd	2	1	TRUE
rs7400877	C	T	C	T	0.0951085	0.197718	NA	NA	FALSE	FALSE	FALSE	ebi-a-GCST90013879	14	76403542	0.090944	407746	0.0276796	Sjogren's syndrome (Firth correction) || id:ebi-a-GCST90013879	Sjogren's syndrome (Firth correction)	Sjogren's syndrome (Firth correction) || ||	TRUE	igd	14	76403542	0.0212799	9.29e-06	14306	ebi-a-GCST90016976	Gut microbiota abundance (genus Candidatus Soleaferrea id.11350)	TRUE	reported	igd	2	1	TRUE
rs830151	A	G	A	G	-0.194561	-0.249022	NA	NA	FALSE	FALSE	FALSE	ebi-a-GCST90013879	19	47985753	0.158574	407746	0.116326	Sjogren's syndrome (Firth correction) || id:ebi-a-GCST90013879	Sjogren's syndrome (Firth correction)	Sjogren's syndrome (Firth correction) || ||	TRUE	igd	19	47985753	0.0347932	4.26e-08	14306	ebi-a-GCST90016976	Gut microbiota abundance (genus Candidatus Soleaferrea id.11350)	TRUE	reported	igd	2	1	TRUE
rs9973954	G	A	G	A	-0.0892075	-0.0706059	NA	NA	FALSE	FALSE	FALSE	ebi-a-GCST90013879	2	19885907	0.0821258	407746	0.389939	Sjogren's syndrome (Firth correction) || id:ebi-a-GCST90013879	Sjogren's syndrome (Firth correction)	Sjogren's syndrome (Firth correction) || ||	TRUE	igd	2	19885907	0.0195401	5.95e-06	14306	ebi-a-GCST90016976	Gut microbiota abundance (genus Candidatus Soleaferrea id.11350)	TRUE	reported	igd	2	1	TRUE
rs10093275	T	C	T	C	-0.0534595	-0.0106144	NA	NA	FALSE	FALSE	FALSE	ebi-a-GCST90013879	8	69732887	0.080657	407746	0.895301	Sjogren's syndrome (Firth correction) || id:ebi-a-GCST90013879	Sjogren's syndrome (Firth correction)	Sjogren's syndrome (Firth correction) || ||	TRUE	igd	8	69732887	0.011677	5.35e-06	14306	ebi-a-GCST90016951	Gut microbiota abundance (family Ruminococcaceae id.2050)	TRUE	reported	igd	2	1	TRUE
rs10166469	C	T	C	T	0.053336	-0.0943768	NA	NA	FALSE	FALSE	FALSE	ebi-a-GCST90013879	2	29829167	0.0848613	407746	0.266082	Sjogren's syndrome (Firth correction) || id:ebi-a-GCST90013879	Sjogren's syndrome (Firth correction)	Sjogren's syndrome (Firth correction) || ||	TRUE	igd	2	29829167	0.0120209	8.52e-06	14306	ebi-a-GCST90016951	Gut microbiota abundance (family Ruminococcaceae id.2050)	TRUE	reported	igd	2	1	TRUE
rs1158100	G	A	G	A	0.0490539	-0.185011	NA	NA	FALSE	FALSE	FALSE	ebi-a-GCST90013879	8	4555684	0.0734271	407746	0.0128242	Sjogren's syndrome (Firth correction) || id:ebi-a-GCST90013879	Sjogren's syndrome (Firth correction)	Sjogren's syndrome (Firth correction) || ||	TRUE	igd	8	4555684	0.0109865	8.61e-06	14306	ebi-a-GCST90016951	Gut microbiota abundance (family Ruminococcaceae id.2050)	TRUE	reported	igd	2	1	TRUE
rs1612733	T	C	T	C	0.108708	0.214974	NA	NA	FALSE	FALSE	FALSE	ebi-a-GCST90013879	1	107661606	0.162554	407746	0.186008	Sjogren's syndrome (Firth correction) || id:ebi-a-GCST90013879	Sjogren's syndrome (Firth correction)	Sjogren's syndrome (Firth correction) || ||	TRUE	igd	1	107661606	0.0238006	4.22e-06	14306	ebi-a-GCST90016951	Gut microbiota abundance (family Ruminococcaceae id.2050)	TRUE	reported	igd	2	1	TRUE
rs17376049	T	C	T	C	0.0848534	0.023132	NA	NA	FALSE	FALSE	FALSE	ebi-a-GCST90013879	1	61425267	0.116818	407746	0.843031	Sjogren's syndrome (Firth correction) || id:ebi-a-GCST90013879	Sjogren's syndrome (Firth correction)	Sjogren's syndrome (Firth correction) || ||	TRUE	igd	1	61425267	0.0172114	7.3e-07	14306	ebi-a-GCST90016951	Gut microbiota abundance (family Ruminococcaceae id.2050)	TRUE	reported	igd	2	1	TRUE
rs2113833	C	T	C	T	-0.169146	-0.305805	NA	NA	FALSE	FALSE	FALSE	ebi-a-GCST90013879	2	218216801	0.18109	407746	0.0912788	Sjogren's syndrome (Firth correction) || id:ebi-a-GCST90013879	Sjogren's syndrome (Firth correction)	Sjogren's syndrome (Firth correction) || ||	TRUE	igd	2	218216801	0.0355009	1.14e-06	14306	ebi-a-GCST90016951	Gut microbiota abundance (family Ruminococcaceae id.2050)	TRUE	reported	igd	2	1	TRUE
rs3009418	A	C	A	C	-0.0927607	-0.00578722	NA	NA	FALSE	FALSE	FALSE	ebi-a-GCST90013879	1	147744468	0.139635	407746	0.966941	Sjogren's syndrome (Firth correction) || id:ebi-a-GCST90013879	Sjogren's syndrome (Firth correction)	Sjogren's syndrome (Firth correction) || ||	TRUE	igd	1	147744468	0.0210123	8.69e-06	14306	ebi-a-GCST90016951	Gut microbiota abundance (family Ruminococcaceae id.2050)	TRUE	reported	igd	2	1	TRUE
rs55793120	T	C	T	C	0.13822	-0.0650714	NA	NA	FALSE	FALSE	FALSE	ebi-a-GCST90013879	12	47384118	0.160742	407746	0.68561	Sjogren's syndrome (Firth correction) || id:ebi-a-GCST90013879	Sjogren's syndrome (Firth correction)	Sjogren's syndrome (Firth correction) || ||	TRUE	igd	12	47384118	0.0266152	1.44e-07	14306	ebi-a-GCST90016951	Gut microbiota abundance (family Ruminococcaceae id.2050)	TRUE	reported	igd	2	1	TRUE
rs56199908	T	C	T	C	-0.199327	-0.0705716	NA	NA	FALSE	FALSE	FALSE	ebi-a-GCST90013879	9	2801371	0.159699	407746	0.658558	Sjogren's syndrome (Firth correction) || id:ebi-a-GCST90013879	Sjogren's syndrome (Firth correction)	Sjogren's syndrome (Firth correction) || ||	TRUE	igd	9	2801371	0.0410444	1.66e-06	14306	ebi-a-GCST90016951	Gut microbiota abundance (family Ruminococcaceae id.2050)	TRUE	reported	igd	2	1	TRUE
rs76724913	T	G	T	G	0.0901053	-0.0173136	NA	NA	FALSE	FALSE	FALSE	ebi-a-GCST90013879	1	24473669	0.150247	407746	0.908259	Sjogren's syndrome (Firth correction) || id:ebi-a-GCST90013879	Sjogren's syndrome (Firth correction)	Sjogren's syndrome (Firth correction) || ||	TRUE	igd	1	24473669	0.0203104	9.6e-06	14306	ebi-a-GCST90016951	Gut microbiota abundance (family Ruminococcaceae id.2050)	TRUE	reported	igd	2	1	TRUE
rs10093861	G	A	G	A	-0.0568869	-0.0618866	NA	NA	FALSE	FALSE	FALSE	ebi-a-GCST90013879	8	121244406	0.0737413	407746	0.401335	Sjogren's syndrome (Firth correction) || id:ebi-a-GCST90013879	Sjogren's syndrome (Firth correction)	Sjogren's syndrome (Firth correction) || ||	TRUE	igd	8	121244406	0.0121152	3.06e-06	14306	ebi-a-GCST90017021	Gut microbiota abundance (genus Lachnospiraceae FCS020 group id.11314)	TRUE	reported	igd	2	1	TRUE
rs1254846	A	G	A	G	-0.105963	-0.11179	NA	NA	FALSE	FALSE	FALSE	ebi-a-GCST90013879	10	44346094	0.142119	407746	0.431519	Sjogren's syndrome (Firth correction) || id:ebi-a-GCST90013879	Sjogren's syndrome (Firth correction)	Sjogren's syndrome (Firth correction) || ||	TRUE	igd	10	44346094	0.0232501	5.6e-06	14306	ebi-a-GCST90017021	Gut microbiota abundance (genus Lachnospiraceae FCS020 group id.11314)	TRUE	reported	igd	2	1	TRUE
rs1363769	C	T	C	T	0.200628	-0.124171	NA	NA	FALSE	FALSE	FALSE	ebi-a-GCST90013879	19	17865305	0.166403	407746	0.455543	Sjogren's syndrome (Firth correction) || id:ebi-a-GCST90013879	Sjogren's syndrome (Firth correction)	Sjogren's syndrome (Firth correction) || ||	TRUE	igd	19	17865305	0.0449372	1.58e-06	14306	ebi-a-GCST90017021	Gut microbiota abundance (genus Lachnospiraceae FCS020 group id.11314)	TRUE	reported	igd	2	1	TRUE
rs2322265	C	T	C	T	-0.0666305	-0.032563	NA	NA	FALSE	FALSE	FALSE	ebi-a-GCST90013879	4	166588085	0.086493	407746	0.70656	Sjogren's syndrome (Firth correction) || id:ebi-a-GCST90013879	Sjogren's syndrome (Firth correction)	Sjogren's syndrome (Firth correction) || ||	TRUE	igd	4	166588085	0.0141577	5.21e-06	14306	ebi-a-GCST90017021	Gut microbiota abundance (genus Lachnospiraceae FCS020 group id.11314)	TRUE	reported	igd	2	1	TRUE
rs2862811	C	T	C	T	-0.0564927	-0.128495	NA	NA	FALSE	FALSE	FALSE	ebi-a-GCST90013879	3	165996415	0.0740685	407746	0.0827732	Sjogren's syndrome (Firth correction) || id:ebi-a-GCST90013879	Sjogren's syndrome (Firth correction)	Sjogren's syndrome (Firth correction) || ||	TRUE	igd	3	165996415	0.0121736	3.92e-06	14306	ebi-a-GCST90017021	Gut microbiota abundance (genus Lachnospiraceae FCS020 group id.11314)	TRUE	reported	igd	2	1	TRUE
rs35035870	T	C	T	C	-0.190615	0.109917	NA	NA	FALSE	FALSE	FALSE	ebi-a-GCST90013879	11	3248876	0.177519	407746	0.535795	Sjogren's syndrome (Firth correction) || id:ebi-a-GCST90013879	Sjogren's syndrome (Firth correction)	Sjogren's syndrome (Firth correction) || ||	TRUE	igd	11	3248876	0.0414403	2.62e-06	14306	ebi-a-GCST90017021	Gut microbiota abundance (genus Lachnospiraceae FCS020 group id.11314)	TRUE	reported	igd	2	1	TRUE
rs3999074	G	T	G	T	-0.0550587	0.0346766	NA	NA	FALSE	FALSE	FALSE	ebi-a-GCST90013879	10	65563647	0.0747795	407746	0.642849	Sjogren's syndrome (Firth correction) || id:ebi-a-GCST90013879	Sjogren's syndrome (Firth correction)	Sjogren's syndrome (Firth correction) || ||	TRUE	igd	10	65563647	0.0121847	6.55e-06	14306	ebi-a-GCST90017021	Gut microbiota abundance (genus Lachnospiraceae FCS020 group id.11314)	TRUE	reported	igd	2	1	TRUE
rs4452603	T	G	T	G	0.0604208	0.0262207	NA	NA	FALSE	FALSE	FALSE	ebi-a-GCST90013879	6	71966268	0.0834794	407746	0.753446	Sjogren's syndrome (Firth correction) || id:ebi-a-GCST90013879	Sjogren's syndrome (Firth correction)	Sjogren's syndrome (Firth correction) || ||	TRUE	igd	6	71966268	0.0135965	8.98e-06	14306	ebi-a-GCST90017021	Gut microbiota abundance (genus Lachnospiraceae FCS020 group id.11314)	TRUE	reported	igd	2	1	TRUE
rs7249113	G	A	G	A	0.0679483	0.23699	NA	NA	FALSE	FALSE	FALSE	ebi-a-GCST90013879	19	2571232	0.0762411	407746	0.00238397	Sjogren's syndrome (Firth correction) || id:ebi-a-GCST90013879	Sjogren's syndrome (Firth correction)	Sjogren's syndrome (Firth correction) || ||	TRUE	igd	19	2571232	0.0133496	3.72e-07	14306	ebi-a-GCST90017021	Gut microbiota abundance (genus Lachnospiraceae FCS020 group id.11314)	TRUE	reported	igd	2	1	TRUE
rs72793667	A	G	A	G	-0.116881	-0.0962407	NA	NA	FALSE	FALSE	FALSE	ebi-a-GCST90013879	2	53946431	0.136305	407746	0.480146	Sjogren's syndrome (Firth correction) || id:ebi-a-GCST90013879	Sjogren's syndrome (Firth correction)	Sjogren's syndrome (Firth correction) || ||	TRUE	igd	2	53946431	0.0246589	1.63e-06	14306	ebi-a-GCST90017021	Gut microbiota abundance (genus Lachnospiraceae FCS020 group id.11314)	TRUE	reported	igd	2	1	TRUE
rs9308097	G	A	G	A	-0.055381	0.0563449	NA	NA	FALSE	FALSE	FALSE	ebi-a-GCST90013879	4	165786478	0.0752472	407746	0.453979	Sjogren's syndrome (Firth correction) || id:ebi-a-GCST90013879	Sjogren's syndrome (Firth correction)	Sjogren's syndrome (Firth correction) || ||	TRUE	igd	4	165786478	0.0123659	7.47e-06	14306	ebi-a-GCST90017021	Gut microbiota abundance (genus Lachnospiraceae FCS020 group id.11314)	TRUE	reported	igd	2	1	TRUE
rs9788306	C	T	C	T	-0.062804	0.0937949	NA	NA	FALSE	FALSE	FALSE	ebi-a-GCST90013879	13	40419314	0.0807262	407746	0.24528	Sjogren's syndrome (Firth correction) || id:ebi-a-GCST90013879	Sjogren's syndrome (Firth correction)	Sjogren's syndrome (Firth correction) || ||	TRUE	igd	13	40419314	0.0130744	1.39e-06	14306	ebi-a-GCST90017021	Gut microbiota abundance (genus Lachnospiraceae FCS020 group id.11314)	TRUE	reported	igd	2	1	TRUE
rs10093869	A	G	A	G	-0.0577795	-0.0208426	NA	NA	FALSE	FALSE	FALSE	ebi-a-GCST90013879	8	1266824	0.0781849	407746	0.789792	Sjogren's syndrome (Firth correction) || id:ebi-a-GCST90013879	Sjogren's syndrome (Firth correction)	Sjogren's syndrome (Firth correction) || ||	TRUE	igd	8	1266824	0.0125389	3.67e-06	14306	ebi-a-GCST90017034	Gut microbiota abundance (genus Odoribacter id.952)	TRUE	reported	igd	2	1	TRUE
rs10423795	T	C	T	C	-0.0550695	-0.0015258	NA	NA	FALSE	FALSE	FALSE	ebi-a-GCST90013879	19	49523088	0.0752288	407746	0.983818	Sjogren's syndrome (Firth correction) || id:ebi-a-GCST90013879	Sjogren's syndrome (Firth correction)	Sjogren's syndrome (Firth correction) || ||	TRUE	igd	19	49523088	0.0121164	6.58e-06	14306	ebi-a-GCST90017034	Gut microbiota abundance (genus Odoribacter id.952)	TRUE	reported	igd	2	1	TRUE
rs28417404	A	G	A	G	-0.0726896	-0.104521	NA	NA	FALSE	FALSE	FALSE	ebi-a-GCST90013879	14	70944224	0.100431	407746	0.298005	Sjogren's syndrome (Firth correction) || id:ebi-a-GCST90013879	Sjogren's syndrome (Firth correction)	Sjogren's syndrome (Firth correction) || ||	TRUE	igd	14	70944224	0.0161372	3.68e-06	14306	ebi-a-GCST90017034	Gut microbiota abundance (genus Odoribacter id.952)	TRUE	reported	igd	2	1	TRUE
rs4793970	A	G	A	G	-0.0576329	0.00781784	NA	NA	FALSE	FALSE	FALSE	ebi-a-GCST90013879	17	46763962	0.0814542	407746	0.923538	Sjogren's syndrome (Firth correction) || id:ebi-a-GCST90013879	Sjogren's syndrome (Firth correction)	Sjogren's syndrome (Firth correction) || ||	TRUE	igd	17	46763962	0.0129154	6.03e-06	14306	ebi-a-GCST90017034	Gut microbiota abundance (genus Odoribacter id.952)	TRUE	reported	igd	2	1	TRUE
rs6856150	A	G	A	G	-0.0881922	0.123325	NA	NA	FALSE	FALSE	FALSE	ebi-a-GCST90013879	4	11907559	0.125201	407746	0.324614	Sjogren's syndrome (Firth correction) || id:ebi-a-GCST90013879	Sjogren's syndrome (Firth correction)	Sjogren's syndrome (Firth correction) || ||	TRUE	igd	4	11907559	0.0194146	6.06e-06	14306	ebi-a-GCST90017034	Gut microbiota abundance (genus Odoribacter id.952)	TRUE	reported	igd	2	1	TRUE
rs74553962	T	G	T	G	0.121449	0.29274	NA	NA	FALSE	FALSE	FALSE	ebi-a-GCST90013879	8	69677480	0.131209	407746	0.0326205	Sjogren's syndrome (Firth correction) || id:ebi-a-GCST90013879	Sjogren's syndrome (Firth correction)	Sjogren's syndrome (Firth correction) || ||	TRUE	igd	8	69677480	0.0264106	9.49e-06	14306	ebi-a-GCST90017034	Gut microbiota abundance (genus Odoribacter id.952)	TRUE	reported	igd	2	1	TRUE
rs77779484	G	A	G	A	-0.133489	0.0695938	NA	NA	FALSE	FALSE	FALSE	ebi-a-GCST90013879	12	67655943	0.163767	407746	0.670868	Sjogren's syndrome (Firth correction) || id:ebi-a-GCST90013879	Sjogren's syndrome (Firth correction)	Sjogren's syndrome (Firth correction) || ||	TRUE	igd	12	67655943	0.0268526	6.56e-07	14306	ebi-a-GCST90017034	Gut microbiota abundance (genus Odoribacter id.952)	TRUE	reported	igd	2	1	TRUE
rs10098492	T	C	T	C	0.132323	0.097367	NA	NA	FALSE	FALSE	FALSE	ebi-a-GCST90013879	8	113109756	0.129705	407746	0.452846	Sjogren's syndrome (Firth correction) || id:ebi-a-GCST90013879	Sjogren's syndrome (Firth correction)	Sjogren's syndrome (Firth correction) || ||	TRUE	igd	8	113109756	0.0293688	6.41e-06	14306	ebi-a-GCST90016992	Gut microbiota abundance (genus Enterorhabdus id.820)	TRUE	reported	igd	2	1	TRUE
rs114731706	T	G	T	G	0.182308	-0.164945	NA	NA	FALSE	FALSE	FALSE	ebi-a-GCST90013879	2	19611953	0.161653	407746	0.307556	Sjogren's syndrome (Firth correction) || id:ebi-a-GCST90013879	Sjogren's syndrome (Firth correction)	Sjogren's syndrome (Firth correction) || ||	TRUE	igd	2	19611953	0.0382298	2.17e-06	14306	ebi-a-GCST90016992	Gut microbiota abundance (genus Enterorhabdus id.820)	TRUE	reported	igd	2	1	TRUE
rs2051957	C	T	C	T	0.0843291	0.0398506	NA	NA	FALSE	FALSE	FALSE	ebi-a-GCST90013879	7	89709883	0.0845212	407746	0.637293	Sjogren's syndrome (Firth correction) || id:ebi-a-GCST90013879	Sjogren's syndrome (Firth correction)	Sjogren's syndrome (Firth correction) || ||	TRUE	igd	7	89709883	0.0189864	8.9e-06	14306	ebi-a-GCST90016992	Gut microbiota abundance (genus Enterorhabdus id.820)	TRUE	reported	igd	2	1	TRUE
rs3017103	G	A	G	A	-0.0980897	-0.016373	NA	NA	FALSE	FALSE	FALSE	ebi-a-GCST90013879	11	62174193	0.0960563	407746	0.864654	Sjogren's syndrome (Firth correction) || id:ebi-a-GCST90013879	Sjogren's syndrome (Firth correction)	Sjogren's syndrome (Firth correction) || ||	TRUE	igd	11	62174193	0.0208995	2.94e-06	14306	ebi-a-GCST90016992	Gut microbiota abundance (genus Enterorhabdus id.820)	TRUE	reported	igd	2	1	TRUE
rs73331712	T	C	T	C	0.26199	0.349963	NA	NA	FALSE	FALSE	FALSE	ebi-a-GCST90013879	12	69515102	0.14706	407746	0.0240702	Sjogren's syndrome (Firth correction) || id:ebi-a-GCST90013879	Sjogren's syndrome (Firth correction)	Sjogren's syndrome (Firth correction) || ||	TRUE	igd	12	69515102	0.055123	4.85e-06	14306	ebi-a-GCST90016992	Gut microbiota abundance (genus Enterorhabdus id.820)	TRUE	reported	igd	2	1	TRUE
rs77655283	G	A	G	A	0.132988	0.0309778	NA	NA	FALSE	FALSE	FALSE	ebi-a-GCST90013879	2	236439879	0.141188	407746	0.826332	Sjogren's syndrome (Firth correction) || id:ebi-a-GCST90013879	Sjogren's syndrome (Firth correction)	Sjogren's syndrome (Firth correction) || ||	TRUE	igd	2	236439879	0.0298306	5.88e-06	14306	ebi-a-GCST90016992	Gut microbiota abundance (genus Enterorhabdus id.820)	TRUE	reported	igd	2	1	TRUE
rs1010560	C	A	C	A	0.0580232	0.122677	NA	NA	FALSE	FALSE	FALSE	ebi-a-GCST90013879	1	30400301	0.0802303	407746	0.12625	Sjogren's syndrome (Firth correction) || id:ebi-a-GCST90013879	Sjogren's syndrome (Firth correction)	Sjogren's syndrome (Firth correction) || ||	TRUE	igd	1	30400301	0.0122722	1.96e-06	14306	ebi-a-GCST90016983	Gut microbiota abundance (genus Coprococcus1 id.11301)	TRUE	reported	igd	2	1	TRUE
rs12794898	G	T	G	T	0.0903299	0.00345346	NA	NA	FALSE	FALSE	FALSE	ebi-a-GCST90013879	11	124554061	0.134973	407746	0.979587	Sjogren's syndrome (Firth correction) || id:ebi-a-GCST90013879	Sjogren's syndrome (Firth correction)	Sjogren's syndrome (Firth correction) || ||	TRUE	igd	11	124554061	0.0197212	4.92e-06	14306	ebi-a-GCST90016983	Gut microbiota abundance (genus Coprococcus1 id.11301)	TRUE	reported	igd	2	1	TRUE
rs1519491	T	C	T	C	0.0499197	-0.0518849	NA	NA	FALSE	FALSE	FALSE	ebi-a-GCST90013879	2	22079770	0.0745424	407746	0.4864	Sjogren's syndrome (Firth correction) || id:ebi-a-GCST90013879	Sjogren's syndrome (Firth correction)	Sjogren's syndrome (Firth correction) || ||	TRUE	igd	2	22079770	0.0113558	8.95e-06	14306	ebi-a-GCST90016983	Gut microbiota abundance (genus Coprococcus1 id.11301)	TRUE	reported	igd	2	1	TRUE
rs1576241	A	G	A	G	-0.0510343	-0.0928423	NA	NA	FALSE	FALSE	FALSE	ebi-a-GCST90013879	6	72529277	0.0738096	407746	0.208442	Sjogren's syndrome (Firth correction) || id:ebi-a-GCST90013879	Sjogren's syndrome (Firth correction)	Sjogren's syndrome (Firth correction) || ||	TRUE	igd	6	72529277	0.0109535	3.33e-06	14306	ebi-a-GCST90016983	Gut microbiota abundance (genus Coprococcus1 id.11301)	TRUE	reported	igd	2	1	TRUE
rs2907920	G	A	G	A	-0.0561173	-0.0625271	NA	NA	FALSE	FALSE	FALSE	ebi-a-GCST90013879	19	2600717	0.0820133	407746	0.44582	Sjogren's syndrome (Firth correction) || id:ebi-a-GCST90013879	Sjogren's syndrome (Firth correction)	Sjogren's syndrome (Firth correction) || ||	TRUE	igd	19	2600717	0.0126824	7.65e-06	14306	ebi-a-GCST90016983	Gut microbiota abundance (genus Coprococcus1 id.11301)	TRUE	reported	igd	2	1	TRUE
rs4277593	G	A	G	A	-0.0585649	0.0544236	NA	NA	FALSE	FALSE	FALSE	ebi-a-GCST90013879	20	4319420	0.0736794	407746	0.460118	Sjogren's syndrome (Firth correction) || id:ebi-a-GCST90013879	Sjogren's syndrome (Firth correction)	Sjogren's syndrome (Firth correction) || ||	TRUE	igd	20	4319420	0.0109914	1.14e-07	14306	ebi-a-GCST90016983	Gut microbiota abundance (genus Coprococcus1 id.11301)	TRUE	reported	igd	2	1	TRUE
rs56405618	A	G	A	G	-0.08963	-0.019132	NA	NA	FALSE	FALSE	FALSE	ebi-a-GCST90013879	4	174468316	0.123625	407746	0.877012	Sjogren's syndrome (Firth correction) || id:ebi-a-GCST90013879	Sjogren's syndrome (Firth correction)	Sjogren's syndrome (Firth correction) || ||	TRUE	igd	4	174468316	0.0186508	1.57e-06	14306	ebi-a-GCST90016983	Gut microbiota abundance (genus Coprococcus1 id.11301)	TRUE	reported	igd	2	1	TRUE
rs73031725	T	C	T	C	0.167591	-0.184613	NA	NA	FALSE	FALSE	FALSE	ebi-a-GCST90013879	11	134622282	0.185356	407746	0.319253	Sjogren's syndrome (Firth correction) || id:ebi-a-GCST90013879	Sjogren's syndrome (Firth correction)	Sjogren's syndrome (Firth correction) || ||	TRUE	igd	11	134622282	0.0355224	1.98e-06	14306	ebi-a-GCST90016983	Gut microbiota abundance (genus Coprococcus1 id.11301)	TRUE	reported	igd	2	1	TRUE
rs73167075	T	C	T	C	0.0573137	-0.0994423	NA	NA	FALSE	FALSE	FALSE	ebi-a-GCST90013879	3	165693143	0.0869591	407746	0.25281	Sjogren's syndrome (Firth correction) || id:ebi-a-GCST90013879	Sjogren's syndrome (Firth correction)	Sjogren's syndrome (Firth correction) || ||	TRUE	igd	3	165693143	0.0127573	8.57e-06	14306	ebi-a-GCST90016983	Gut microbiota abundance (genus Coprococcus1 id.11301)	TRUE	reported	igd	2	1	TRUE
rs74101919	T	C	T	C	-0.0718988	0.117193	NA	NA	FALSE	FALSE	FALSE	ebi-a-GCST90013879	1	95424321	0.0949355	407746	0.217035	Sjogren's syndrome (Firth correction) || id:ebi-a-GCST90013879	Sjogren's syndrome (Firth correction)	Sjogren's syndrome (Firth correction) || ||	TRUE	igd	1	95424321	0.0144651	1.03e-06	14306	ebi-a-GCST90016983	Gut microbiota abundance (genus Coprococcus1 id.11301)	TRUE	reported	igd	2	1	TRUE
rs946513	T	C	T	C	-0.205899	-0.0813204	NA	NA	FALSE	FALSE	FALSE	ebi-a-GCST90013879	10	15913820	0.15793	407746	0.606613	Sjogren's syndrome (Firth correction) || id:ebi-a-GCST90013879	Sjogren's syndrome (Firth correction)	Sjogren's syndrome (Firth correction) || ||	TRUE	igd	10	15913820	0.0460018	8.62e-06	14306	ebi-a-GCST90016983	Gut microbiota abundance (genus Coprococcus1 id.11301)	TRUE	reported	igd	2	1	TRUE
rs10108398	G	A	G	A	0.0769142	0.0153761	NA	NA	FALSE	FALSE	FALSE	ebi-a-GCST90013879	8	59440824	0.0825842	407746	0.852298	Sjogren's syndrome (Firth correction) || id:ebi-a-GCST90013879	Sjogren's syndrome (Firth correction)	Sjogren's syndrome (Firth correction) || ||	TRUE	igd	8	59440824	0.0153953	1.09e-06	14306	ebi-a-GCST90016921	Gut microbiota abundance (class Mollicutes id.3920)	TRUE	reported	igd	2	1	TRUE
rs11890098	A	G	A	G	0.074438	-0.0621063	NA	NA	FALSE	FALSE	FALSE	ebi-a-GCST90013879	2	157532549	0.0864238	407746	0.472372	Sjogren's syndrome (Firth correction) || id:ebi-a-GCST90013879	Sjogren's syndrome (Firth correction)	Sjogren's syndrome (Firth correction) || ||	TRUE	igd	2	157532549	0.0153389	9.57e-07	14306	ebi-a-GCST90016921	Gut microbiota abundance (class Mollicutes id.3920)	TRUE	reported	igd	2	1	TRUE
rs12566890	T	G	T	G	-0.101147	-0.160931	NA	NA	FALSE	FALSE	FALSE	ebi-a-GCST90013879	1	61850864	0.138474	407746	0.245165	Sjogren's syndrome (Firth correction) || id:ebi-a-GCST90013879	Sjogren's syndrome (Firth correction)	Sjogren's syndrome (Firth correction) || ||	TRUE	igd	1	61850864	0.0230978	3.65e-06	14306	ebi-a-GCST90016921	Gut microbiota abundance (class Mollicutes id.3920)	TRUE	reported	igd	2	1	TRUE
rs17214486	C	A	C	A	0.06099	-0.0166991	NA	NA	FALSE	FALSE	FALSE	ebi-a-GCST90013879	14	97159674	0.0761059	407746	0.826323	Sjogren's syndrome (Firth correction) || id:ebi-a-GCST90013879	Sjogren's syndrome (Firth correction)	Sjogren's syndrome (Firth correction) || ||	TRUE	igd	14	97159674	0.0135623	6.61e-06	14306	ebi-a-GCST90016921	Gut microbiota abundance (class Mollicutes id.3920)	TRUE	reported	igd	2	1	TRUE
rs2464826	A	C	A	C	0.0944239	0.0578294	NA	NA	FALSE	FALSE	FALSE	ebi-a-GCST90013879	7	79490250	0.114611	407746	0.61386	Sjogren's syndrome (Firth correction) || id:ebi-a-GCST90013879	Sjogren's syndrome (Firth correction)	Sjogren's syndrome (Firth correction) || ||	TRUE	igd	7	79490250	0.0211806	8.39e-06	14306	ebi-a-GCST90016921	Gut microbiota abundance (class Mollicutes id.3920)	TRUE	reported	igd	2	1	TRUE
rs28537087	G	A	G	A	0.0820873	0.0403457	NA	NA	FALSE	FALSE	FALSE	ebi-a-GCST90013879	15	95309676	0.111324	407746	0.717041	Sjogren's syndrome (Firth correction) || id:ebi-a-GCST90013879	Sjogren's syndrome (Firth correction)	Sjogren's syndrome (Firth correction) || ||	TRUE	igd	15	95309676	0.0188312	8.07e-06	14306	ebi-a-GCST90016921	Gut microbiota abundance (class Mollicutes id.3920)	TRUE	reported	igd	2	1	TRUE
rs3768491	G	A	G	A	0.0681052	0.0972551	NA	NA	FALSE	FALSE	FALSE	ebi-a-GCST90013879	1	109965986	0.0814485	407746	0.232451	Sjogren's syndrome (Firth correction) || id:ebi-a-GCST90013879	Sjogren's syndrome (Firth correction)	Sjogren's syndrome (Firth correction) || ||	TRUE	igd	1	109965986	0.0149061	4.23e-06	14306	ebi-a-GCST90016921	Gut microbiota abundance (class Mollicutes id.3920)	TRUE	reported	igd	2	1	TRUE
rs4885016	C	T	C	T	0.0819606	0.118043	NA	NA	FALSE	FALSE	FALSE	ebi-a-GCST90013879	13	73170489	0.104255	407746	0.257529	Sjogren's syndrome (Firth correction) || id:ebi-a-GCST90013879	Sjogren's syndrome (Firth correction)	Sjogren's syndrome (Firth correction) || ||	TRUE	igd	13	73170489	0.0181628	7.27e-06	14306	ebi-a-GCST90016921	Gut microbiota abundance (class Mollicutes id.3920)	TRUE	reported	igd	2	1	TRUE
rs6043847	T	C	T	C	-0.114937	-0.136686	NA	NA	FALSE	FALSE	FALSE	ebi-a-GCST90013879	20	16259524	0.155905	407746	0.380633	Sjogren's syndrome (Firth correction) || id:ebi-a-GCST90013879	Sjogren's syndrome (Firth correction)	Sjogren's syndrome (Firth correction) || ||	TRUE	igd	20	16259524	0.0248606	4.55e-06	14306	ebi-a-GCST90016921	Gut microbiota abundance (class Mollicutes id.3920)	TRUE	reported	igd	2	1	TRUE
rs72901605	T	C	T	C	-0.0841852	-0.0234126	NA	NA	FALSE	FALSE	FALSE	ebi-a-GCST90013879	11	47103877	0.0935668	407746	0.802415	Sjogren's syndrome (Firth correction) || id:ebi-a-GCST90013879	Sjogren's syndrome (Firth correction)	Sjogren's syndrome (Firth correction) || ||	TRUE	igd	11	47103877	0.0178119	3.26e-06	14306	ebi-a-GCST90016921	Gut microbiota abundance (class Mollicutes id.3920)	TRUE	reported	igd	2	1	TRUE
rs74603314	T	C	T	C	0.221639	-0.135346	NA	NA	FALSE	FALSE	FALSE	ebi-a-GCST90013879	14	46519718	0.175936	407746	0.441723	Sjogren's syndrome (Firth correction) || id:ebi-a-GCST90013879	Sjogren's syndrome (Firth correction)	Sjogren's syndrome (Firth correction) || ||	TRUE	igd	14	46519718	0.0462918	1.56e-06	14306	ebi-a-GCST90016921	Gut microbiota abundance (class Mollicutes id.3920)	TRUE	reported	igd	2	1	TRUE
rs78169027	A	G	A	G	-0.108283	0.197589	NA	NA	FALSE	FALSE	FALSE	ebi-a-GCST90013879	11	108439087	0.127952	407746	0.12253	Sjogren's syndrome (Firth correction) || id:ebi-a-GCST90013879	Sjogren's syndrome (Firth correction)	Sjogren's syndrome (Firth correction) || ||	TRUE	igd	11	108439087	0.0237289	5.88e-06	14306	ebi-a-GCST90016921	Gut microbiota abundance (class Mollicutes id.3920)	TRUE	reported	igd	2	1	TRUE
rs10108398	G	A	G	A	0.0769142	0.0153761	NA	NA	FALSE	FALSE	FALSE	ebi-a-GCST90013879	8	59440824	0.0825842	407746	0.852298	Sjogren's syndrome (Firth correction) || id:ebi-a-GCST90013879	Sjogren's syndrome (Firth correction)	Sjogren's syndrome (Firth correction) || ||	TRUE	igd	8	59440824	0.0153953	1.09e-06	14306	ebi-a-GCST90017117	Gut microbiota abundance (phylum Tenericutes id.3919)	TRUE	reported	igd	2	1	TRUE
rs11890098	A	G	A	G	0.074438	-0.0621063	NA	NA	FALSE	FALSE	FALSE	ebi-a-GCST90013879	2	157532549	0.0864238	407746	0.472372	Sjogren's syndrome (Firth correction) || id:ebi-a-GCST90013879	Sjogren's syndrome (Firth correction)	Sjogren's syndrome (Firth correction) || ||	TRUE	igd	2	157532549	0.0153389	9.57e-07	14306	ebi-a-GCST90017117	Gut microbiota abundance (phylum Tenericutes id.3919)	TRUE	reported	igd	2	1	TRUE
rs12566890	T	G	T	G	-0.101147	-0.160931	NA	NA	FALSE	FALSE	FALSE	ebi-a-GCST90013879	1	61850864	0.138474	407746	0.245165	Sjogren's syndrome (Firth correction) || id:ebi-a-GCST90013879	Sjogren's syndrome (Firth correction)	Sjogren's syndrome (Firth correction) || ||	TRUE	igd	1	61850864	0.0230978	3.65e-06	14306	ebi-a-GCST90017117	Gut microbiota abundance (phylum Tenericutes id.3919)	TRUE	reported	igd	2	1	TRUE
rs17214486	C	A	C	A	0.06099	-0.0166991	NA	NA	FALSE	FALSE	FALSE	ebi-a-GCST90013879	14	97159674	0.0761059	407746	0.826323	Sjogren's syndrome (Firth correction) || id:ebi-a-GCST90013879	Sjogren's syndrome (Firth correction)	Sjogren's syndrome (Firth correction) || ||	TRUE	igd	14	97159674	0.0135623	6.61e-06	14306	ebi-a-GCST90017117	Gut microbiota abundance (phylum Tenericutes id.3919)	TRUE	reported	igd	2	1	TRUE
rs2464826	A	C	A	C	0.0944239	0.0578294	NA	NA	FALSE	FALSE	FALSE	ebi-a-GCST90013879	7	79490250	0.114611	407746	0.61386	Sjogren's syndrome (Firth correction) || id:ebi-a-GCST90013879	Sjogren's syndrome (Firth correction)	Sjogren's syndrome (Firth correction) || ||	TRUE	igd	7	79490250	0.0211806	8.39e-06	14306	ebi-a-GCST90017117	Gut microbiota abundance (phylum Tenericutes id.3919)	TRUE	reported	igd	2	1	TRUE
rs28537087	G	A	G	A	0.0820873	0.0403457	NA	NA	FALSE	FALSE	FALSE	ebi-a-GCST90013879	15	95309676	0.111324	407746	0.717041	Sjogren's syndrome (Firth correction) || id:ebi-a-GCST90013879	Sjogren's syndrome (Firth correction)	Sjogren's syndrome (Firth correction) || ||	TRUE	igd	15	95309676	0.0188312	8.07e-06	14306	ebi-a-GCST90017117	Gut microbiota abundance (phylum Tenericutes id.3919)	TRUE	reported	igd	2	1	TRUE
rs3768491	G	A	G	A	0.0681052	0.0972551	NA	NA	FALSE	FALSE	FALSE	ebi-a-GCST90013879	1	109965986	0.0814485	407746	0.232451	Sjogren's syndrome (Firth correction) || id:ebi-a-GCST90013879	Sjogren's syndrome (Firth correction)	Sjogren's syndrome (Firth correction) || ||	TRUE	igd	1	109965986	0.0149061	4.23e-06	14306	ebi-a-GCST90017117	Gut microbiota abundance (phylum Tenericutes id.3919)	TRUE	reported	igd	2	1	TRUE
rs4885016	C	T	C	T	0.0819606	0.118043	NA	NA	FALSE	FALSE	FALSE	ebi-a-GCST90013879	13	73170489	0.104255	407746	0.257529	Sjogren's syndrome (Firth correction) || id:ebi-a-GCST90013879	Sjogren's syndrome (Firth correction)	Sjogren's syndrome (Firth correction) || ||	TRUE	igd	13	73170489	0.0181628	7.27e-06	14306	ebi-a-GCST90017117	Gut microbiota abundance (phylum Tenericutes id.3919)	TRUE	reported	igd	2	1	TRUE
rs6043847	T	C	T	C	-0.114937	-0.136686	NA	NA	FALSE	FALSE	FALSE	ebi-a-GCST90013879	20	16259524	0.155905	407746	0.380633	Sjogren's syndrome (Firth correction) || id:ebi-a-GCST90013879	Sjogren's syndrome (Firth correction)	Sjogren's syndrome (Firth correction) || ||	TRUE	igd	20	16259524	0.0248606	4.55e-06	14306	ebi-a-GCST90017117	Gut microbiota abundance (phylum Tenericutes id.3919)	TRUE	reported	igd	2	1	TRUE
rs72901605	T	C	T	C	-0.0841852	-0.0234126	NA	NA	FALSE	FALSE	FALSE	ebi-a-GCST90013879	11	47103877	0.0935668	407746	0.802415	Sjogren's syndrome (Firth correction) || id:ebi-a-GCST90013879	Sjogren's syndrome (Firth correction)	Sjogren's syndrome (Firth correction) || ||	TRUE	igd	11	47103877	0.0178119	3.26e-06	14306	ebi-a-GCST90017117	Gut microbiota abundance (phylum Tenericutes id.3919)	TRUE	reported	igd	2	1	TRUE
rs74603314	T	C	T	C	0.221639	-0.135346	NA	NA	FALSE	FALSE	FALSE	ebi-a-GCST90013879	14	46519718	0.175936	407746	0.441723	Sjogren's syndrome (Firth correction) || id:ebi-a-GCST90013879	Sjogren's syndrome (Firth correction)	Sjogren's syndrome (Firth correction) || ||	TRUE	igd	14	46519718	0.0462918	1.56e-06	14306	ebi-a-GCST90017117	Gut microbiota abundance (phylum Tenericutes id.3919)	TRUE	reported	igd	2	1	TRUE
rs78169027	A	G	A	G	-0.108283	0.197589	NA	NA	FALSE	FALSE	FALSE	ebi-a-GCST90013879	11	108439087	0.127952	407746	0.12253	Sjogren's syndrome (Firth correction) || id:ebi-a-GCST90013879	Sjogren's syndrome (Firth correction)	Sjogren's syndrome (Firth correction) || ||	TRUE	igd	11	108439087	0.0237289	5.88e-06	14306	ebi-a-GCST90017117	Gut microbiota abundance (phylum Tenericutes id.3919)	TRUE	reported	igd	2	1	TRUE
rs10762312	A	G	A	G	0.052368	-0.155382	NA	NA	FALSE	FALSE	FALSE	ebi-a-GCST90013879	10	71571863	0.0848775	407746	0.0671522	Sjogren's syndrome (Firth correction) || id:ebi-a-GCST90013879	Sjogren's syndrome (Firth correction)	Sjogren's syndrome (Firth correction) || ||	TRUE	igd	10	71571863	0.0118814	8.7e-06	14306	ebi-a-GCST90016947	Gut microbiota abundance (family Porphyromonadaceae id.943)	TRUE	reported	igd	2	1	TRUE
rs10858364	G	T	G	T	0.055316	-0.0267171	NA	NA	FALSE	FALSE	FALSE	ebi-a-GCST90013879	9	138076081	0.0897854	407746	0.766034	Sjogren's syndrome (Firth correction) || id:ebi-a-GCST90013879	Sjogren's syndrome (Firth correction)	Sjogren's syndrome (Firth correction) || ||	TRUE	igd	9	138076081	0.012085	4.31e-06	14306	ebi-a-GCST90016947	Gut microbiota abundance (family Porphyromonadaceae id.943)	TRUE	reported	igd	2	1	TRUE
rs17065783	A	G	A	G	-0.059133	-0.0117799	NA	NA	FALSE	FALSE	FALSE	ebi-a-GCST90013879	3	62035586	0.0861623	407746	0.891254	Sjogren's syndrome (Firth correction) || id:ebi-a-GCST90013879	Sjogren's syndrome (Firth correction)	Sjogren's syndrome (Firth correction) || ||	TRUE	igd	3	62035586	0.0122235	1.79e-06	14306	ebi-a-GCST90016947	Gut microbiota abundance (family Porphyromonadaceae id.943)	TRUE	reported	igd	2	1	TRUE
rs1980561	A	G	A	G	-0.0485289	0.024445	NA	NA	FALSE	FALSE	FALSE	ebi-a-GCST90013879	14	63386516	0.0764809	407746	0.749254	Sjogren's syndrome (Firth correction) || id:ebi-a-GCST90013879	Sjogren's syndrome (Firth correction)	Sjogren's syndrome (Firth correction) || ||	TRUE	igd	14	63386516	0.0109284	8.95e-06	14306	ebi-a-GCST90016947	Gut microbiota abundance (family Porphyromonadaceae id.943)	TRUE	reported	igd	2	1	TRUE
rs35233670	T	C	T	C	-0.0473576	-0.0412184	NA	NA	FALSE	FALSE	FALSE	ebi-a-GCST90013879	17	63750903	0.0742549	407746	0.578831	Sjogren's syndrome (Firth correction) || id:ebi-a-GCST90013879	Sjogren's syndrome (Firth correction)	Sjogren's syndrome (Firth correction) || ||	TRUE	igd	17	63750903	0.010602	7.91e-06	14306	ebi-a-GCST90016947	Gut microbiota abundance (family Porphyromonadaceae id.943)	TRUE	reported	igd	2	1	TRUE
rs35961441	A	C	A	C	0.0915257	-0.327118	NA	NA	FALSE	FALSE	FALSE	ebi-a-GCST90013879	1	240929774	0.150936	407746	0.0241335	Sjogren's syndrome (Firth correction) || id:ebi-a-GCST90013879	Sjogren's syndrome (Firth correction)	Sjogren's syndrome (Firth correction) || ||	TRUE	igd	1	240929774	0.0207306	8.37e-06	14306	ebi-a-GCST90016947	Gut microbiota abundance (family Porphyromonadaceae id.943)	TRUE	reported	igd	2	1	TRUE
rs6953849	A	G	A	G	0.0718149	0.0309081	NA	NA	FALSE	FALSE	FALSE	ebi-a-GCST90013879	7	69251692	0.104369	407746	0.767121	Sjogren's syndrome (Firth correction) || id:ebi-a-GCST90013879	Sjogren's syndrome (Firth correction)	Sjogren's syndrome (Firth correction) || ||	TRUE	igd	7	69251692	0.0150724	2.44e-06	14306	ebi-a-GCST90016947	Gut microbiota abundance (family Porphyromonadaceae id.943)	TRUE	reported	igd	2	1	TRUE
rs7330827	T	C	T	C	-0.103842	0.136003	NA	NA	FALSE	FALSE	FALSE	ebi-a-GCST90013879	13	23531802	0.143083	407746	0.341848	Sjogren's syndrome (Firth correction) || id:ebi-a-GCST90013879	Sjogren's syndrome (Firth correction)	Sjogren's syndrome (Firth correction) || ||	TRUE	igd	13	23531802	0.0237355	8.05e-06	14306	ebi-a-GCST90016947	Gut microbiota abundance (family Porphyromonadaceae id.943)	TRUE	reported	igd	2	1	TRUE
rs864093	A	C	A	C	-0.0527939	-0.021893	NA	NA	FALSE	FALSE	FALSE	ebi-a-GCST90013879	4	149825977	0.0814936	407746	0.788201	Sjogren's syndrome (Firth correction) || id:ebi-a-GCST90013879	Sjogren's syndrome (Firth correction)	Sjogren's syndrome (Firth correction) || ||	TRUE	igd	4	149825977	0.0117499	9.6e-06	14306	ebi-a-GCST90016947	Gut microbiota abundance (family Porphyromonadaceae id.943)	TRUE	reported	igd	2	1	TRUE
rs10131724	C	A	C	A	0.199832	0.199703	NA	NA	FALSE	FALSE	FALSE	ebi-a-GCST90013879	14	52219066	0.1554	407746	0.198761	Sjogren's syndrome (Firth correction) || id:ebi-a-GCST90013879	Sjogren's syndrome (Firth correction)	Sjogren's syndrome (Firth correction) || ||	TRUE	igd	14	52219066	0.0414577	2.39e-06	14306	ebi-a-GCST90017004	Gut microbiota abundance (genus Eubacterium ruminantium group id.11340)	TRUE	reported	igd	2	1	TRUE
rs10923018	G	A	G	A	0.0726438	-0.0753583	NA	NA	FALSE	FALSE	FALSE	ebi-a-GCST90013879	1	88523399	0.0740196	407746	0.308638	Sjogren's syndrome (Firth correction) || id:ebi-a-GCST90013879	Sjogren's syndrome (Firth correction)	Sjogren's syndrome (Firth correction) || ||	TRUE	igd	1	88523399	0.0160924	6.8e-06	14306	ebi-a-GCST90017004	Gut microbiota abundance (genus Eubacterium ruminantium group id.11340)	TRUE	reported	igd	2	1	TRUE
rs11637981	T	G	T	G	0.073258	-0.0237817	NA	NA	FALSE	FALSE	FALSE	ebi-a-GCST90013879	15	61289622	0.0743882	407746	0.749199	Sjogren's syndrome (Firth correction) || id:ebi-a-GCST90013879	Sjogren's syndrome (Firth correction)	Sjogren's syndrome (Firth correction) || ||	TRUE	igd	15	61289622	0.0160888	5.44e-06	14306	ebi-a-GCST90017004	Gut microbiota abundance (genus Eubacterium ruminantium group id.11340)	TRUE	reported	igd	2	1	TRUE
rs13025464	C	T	C	T	0.0737077	0.0707064	NA	NA	FALSE	FALSE	FALSE	ebi-a-GCST90013879	2	201610645	0.0762208	407746	0.353588	Sjogren's syndrome (Firth correction) || id:ebi-a-GCST90013879	Sjogren's syndrome (Firth correction)	Sjogren's syndrome (Firth correction) || ||	TRUE	igd	2	201610645	0.0163786	6.97e-06	14306	ebi-a-GCST90017004	Gut microbiota abundance (genus Eubacterium ruminantium group id.11340)	TRUE	reported	igd	2	1	TRUE
rs139749	C	T	C	T	-0.0845439	-0.174226	NA	NA	FALSE	FALSE	FALSE	ebi-a-GCST90013879	22	25303055	0.079186	407746	0.0270938	Sjogren's syndrome (Firth correction) || id:ebi-a-GCST90013879	Sjogren's syndrome (Firth correction)	Sjogren's syndrome (Firth correction) || ||	TRUE	igd	22	25303055	0.0171791	8.59e-07	14306	ebi-a-GCST90017004	Gut microbiota abundance (genus Eubacterium ruminantium group id.11340)	TRUE	reported	igd	2	1	TRUE
rs16891896	G	A	G	A	-0.174787	0.0851199	NA	NA	FALSE	FALSE	FALSE	ebi-a-GCST90013879	5	33897589	0.167371	407746	0.611055	Sjogren's syndrome (Firth correction) || id:ebi-a-GCST90013879	Sjogren's syndrome (Firth correction)	Sjogren's syndrome (Firth correction) || ||	TRUE	igd	5	33897589	0.0390573	2.38e-06	14306	ebi-a-GCST90017004	Gut microbiota abundance (genus Eubacterium ruminantium group id.11340)	TRUE	reported	igd	2	1	TRUE
rs17519472	C	T	C	T	0.107804	0.0126113	NA	NA	FALSE	FALSE	FALSE	ebi-a-GCST90013879	12	30360954	0.105071	407746	0.904462	Sjogren's syndrome (Firth correction) || id:ebi-a-GCST90013879	Sjogren's syndrome (Firth correction)	Sjogren's syndrome (Firth correction) || ||	TRUE	igd	12	30360954	0.0233984	4.7e-06	14306	ebi-a-GCST90017004	Gut microbiota abundance (genus Eubacterium ruminantium group id.11340)	TRUE	reported	igd	2	1	TRUE
rs209813	G	A	G	A	-0.103488	0.010437	NA	NA	FALSE	FALSE	FALSE	ebi-a-GCST90013879	6	11953633	0.113661	407746	0.926837	Sjogren's syndrome (Firth correction) || id:ebi-a-GCST90013879	Sjogren's syndrome (Firth correction)	Sjogren's syndrome (Firth correction) || ||	TRUE	igd	6	11953633	0.0236391	9.23e-06	14306	ebi-a-GCST90017004	Gut microbiota abundance (genus Eubacterium ruminantium group id.11340)	TRUE	reported	igd	2	1	TRUE
rs2116427	A	G	A	G	0.0911461	-0.0110171	NA	NA	FALSE	FALSE	FALSE	ebi-a-GCST90013879	5	121182996	0.085889	407746	0.897934	Sjogren's syndrome (Firth correction) || id:ebi-a-GCST90013879	Sjogren's syndrome (Firth correction)	Sjogren's syndrome (Firth correction) || ||	TRUE	igd	5	121182996	0.0182353	4.67e-07	14306	ebi-a-GCST90017004	Gut microbiota abundance (genus Eubacterium ruminantium group id.11340)	TRUE	reported	igd	2	1	TRUE
rs2229917	A	G	A	G	0.153538	0.0197372	NA	NA	FALSE	FALSE	FALSE	ebi-a-GCST90013879	9	130980937	0.150764	407746	0.895842	Sjogren's syndrome (Firth correction) || id:ebi-a-GCST90013879	Sjogren's syndrome (Firth correction)	Sjogren's syndrome (Firth correction) || ||	TRUE	igd	9	130980937	0.0323922	2.16e-06	14306	ebi-a-GCST90017004	Gut microbiota abundance (genus Eubacterium ruminantium group id.11340)	TRUE	reported	igd	2	1	TRUE
rs2418654	C	T	C	T	-0.0748879	0.0375607	NA	NA	FALSE	FALSE	FALSE	ebi-a-GCST90013879	2	71247578	0.0748974	407746	0.616022	Sjogren's syndrome (Firth correction) || id:ebi-a-GCST90013879	Sjogren's syndrome (Firth correction)	Sjogren's syndrome (Firth correction) || ||	TRUE	igd	2	71247578	0.0165852	6.17e-06	14306	ebi-a-GCST90017004	Gut microbiota abundance (genus Eubacterium ruminantium group id.11340)	TRUE	reported	igd	2	1	TRUE
rs2817174	C	T	C	T	-0.0734306	-0.0952499	NA	NA	FALSE	FALSE	FALSE	ebi-a-GCST90013879	1	3044181	0.0762586	407746	0.211651	Sjogren's syndrome (Firth correction) || id:ebi-a-GCST90013879	Sjogren's syndrome (Firth correction)	Sjogren's syndrome (Firth correction) || ||	TRUE	igd	1	3044181	0.0163687	7.87e-06	14306	ebi-a-GCST90017004	Gut microbiota abundance (genus Eubacterium ruminantium group id.11340)	TRUE	reported	igd	2	1	TRUE
rs57340348	T	C	T	C	-0.0979429	-0.0765342	NA	NA	FALSE	FALSE	FALSE	ebi-a-GCST90013879	6	130030114	0.0944814	407746	0.417914	Sjogren's syndrome (Firth correction) || id:ebi-a-GCST90013879	Sjogren's syndrome (Firth correction)	Sjogren's syndrome (Firth correction) || ||	TRUE	igd	6	130030114	0.0212166	4.93e-06	14306	ebi-a-GCST90017004	Gut microbiota abundance (genus Eubacterium ruminantium group id.11340)	TRUE	reported	igd	2	1	TRUE
rs606117	G	A	G	A	-0.0833243	0.0724048	NA	NA	FALSE	FALSE	FALSE	ebi-a-GCST90013879	9	2539358	0.0800188	407746	0.365547	Sjogren's syndrome (Firth correction) || id:ebi-a-GCST90013879	Sjogren's syndrome (Firth correction)	Sjogren's syndrome (Firth correction) || ||	TRUE	igd	9	2539358	0.018056	4.82e-06	14306	ebi-a-GCST90017004	Gut microbiota abundance (genus Eubacterium ruminantium group id.11340)	TRUE	reported	igd	2	1	TRUE
rs6676699	T	G	T	G	0.0888124	-0.13911	NA	NA	FALSE	FALSE	FALSE	ebi-a-GCST90013879	1	197978281	0.0920622	407746	0.130777	Sjogren's syndrome (Firth correction) || id:ebi-a-GCST90013879	Sjogren's syndrome (Firth correction)	Sjogren's syndrome (Firth correction) || ||	TRUE	igd	1	197978281	0.0196447	6.38e-06	14306	ebi-a-GCST90017004	Gut microbiota abundance (genus Eubacterium ruminantium group id.11340)	TRUE	reported	igd	2	1	TRUE
rs7000472	G	A	G	A	0.0762282	-0.1074	NA	NA	FALSE	FALSE	FALSE	ebi-a-GCST90013879	8	138626268	0.0757026	407746	0.155985	Sjogren's syndrome (Firth correction) || id:ebi-a-GCST90013879	Sjogren's syndrome (Firth correction)	Sjogren's syndrome (Firth correction) || ||	TRUE	igd	8	138626268	0.016523	4.07e-06	14306	ebi-a-GCST90017004	Gut microbiota abundance (genus Eubacterium ruminantium group id.11340)	TRUE	reported	igd	2	1	TRUE
rs72836424	C	T	C	T	-0.139825	0.364871	NA	NA	FALSE	FALSE	FALSE	ebi-a-GCST90013879	10	129037453	0.110304	407746	0.00172183	Sjogren's syndrome (Firth correction) || id:ebi-a-GCST90013879	Sjogren's syndrome (Firth correction)	Sjogren's syndrome (Firth correction) || ||	TRUE	igd	10	129037453	0.030069	2.62e-06	14306	ebi-a-GCST90017004	Gut microbiota abundance (genus Eubacterium ruminantium group id.11340)	TRUE	reported	igd	2	1	TRUE
rs73139629	A	C	A	C	-0.115098	-0.051103	NA	NA	FALSE	FALSE	FALSE	ebi-a-GCST90013879	12	63306003	0.116228	407746	0.660172	Sjogren's syndrome (Firth correction) || id:ebi-a-GCST90013879	Sjogren's syndrome (Firth correction)	Sjogren's syndrome (Firth correction) || ||	TRUE	igd	12	63306003	0.0247909	5.36e-06	14306	ebi-a-GCST90017004	Gut microbiota abundance (genus Eubacterium ruminantium group id.11340)	TRUE	reported	igd	2	1	TRUE
rs12057990	C	T	C	T	0.0589878	-0.0206398	NA	NA	FALSE	FALSE	FALSE	ebi-a-GCST90013879	1	99470269	0.0840583	407746	0.806037	Sjogren's syndrome (Firth correction) || id:ebi-a-GCST90013879	Sjogren's syndrome (Firth correction)	Sjogren's syndrome (Firth correction) || ||	TRUE	igd	1	99470269	0.0132268	8.97e-06	14306	ebi-a-GCST90016948	Gut microbiota abundance (family Prevotellaceae id.960)	TRUE	reported	igd	2	1	TRUE
rs12118202	T	C	T	C	-0.0751986	-0.233881	NA	NA	FALSE	FALSE	FALSE	ebi-a-GCST90013879	1	210681370	0.094423	407746	0.0117747	Sjogren's syndrome (Firth correction) || id:ebi-a-GCST90013879	Sjogren's syndrome (Firth correction)	Sjogren's syndrome (Firth correction) || ||	TRUE	igd	1	210681370	0.0147265	5.54e-07	14306	ebi-a-GCST90016948	Gut microbiota abundance (family Prevotellaceae id.960)	TRUE	reported	igd	2	1	TRUE
rs13069367	A	C	A	C	-0.0539768	0.0254662	NA	NA	FALSE	FALSE	FALSE	ebi-a-GCST90013879	3	71801830	0.0773537	407746	0.741992	Sjogren's syndrome (Firth correction) || id:ebi-a-GCST90013879	Sjogren's syndrome (Firth correction)	Sjogren's syndrome (Firth correction) || ||	TRUE	igd	3	71801830	0.0119687	7.39e-06	14306	ebi-a-GCST90016948	Gut microbiota abundance (family Prevotellaceae id.960)	TRUE	reported	igd	2	1	TRUE
rs148376875	T	G	T	G	0.084515	-0.122874	NA	NA	FALSE	FALSE	FALSE	ebi-a-GCST90013879	3	170126707	0.112607	407746	0.275193	Sjogren's syndrome (Firth correction) || id:ebi-a-GCST90013879	Sjogren's syndrome (Firth correction)	Sjogren's syndrome (Firth correction) || ||	TRUE	igd	3	170126707	0.0179163	2.08e-06	14306	ebi-a-GCST90016948	Gut microbiota abundance (family Prevotellaceae id.960)	TRUE	reported	igd	2	1	TRUE
rs2206482	T	G	T	G	-0.0569105	0.000621355	NA	NA	FALSE	FALSE	FALSE	ebi-a-GCST90013879	20	9771109	0.073879	407746	0.99329	Sjogren's syndrome (Firth correction) || id:ebi-a-GCST90013879	Sjogren's syndrome (Firth correction)	Sjogren's syndrome (Firth correction) || ||	TRUE	igd	20	9771109	0.0117486	1.3e-06	14306	ebi-a-GCST90016948	Gut microbiota abundance (family Prevotellaceae id.960)	TRUE	reported	igd	2	1	TRUE
rs2278540	G	A	G	A	0.0554249	0.0206209	NA	NA	FALSE	FALSE	FALSE	ebi-a-GCST90013879	3	32408916	0.0780319	407746	0.791579	Sjogren's syndrome (Firth correction) || id:ebi-a-GCST90013879	Sjogren's syndrome (Firth correction)	Sjogren's syndrome (Firth correction) || ||	TRUE	igd	3	32408916	0.0123265	8.44e-06	14306	ebi-a-GCST90016948	Gut microbiota abundance (family Prevotellaceae id.960)	TRUE	reported	igd	2	1	TRUE
rs34660375	A	G	A	G	-0.0805894	-0.0520909	NA	NA	FALSE	FALSE	FALSE	ebi-a-GCST90013879	5	180283881	0.112605	407746	0.643652	Sjogren's syndrome (Firth correction) || id:ebi-a-GCST90013879	Sjogren's syndrome (Firth correction)	Sjogren's syndrome (Firth correction) || ||	TRUE	igd	5	180283881	0.0178291	7.4e-06	14306	ebi-a-GCST90016948	Gut microbiota abundance (family Prevotellaceae id.960)	TRUE	reported	igd	2	1	TRUE
rs3758087	C	T	C	T	-0.0564199	0.0184107	NA	NA	FALSE	FALSE	FALSE	ebi-a-GCST90013879	8	23714609	0.0780997	407746	0.813639	Sjogren's syndrome (Firth correction) || id:ebi-a-GCST90013879	Sjogren's syndrome (Firth correction)	Sjogren's syndrome (Firth correction) || ||	TRUE	igd	8	23714609	0.0124655	8.61e-06	14306	ebi-a-GCST90016948	Gut microbiota abundance (family Prevotellaceae id.960)	TRUE	reported	igd	2	1	TRUE
rs3860225	A	G	A	G	0.083936	0.104443	NA	NA	FALSE	FALSE	FALSE	ebi-a-GCST90013879	1	111161677	0.106534	407746	0.326899	Sjogren's syndrome (Firth correction) || id:ebi-a-GCST90013879	Sjogren's syndrome (Firth correction)	Sjogren's syndrome (Firth correction) || ||	TRUE	igd	1	111161677	0.0167936	5.5e-07	14306	ebi-a-GCST90016948	Gut microbiota abundance (family Prevotellaceae id.960)	TRUE	reported	igd	2	1	TRUE
rs4493272	T	C	T	C	-0.0604992	-0.0181374	NA	NA	FALSE	FALSE	FALSE	ebi-a-GCST90013879	2	118910912	0.075384	407746	0.809865	Sjogren's syndrome (Firth correction) || id:ebi-a-GCST90013879	Sjogren's syndrome (Firth correction)	Sjogren's syndrome (Firth correction) || ||	TRUE	igd	2	118910912	0.0118027	3.02e-07	14306	ebi-a-GCST90016948	Gut microbiota abundance (family Prevotellaceae id.960)	TRUE	reported	igd	2	1	TRUE
rs4685827	T	C	T	C	-0.0679529	0.00148247	NA	NA	FALSE	FALSE	FALSE	ebi-a-GCST90013879	3	4864877	0.0910989	407746	0.987016	Sjogren's syndrome (Firth correction) || id:ebi-a-GCST90013879	Sjogren's syndrome (Firth correction)	Sjogren's syndrome (Firth correction) || ||	TRUE	igd	3	4864877	0.0145407	2.77e-06	14306	ebi-a-GCST90016948	Gut microbiota abundance (family Prevotellaceae id.960)	TRUE	reported	igd	2	1	TRUE
rs7252711	G	A	G	A	0.0740876	-0.00113205	NA	NA	FALSE	FALSE	FALSE	ebi-a-GCST90013879	19	17460999	0.109455	407746	0.991748	Sjogren's syndrome (Firth correction) || id:ebi-a-GCST90013879	Sjogren's syndrome (Firth correction)	Sjogren's syndrome (Firth correction) || ||	TRUE	igd	19	17460999	0.0161926	5.57e-06	14306	ebi-a-GCST90016948	Gut microbiota abundance (family Prevotellaceae id.960)	TRUE	reported	igd	2	1	TRUE
rs7975087	C	A	C	A	-0.0601448	-0.0339409	NA	NA	FALSE	FALSE	FALSE	ebi-a-GCST90013879	12	21404832	0.0859382	407746	0.692883	Sjogren's syndrome (Firth correction) || id:ebi-a-GCST90013879	Sjogren's syndrome (Firth correction)	Sjogren's syndrome (Firth correction) || ||	TRUE	igd	12	21404832	0.0135454	7.59e-06	14306	ebi-a-GCST90016948	Gut microbiota abundance (family Prevotellaceae id.960)	TRUE	reported	igd	2	1	TRUE
rs912860	A	G	A	G	0.229046	-0.223111	NA	NA	FALSE	FALSE	FALSE	ebi-a-GCST90013879	14	33706908	0.231507	407746	0.335179	Sjogren's syndrome (Firth correction) || id:ebi-a-GCST90013879	Sjogren's syndrome (Firth correction)	Sjogren's syndrome (Firth correction) || ||	TRUE	igd	14	33706908	0.0483124	9.3e-07	14306	ebi-a-GCST90016948	Gut microbiota abundance (family Prevotellaceae id.960)	TRUE	reported	igd	2	1	TRUE
rs9586501	G	A	G	A	0.0592681	0.0241154	NA	NA	FALSE	FALSE	FALSE	ebi-a-GCST90013879	13	105075823	0.0803333	407746	0.764031	Sjogren's syndrome (Firth correction) || id:ebi-a-GCST90013879	Sjogren's syndrome (Firth correction)	Sjogren's syndrome (Firth correction) || ||	TRUE	igd	13	105075823	0.0127329	2.59e-06	14306	ebi-a-GCST90016948	Gut microbiota abundance (family Prevotellaceae id.960)	TRUE	reported	igd	2	1	TRUE
rs9958960	G	A	G	A	-0.0914807	-0.0826368	NA	NA	FALSE	FALSE	FALSE	ebi-a-GCST90013879	18	63018983	0.106247	407746	0.436698	Sjogren's syndrome (Firth correction) || id:ebi-a-GCST90013879	Sjogren's syndrome (Firth correction)	Sjogren's syndrome (Firth correction) || ||	TRUE	igd	18	63018983	0.0173611	1.06e-07	14306	ebi-a-GCST90016948	Gut microbiota abundance (family Prevotellaceae id.960)	TRUE	reported	igd	2	1	TRUE
rs10138457	T	C	T	C	-0.113054	0.189239	NA	NA	FALSE	FALSE	FALSE	ebi-a-GCST90013879	14	102458052	0.145433	407746	0.193185	Sjogren's syndrome (Firth correction) || id:ebi-a-GCST90013879	Sjogren's syndrome (Firth correction)	Sjogren's syndrome (Firth correction) || ||	TRUE	igd	14	102458052	0.0261933	7.88e-06	14306	ebi-a-GCST90016988	Gut microbiota abundance (genus Dialister id.2183)	TRUE	reported	igd	2	1	TRUE
rs10938938	A	G	A	G	0.0773514	-0.0550613	NA	NA	FALSE	FALSE	FALSE	ebi-a-GCST90013879	4	23294359	0.0935027	407746	0.555946	Sjogren's syndrome (Firth correction) || id:ebi-a-GCST90013879	Sjogren's syndrome (Firth correction)	Sjogren's syndrome (Firth correction) || ||	TRUE	igd	4	23294359	0.0170915	7.37e-06	14306	ebi-a-GCST90016988	Gut microbiota abundance (genus Dialister id.2183)	TRUE	reported	igd	2	1	TRUE
rs11071887	T	C	T	C	0.0662403	-0.0200618	NA	NA	FALSE	FALSE	FALSE	ebi-a-GCST90013879	15	32955095	0.0825034	407746	0.807879	Sjogren's syndrome (Firth correction) || id:ebi-a-GCST90013879	Sjogren's syndrome (Firth correction)	Sjogren's syndrome (Firth correction) || ||	TRUE	igd	15	32955095	0.0146315	5.91e-06	14306	ebi-a-GCST90016988	Gut microbiota abundance (genus Dialister id.2183)	TRUE	reported	igd	2	1	TRUE
rs11166701	G	A	G	A	-0.0655301	0.034935	NA	NA	FALSE	FALSE	FALSE	ebi-a-GCST90013879	8	138295725	0.0738199	407746	0.636038	Sjogren's syndrome (Firth correction) || id:ebi-a-GCST90013879	Sjogren's syndrome (Firth correction)	Sjogren's syndrome (Firth correction) || ||	TRUE	igd	8	138295725	0.013186	5.51e-07	14306	ebi-a-GCST90016988	Gut microbiota abundance (genus Dialister id.2183)	TRUE	reported	igd	2	1	TRUE
rs2314294	T	C	T	C	0.0865932	0.106222	NA	NA	FALSE	FALSE	FALSE	ebi-a-GCST90013879	16	9336862	0.106091	407746	0.316712	Sjogren's syndrome (Firth correction) || id:ebi-a-GCST90013879	Sjogren's syndrome (Firth correction)	Sjogren's syndrome (Firth correction) || ||	TRUE	igd	16	9336862	0.0193719	8.08e-06	14306	ebi-a-GCST90016988	Gut microbiota abundance (genus Dialister id.2183)	TRUE	reported	igd	2	1	TRUE
rs2435610	A	C	A	C	0.0647132	0.0879001	NA	NA	FALSE	FALSE	FALSE	ebi-a-GCST90013879	7	150890034	0.0818399	407746	0.282801	Sjogren's syndrome (Firth correction) || id:ebi-a-GCST90013879	Sjogren's syndrome (Firth correction)	Sjogren's syndrome (Firth correction) || ||	TRUE	igd	7	150890034	0.0143314	5.93e-06	14306	ebi-a-GCST90016988	Gut microbiota abundance (genus Dialister id.2183)	TRUE	reported	igd	2	1	TRUE
rs4747450	C	A	C	A	0.0668509	0.0567486	NA	NA	FALSE	FALSE	FALSE	ebi-a-GCST90013879	10	23199653	0.0833951	407746	0.496201	Sjogren's syndrome (Firth correction) || id:ebi-a-GCST90013879	Sjogren's syndrome (Firth correction)	Sjogren's syndrome (Firth correction) || ||	TRUE	igd	10	23199653	0.0147685	5.84e-06	14306	ebi-a-GCST90016988	Gut microbiota abundance (genus Dialister id.2183)	TRUE	reported	igd	2	1	TRUE
rs4753063	A	G	A	G	0.0596297	-0.00573119	NA	NA	FALSE	FALSE	FALSE	ebi-a-GCST90013879	11	92267129	0.0740973	407746	0.938348	Sjogren's syndrome (Firth correction) || id:ebi-a-GCST90013879	Sjogren's syndrome (Firth correction)	Sjogren's syndrome (Firth correction) || ||	TRUE	igd	11	92267129	0.0130052	4.86e-06	14306	ebi-a-GCST90016988	Gut microbiota abundance (genus Dialister id.2183)	TRUE	reported	igd	2	1	TRUE
rs75416973	A	G	A	G	0.0727223	0.0994427	NA	NA	FALSE	FALSE	FALSE	ebi-a-GCST90013879	1	172809633	0.0947043	407746	0.293703	Sjogren's syndrome (Firth correction) || id:ebi-a-GCST90013879	Sjogren's syndrome (Firth correction)	Sjogren's syndrome (Firth correction) || ||	TRUE	igd	1	172809633	0.016451	9.46e-06	14306	ebi-a-GCST90016988	Gut microbiota abundance (genus Dialister id.2183)	TRUE	reported	igd	2	1	TRUE
rs764177	C	A	C	A	-0.0601454	0.00372741	NA	NA	FALSE	FALSE	FALSE	ebi-a-GCST90013879	3	45809449	0.0792353	407746	0.96248	Sjogren's syndrome (Firth correction) || id:ebi-a-GCST90013879	Sjogren's syndrome (Firth correction)	Sjogren's syndrome (Firth correction) || ||	TRUE	igd	3	45809449	0.0135366	9.61e-06	14306	ebi-a-GCST90016988	Gut microbiota abundance (genus Dialister id.2183)	TRUE	reported	igd	2	1	TRUE
rs76680460	G	A	G	A	-0.161296	0.038247	NA	NA	FALSE	FALSE	FALSE	ebi-a-GCST90013879	9	25447080	0.163936	407746	0.815525	Sjogren's syndrome (Firth correction) || id:ebi-a-GCST90013879	Sjogren's syndrome (Firth correction)	Sjogren's syndrome (Firth correction) || ||	TRUE	igd	9	25447080	0.0364332	8.19e-06	14306	ebi-a-GCST90016988	Gut microbiota abundance (genus Dialister id.2183)	TRUE	reported	igd	2	1	TRUE
rs10140184	A	C	A	C	0.0576795	0.074052	NA	NA	FALSE	FALSE	FALSE	ebi-a-GCST90013879	14	73181783	0.0785976	407746	0.346108	Sjogren's syndrome (Firth correction) || id:ebi-a-GCST90013879	Sjogren's syndrome (Firth correction)	Sjogren's syndrome (Firth correction) || ||	TRUE	igd	14	73181783	0.012599	4.96e-06	14306	ebi-a-GCST90017006	Gut microbiota abundance (genus Eubacterium xylanophilum group id.14375)	TRUE	reported	igd	2	1	TRUE
rs10917203	A	C	A	C	0.0612633	-0.0249931	NA	NA	FALSE	FALSE	FALSE	ebi-a-GCST90013879	1	22627266	0.0786202	407746	0.750563	Sjogren's syndrome (Firth correction) || id:ebi-a-GCST90013879	Sjogren's syndrome (Firth correction)	Sjogren's syndrome (Firth correction) || ||	TRUE	igd	1	22627266	0.0130917	3.15e-06	14306	ebi-a-GCST90017006	Gut microbiota abundance (genus Eubacterium xylanophilum group id.14375)	TRUE	reported	igd	2	1	TRUE
rs112176119	C	T	C	T	-0.113455	-0.18531	NA	NA	FALSE	FALSE	FALSE	ebi-a-GCST90013879	16	73696771	0.137368	407746	0.177335	Sjogren's syndrome (Firth correction) || id:ebi-a-GCST90013879	Sjogren's syndrome (Firth correction)	Sjogren's syndrome (Firth correction) || ||	TRUE	igd	16	73696771	0.0245762	3.33e-06	14306	ebi-a-GCST90017006	Gut microbiota abundance (genus Eubacterium xylanophilum group id.14375)	TRUE	reported	igd	2	1	TRUE
rs13239072	G	A	G	A	0.0687427	0.0700871	NA	NA	FALSE	FALSE	FALSE	ebi-a-GCST90013879	7	43566344	0.0839635	407746	0.403869	Sjogren's syndrome (Firth correction) || id:ebi-a-GCST90013879	Sjogren's syndrome (Firth correction)	Sjogren's syndrome (Firth correction) || ||	TRUE	igd	7	43566344	0.0142728	1.82e-06	14306	ebi-a-GCST90017006	Gut microbiota abundance (genus Eubacterium xylanophilum group id.14375)	TRUE	reported	igd	2	1	TRUE
rs17830032	G	A	G	A	-0.160597	-0.0265022	NA	NA	FALSE	FALSE	FALSE	ebi-a-GCST90013879	20	57995506	0.164282	407746	0.87184	Sjogren's syndrome (Firth correction) || id:ebi-a-GCST90013879	Sjogren's syndrome (Firth correction)	Sjogren's syndrome (Firth correction) || ||	TRUE	igd	20	57995506	0.0310515	2.39e-07	14306	ebi-a-GCST90017006	Gut microbiota abundance (genus Eubacterium xylanophilum group id.14375)	TRUE	reported	igd	2	1	TRUE
rs1999224	G	T	G	T	-0.0949051	-0.0761444	NA	NA	FALSE	FALSE	FALSE	ebi-a-GCST90013879	9	130498120	0.125261	407746	0.543263	Sjogren's syndrome (Firth correction) || id:ebi-a-GCST90013879	Sjogren's syndrome (Firth correction)	Sjogren's syndrome (Firth correction) || ||	TRUE	igd	9	130498120	0.0203503	3.75e-06	14306	ebi-a-GCST90017006	Gut microbiota abundance (genus Eubacterium xylanophilum group id.14375)	TRUE	reported	igd	2	1	TRUE
rs2012708	G	A	G	A	-0.0573202	-0.0460027	NA	NA	FALSE	FALSE	FALSE	ebi-a-GCST90013879	16	84790559	0.0773783	407746	0.552166	Sjogren's syndrome (Firth correction) || id:ebi-a-GCST90013879	Sjogren's syndrome (Firth correction)	Sjogren's syndrome (Firth correction) || ||	TRUE	igd	16	84790559	0.0126905	6.53e-06	14306	ebi-a-GCST90017006	Gut microbiota abundance (genus Eubacterium xylanophilum group id.14375)	TRUE	reported	igd	2	1	TRUE
rs2213117	T	G	T	G	0.0877797	0.0835979	NA	NA	FALSE	FALSE	FALSE	ebi-a-GCST90013879	11	131009660	0.120783	407746	0.488854	Sjogren's syndrome (Firth correction) || id:ebi-a-GCST90013879	Sjogren's syndrome (Firth correction)	Sjogren's syndrome (Firth correction) || ||	TRUE	igd	11	131009660	0.0189012	4.21e-06	14306	ebi-a-GCST90017006	Gut microbiota abundance (genus Eubacterium xylanophilum group id.14375)	TRUE	reported	igd	2	1	TRUE
rs75586835	A	G	A	G	-0.114498	0.0682294	NA	NA	FALSE	FALSE	FALSE	ebi-a-GCST90013879	4	87891938	0.15288	407746	0.655386	Sjogren's syndrome (Firth correction) || id:ebi-a-GCST90013879	Sjogren's syndrome (Firth correction)	Sjogren's syndrome (Firth correction) || ||	TRUE	igd	4	87891938	0.0263455	9.39e-06	14306	ebi-a-GCST90017006	Gut microbiota abundance (genus Eubacterium xylanophilum group id.14375)	TRUE	reported	igd	2	1	TRUE
rs10147907	T	G	T	G	0.172263	0.020493	NA	NA	FALSE	FALSE	FALSE	ebi-a-GCST90013879	14	89484373	0.131985	407746	0.87661	Sjogren's syndrome (Firth correction) || id:ebi-a-GCST90013879	Sjogren's syndrome (Firth correction)	Sjogren's syndrome (Firth correction) || ||	TRUE	igd	14	89484373	0.039601	8.27e-06	14306	ebi-a-GCST90016999	Gut microbiota abundance (genus Eubacterium fissicatena group id.14373)	TRUE	reported	igd	2	1	TRUE
rs11818408	G	A	G	A	0.10585	0.0558564	NA	NA	FALSE	FALSE	FALSE	ebi-a-GCST90013879	10	96758467	0.0745417	407746	0.453657	Sjogren's syndrome (Firth correction) || id:ebi-a-GCST90013879	Sjogren's syndrome (Firth correction)	Sjogren's syndrome (Firth correction) || ||	TRUE	igd	10	96758467	0.0237114	8.2e-06	14306	ebi-a-GCST90016999	Gut microbiota abundance (genus Eubacterium fissicatena group id.14373)	TRUE	reported	igd	2	1	TRUE
rs11876297	T	C	T	C	0.131469	-0.0795821	NA	NA	FALSE	FALSE	FALSE	ebi-a-GCST90013879	18	45753272	0.0871412	407746	0.361109	Sjogren's syndrome (Firth correction) || id:ebi-a-GCST90013879	Sjogren's syndrome (Firth correction)	Sjogren's syndrome (Firth correction) || ||	TRUE	igd	18	45753272	0.0281712	2.67e-06	14306	ebi-a-GCST90016999	Gut microbiota abundance (genus Eubacterium fissicatena group id.14373)	TRUE	reported	igd	2	1	TRUE
rs151257695	A	G	A	G	0.20951	-0.0260577	NA	NA	FALSE	FALSE	FALSE	ebi-a-GCST90013879	7	73043561	0.143028	407746	0.855436	Sjogren's syndrome (Firth correction) || id:ebi-a-GCST90013879	Sjogren's syndrome (Firth correction)	Sjogren's syndrome (Firth correction) || ||	TRUE	igd	7	73043561	0.0454847	3.1e-06	14306	ebi-a-GCST90016999	Gut microbiota abundance (genus Eubacterium fissicatena group id.14373)	TRUE	reported	igd	2	1	TRUE
rs1768152	C	T	C	T	-0.139489	0.112782	NA	NA	FALSE	FALSE	FALSE	ebi-a-GCST90013879	3	39604954	0.105169	407746	0.283544	Sjogren's syndrome (Firth correction) || id:ebi-a-GCST90013879	Sjogren's syndrome (Firth correction)	Sjogren's syndrome (Firth correction) || ||	TRUE	igd	3	39604954	0.0316186	8.7e-06	14306	ebi-a-GCST90016999	Gut microbiota abundance (genus Eubacterium fissicatena group id.14373)	TRUE	reported	igd	2	1	TRUE
rs2733072	G	A	G	A	0.109644	-0.175198	NA	NA	FALSE	FALSE	FALSE	ebi-a-GCST90013879	8	5433699	0.0751742	407746	0.0199416	Sjogren's syndrome (Firth correction) || id:ebi-a-GCST90013879	Sjogren's syndrome (Firth correction)	Sjogren's syndrome (Firth correction) || ||	TRUE	igd	8	5433699	0.0228306	1.49e-06	14306	ebi-a-GCST90016999	Gut microbiota abundance (genus Eubacterium fissicatena group id.14373)	TRUE	reported	igd	2	1	TRUE
rs3771393	T	C	T	C	-0.130842	0.0102796	NA	NA	FALSE	FALSE	FALSE	ebi-a-GCST90013879	2	71145246	0.0832588	407746	0.901738	Sjogren's syndrome (Firth correction) || id:ebi-a-GCST90013879	Sjogren's syndrome (Firth correction)	Sjogren's syndrome (Firth correction) || ||	TRUE	igd	2	71145246	0.0266671	7.38e-07	14306	ebi-a-GCST90016999	Gut microbiota abundance (genus Eubacterium fissicatena group id.14373)	TRUE	reported	igd	2	1	TRUE
rs6934739	A	G	A	G	0.111463	0.0399724	NA	NA	FALSE	FALSE	FALSE	ebi-a-GCST90013879	6	39940437	0.0817678	407746	0.624947	Sjogren's syndrome (Firth correction) || id:ebi-a-GCST90013879	Sjogren's syndrome (Firth correction)	Sjogren's syndrome (Firth correction) || ||	TRUE	igd	6	39940437	0.0252788	9.75e-06	14306	ebi-a-GCST90016999	Gut microbiota abundance (genus Eubacterium fissicatena group id.14373)	TRUE	reported	igd	2	1	TRUE
rs7104872	G	A	G	A	0.138612	-0.0381163	NA	NA	FALSE	FALSE	FALSE	ebi-a-GCST90013879	11	115165111	0.0952253	407746	0.688954	Sjogren's syndrome (Firth correction) || id:ebi-a-GCST90013879	Sjogren's syndrome (Firth correction)	Sjogren's syndrome (Firth correction) || ||	TRUE	igd	11	115165111	0.0291906	2.73e-06	14306	ebi-a-GCST90016999	Gut microbiota abundance (genus Eubacterium fissicatena group id.14373)	TRUE	reported	igd	2	1	TRUE
rs10148250	A	G	A	G	-0.0861928	-0.0267034	NA	NA	FALSE	FALSE	FALSE	ebi-a-GCST90013879	14	107061448	0.0743364	407746	0.719429	Sjogren's syndrome (Firth correction) || id:ebi-a-GCST90013879	Sjogren's syndrome (Firth correction)	Sjogren's syndrome (Firth correction) || ||	TRUE	igd	14	107061448	0.0193381	8.67e-06	14306	ebi-a-GCST90016919	Gut microbiota abundance (class Melainabacteria id.1589)	TRUE	reported	igd	2	1	TRUE
rs10738747	A	G	A	G	-0.0814624	0.00472884	NA	NA	FALSE	FALSE	FALSE	ebi-a-GCST90013879	9	26184578	0.0737836	407746	0.948898	Sjogren's syndrome (Firth correction) || id:ebi-a-GCST90013879	Sjogren's syndrome (Firth correction)	Sjogren's syndrome (Firth correction) || ||	TRUE	igd	9	26184578	0.0184409	9.96e-06	14306	ebi-a-GCST90016919	Gut microbiota abundance (class Melainabacteria id.1589)	TRUE	reported	igd	2	1	TRUE
rs11150282	T	C	T	C	0.0989487	0.00272593	NA	NA	FALSE	FALSE	FALSE	ebi-a-GCST90013879	16	80493705	0.0797386	407746	0.972729	Sjogren's syndrome (Firth correction) || id:ebi-a-GCST90013879	Sjogren's syndrome (Firth correction)	Sjogren's syndrome (Firth correction) || ||	TRUE	igd	16	80493705	0.0196972	6.03e-07	14306	ebi-a-GCST90016919	Gut microbiota abundance (class Melainabacteria id.1589)	TRUE	reported	igd	2	1	TRUE
rs113884518	T	C	T	C	-0.205352	-0.128815	NA	NA	FALSE	FALSE	FALSE	ebi-a-GCST90013879	9	24648997	0.159972	407746	0.420682	Sjogren's syndrome (Firth correction) || id:ebi-a-GCST90013879	Sjogren's syndrome (Firth correction)	Sjogren's syndrome (Firth correction) || ||	TRUE	igd	9	24648997	0.0454982	8.06e-06	14306	ebi-a-GCST90016919	Gut microbiota abundance (class Melainabacteria id.1589)	TRUE	reported	igd	2	1	TRUE
rs28678345	T	C	T	C	0.214848	-0.253861	NA	NA	FALSE	FALSE	FALSE	ebi-a-GCST90013879	17	53906328	0.172002	407746	0.139966	Sjogren's syndrome (Firth correction) || id:ebi-a-GCST90013879	Sjogren's syndrome (Firth correction)	Sjogren's syndrome (Firth correction) || ||	TRUE	igd	17	53906328	0.0470878	6.69e-06	14306	ebi-a-GCST90016919	Gut microbiota abundance (class Melainabacteria id.1589)	TRUE	reported	igd	2	1	TRUE
rs367480	A	G	A	G	0.083758	-0.0717321	NA	NA	FALSE	FALSE	FALSE	ebi-a-GCST90013879	11	2937631	0.0748497	407746	0.337887	Sjogren's syndrome (Firth correction) || id:ebi-a-GCST90013879	Sjogren's syndrome (Firth correction)	Sjogren's syndrome (Firth correction) || ||	TRUE	igd	11	2937631	0.0185796	8.2e-06	14306	ebi-a-GCST90016919	Gut microbiota abundance (class Melainabacteria id.1589)	TRUE	reported	igd	2	1	TRUE
rs4129395	G	A	G	A	0.0896187	0.175515	NA	NA	FALSE	FALSE	FALSE	ebi-a-GCST90013879	9	115975389	0.0722988	407746	0.0160542	Sjogren's syndrome (Firth correction) || id:ebi-a-GCST90013879	Sjogren's syndrome (Firth correction)	Sjogren's syndrome (Firth correction) || ||	TRUE	igd	9	115975389	0.0185106	1.48e-06	14306	ebi-a-GCST90016919	Gut microbiota abundance (class Melainabacteria id.1589)	TRUE	reported	igd	2	1	TRUE
rs789069	A	C	A	C	-0.103539	-0.0634562	NA	NA	FALSE	FALSE	FALSE	ebi-a-GCST90013879	18	1008278	0.0994642	407746	0.523486	Sjogren's syndrome (Firth correction) || id:ebi-a-GCST90013879	Sjogren's syndrome (Firth correction)	Sjogren's syndrome (Firth correction) || ||	TRUE	igd	18	1008278	0.0234287	6.85e-06	14306	ebi-a-GCST90016919	Gut microbiota abundance (class Melainabacteria id.1589)	TRUE	reported	igd	2	1	TRUE
[truncated: 1,821 more rows]
