# Supplementary material for: The Role of Inflammatory Cytokines in the Causal Pathway From Gut Microbiota to Sjögren's Syndrome: Evidence From Mendelian Randomization
Source: Mediators Inflamm. 2025 Dec 1;2025:1951493. doi: 10.1155/mi/1951493 (PMC12685423; doi:10.1155/mi/1951493)
Supplement: Supporting Information 3 — Table S2: The causal effects of gut microbiota on SS. [file 1951493.f3.xlsx]

## Sheet: Sheet1
Supplementary Table 2 .The causal effects of gut microbiota on SS
Abbreviation: number of single-nucleotide polymorphism (nSNP); odds ratio (OR); confidence intervals (CI).
Exposure	Outcome	nsnp	Methods	OR	or_lci95	or_uci95	P	Power
Gut microbiota abundance (class Gammaproteobacteria id.3303)	SS	6	Inverse variance weighted	3.46812	1.13933	10.557	0.028548	0.712
			Weighted median	4.28648	0.985551	18.6433	0.052308
			Weighted mode	7.33062	0.693614	77.4752	0.158645
			Simple mode	6.97239	0.626393	77.6098	0.175051
			MR Egger	9.24882	0.152339	561.514	0.34817
Gut microbiota abundance (genus Coprococcus3 id.11303)	SS	9	Inverse variance weighted	0.345544	0.142393	0.838525	0.018806	0.341
			Weighted median	0.3601	0.119856	1.0819	0.068796
			Weighted mode	0.374706	0.073698	1.90512	0.270721
			Simple mode	0.387316	0.069245	2.16641	0.311677
			MR Egger	0.302001	0.010703	8.52108	0.504963
Gut microbiota abundance (genus Peptococcus id.2037)	SS	12	Inverse variance weighted	1.7221	1.08202	2.74082	0.021877	0.154
			Weighted median	1.70504	0.910932	3.19142	0.09525
			Weighted mode	1.67456	0.668755	4.19307	0.294459
			Simple mode	1.68959	0.59892	4.76645	0.342888
			MR Egger	1.67584	0.268632	10.4546	0.592559
Gut microbiota abundance (order NB1n id.3953)	SS	13	Inverse variance weighted	0.568355	0.349019	0.925531	0.023143	0.156
			Weighted median	0.508872	0.269949	0.959258	0.036744
			Weighted mode	0.489025	0.183975	1.29988	0.177065
			Simple mode	0.494397	0.183461	1.33231	0.188969
			MR Egger	0.346641	0.042447	2.83085	0.344005
Gut microbiota abundance (phylum Cyanobacteria id.1500)	SS	8	Inverse variance weighted	0.369306	0.15524	0.878552	0.02427	0.162
			Weighted median	0.498914	0.253855	0.980544	0.043696
			Weighted mode	0.264938	0.057567	1.21932	0.131888
			Simple mode	0.288316	0.065882	1.26174	0.142658
			MR Egger	0.322654	0.026348	3.95116	0.410214
