# Supplementary material for: The Role of Inflammatory Cytokines in the Causal Pathway From Gut Microbiota to Sjögren's Syndrome: Evidence From Mendelian Randomization
Source: Mediators Inflamm. 2025 Dec 1;2025:1951493. doi: 10.1155/mi/1951493 (PMC12685423; doi:10.1155/mi/1951493)
Supplement: Supporting Information 4 — Table S3: The characteristics of 48 SNPs analyzing the causal effects of the 5 gut microbiota on SS. [file 1951493.f4.xlsx]

## Sheet: Table S4
Supplementary Table 3.The characteristics of 48 SNPs analyzing the causal effects of the 5 gut microbiota on SS
Abbreviation: single-nucleotide polymorphism (SNP); effect allele (EA), other allele (OA), chromosome (chr), effect sizes (β), effect allele frequency (EAF), standard error (SE).
Exposure	Outcome	SNPs	EA	OA	chr	β.exposure	SE.exposure	pval.exposure	R2	F
Gut microbiota abundance (class Gammaproteobacteria id.3303)	SS	rs12404135	A	G	1	-0.07888	0.017242	8.89e-06	0.00146109	20.933
		rs6706173	A	C	2	0.074251	0.014639	1.99e-07	0.00179503	25.7259
		rs75101789	C	T	3	0.072901	0.0163	8.79e-06	0.00139622	20.0022
		rs9494710	C	T	6	-0.05497	0.012092	4.55e-06	0.00144224	20.6625
		rs11181912	G	A	12	-0.05792	0.01188	9.95e-07	0.00165861	23.7675
		rs79795896	A	G	18	-0.15921	0.035137	7.92e-06	0.00143306	20.5307
Gut microbiota abundance (genus Coprococcus3 id.11303)	SS	rs7521171	A	G	1	0.059643	0.012928	4.32e-06	0.00148561	21.2848
		rs13394391	C	T	2	-0.07093	0.015092	2.2e-06	0.00154167	22.0892
		rs13247359	G	A	7	0.051211	0.011303	7.33e-06	0.00143282	20.5273
		rs10810043	G	A	9	-0.05155	0.011592	9.27e-06	0.00138048	19.7765
		rs4575475	A	G	14	-0.06195	0.013779	7.04e-06	0.00141109	20.2156
		rs11080344	C	T	17	0.051692	0.011305	4.79e-06	0.00145923	20.9063
		rs11077359	C	T	17	0.064544	0.014883	9.64e-06	0.00131289	18.8069
		rs8100692	T	C	19	0.057741	0.011348	4.16e-07	0.00180659	25.8918
		rs178271	C	T	22	-0.14526	0.029424	7.81e-07	0.00170066	24.371
Gut microbiota abundance (genus Peptococcus id.2037)	SS	rs12069354	C	T	1	0.16763	0.03795	9.28e-06	0.00136197	19.5109
		rs74592222	G	A	1	0.137957	0.030297	8.55e-06	0.00144729	20.7349
		rs2054133	A	G	2	-0.08954	0.018833	2.14e-06	0.00157766	22.6057
		rs10031059	C	T	4	0.121167	0.022584	1.24e-07	0.00200798	28.784
		rs6918730	A	G	6	-0.13531	0.028974	1.15e-06	0.00152217	21.8094
		rs7033353	G	T	9	-0.09015	0.018995	2.22e-06	0.00157207	22.5254
		rs11001941	G	A	10	-0.19561	0.039222	1.33e-06	0.00173565	24.8733
		rs72850165	T	C	11	-0.1343	0.030042	5.74e-06	0.00139504	19.9853
		rs77681628	C	T	13	0.200307	0.038733	2.69e-07	0.00186597	26.7445
		rs413827	G	A	14	0.110229	0.023752	3.3e-06	0.00150317	21.5368
		rs36121075	A	G	20	-0.14067	0.030628	6.99e-06	0.00147234	21.0943
		rs5770862	T	C	22	0.162018	0.035681	3.22e-06	0.00143913	20.6179
Gut microbiota abundance (order NB1n id.3953)	SS	rs166849	A	G	2	-0.09111	0.020224	7.74e-06	0.00141652	20.2935
		rs13385922	T	C	2	0.092949	0.020135	3.97e-06	0.00148742	21.3107
		rs267959	G	A	5	-0.09886	0.020968	2.62e-06	0.00155154	22.2308
		rs60583455	T	C	7	0.108934	0.021177	2.6e-07	0.00184619	26.4605
		rs2172426	T	C	8	0.10212	0.019895	3.17e-07	0.00183836	26.348
		rs7911787	G	T	10	-0.22307	0.047023	3.39e-06	0.00157058	22.5041
		rs11251024	G	A	10	0.104201	0.020674	6.63e-07	0.00177263	25.4043
		rs11606187	A	G	11	-0.15454	0.032629	3.31e-06	0.00156558	22.4323
		rs9542068	T	C	13	0.099071	0.021815	6.52e-06	0.0014396	20.6246
		rs72671304	T	C	14	0.172322	0.037003	3.8e-06	0.00151369	21.6876
		rs60775321	T	C	15	-0.09624	0.021384	7.1e-06	0.00141389	20.2557
		rs4383094	C	T	15	-0.14919	0.032066	4.28e-06	0.00151077	21.6458
		rs8126061	T	C	20	-0.15914	0.03519	7.36e-06	0.0014274	20.4495
Gut microbiota abundance (phylum Cyanobacteria id.1500)	SS	rs9864379	T	C	3	-0.13893	0.026805	2.03e-07	0.0018744	26.8655
		rs584122	T	C	6	0.151774	0.032683	4.23e-06	0.00150517	21.5655
		rs76531781	T	C	7	-0.23187	0.049339	2.87e-06	0.00154137	22.0849
		rs12555298	G	A	9	0.097433	0.021935	8.09e-06	0.00137725	19.7301
		rs61972390	T	C	13	0.107346	0.024247	9.11e-06	0.00136819	19.6001
		rs7148504	T	G	14	-0.08004	0.017662	6.62e-06	0.00143348	20.5369
		rs2585223	T	C	15	0.111364	0.024774	8.86e-06	0.00141044	20.2063
		rs789068	G	A	18	-0.11139	0.021292	1.57e-07	0.00190926	27.3661
