# Supplementary material for: The Role of Inflammatory Cytokines in the Causal Pathway From Gut Microbiota to Sjögren's Syndrome: Evidence From Mendelian Randomization
Source: Mediators Inflamm. 2025 Dec 1;2025:1951493. doi: 10.1155/mi/1951493 (PMC12685423; doi:10.1155/mi/1951493)
Supplement: Supporting Information 5 — Table S4: Mendelian randomization sensitivity analysis of SS. [file 1951493.f5.xlsx]

## Sheet: Sheet1
Supplementary Table 4. Mendelian randomization Sensitivity analysis of SS
Abbreviation: standard error (SE); Inverse variance weighted (IVW)
Exposure	Outcome	Pleiotropy test			Heterogeneity test			MR-PRESSO
		Intercept	SE	P-value	Method	Cochran’s Q statistic	P-value	Global Test	P-value
Gut microbiota abundance (class Gammaproteobacteria id.3303)	SS	-0.0732631	0.149632	0.650039	IVW	4.93546	0.423808	7.2098	0.475
Gut microbiota abundance (genus Coprococcus3 id.11303)	SS	0.00872919	0.106476	0.936955	IVW	1.39467	0.994322	1.72886	0.996
Gut microbiota abundance (genus Peptococcus id.2037)	SS	0.00359649	0.119333	0.97655	IVW	8.01717	0.711765	9.5143	0.743
Gut microbiota abundance (order NB1n id.3953)	SS	0.0578882	0.121771	0.643811	IVW	15.2128	0.230006	17.6746	0.275
Gut microbiota abundance (phylum Cyanobacteria id.1500)	SS	0.0537294	0.150873	0.733936	IVW	8.26963	0.30942	10.6071	0.363
Axin-1 levels	SS	0.029245	0.103618	0.787244	IVW	8.16516	0.318256	10.7065	0.356
T-cell surface glycoprotein CD5 levels	SS	0.0154128	0.06904	0.826007	IVW	21.1347	0.27267	25.1252	0.228
C-X-C motif chemokine 10 levels	SS	0.0660687	0.06677	0.33424	IVW	71.2584	0.425396	86.3519	0.127
Fibroblast growth factor 5 levels	SS	0.0091512	0.037549	0.809936	IVW	12.9515	0.910313	14.6201	0.923
Interleukin-4 levels	SS	-0.0417347	0.083542	0.628189	IVW	9.80155	0.548322	11.9881	0.56
Interleukin-7 levels	SS	-0.0834725	0.069058	0.24829	IVW	9.40336	0.804376	10.7146	0.808
