# Supplementary material for: The Role of Inflammatory Cytokines in the Causal Pathway From Gut Microbiota to Sjögren's Syndrome: Evidence From Mendelian Randomization
Source: Mediators Inflamm. 2025 Dec 1;2025:1951493. doi: 10.1155/mi/1951493 (PMC12685423; doi:10.1155/mi/1951493)
Supplement: Supporting Information 6 — Table S5: 1819 SNPs for the 91 cytokines. Table S5-1: Harmonized data of cytokines and Sjögren's Syndrome. [file 1951493.f6.xlsx]

## Sheet: Table 5
Supplementary Table 5. 1819 SNPs for the 91 cytokines
Abbreviation: single-nucleotide polymorphism (SNP); effect allele (EA); other allele (OA); effect sizes (β); standard error (SE).
	SNP	EA	OA	β	SE	pval	sample	ID	Cytokines
1	rs356283	T	G	0.0588	0.0123	1.75e-06	14730	GCST90274758	Eukaryotic translation initiation factor 4E-binding protein 1 levels
2	rs10926313	A	G	-0.0884	0.0175	4.39e-07	14288	GCST90274758	Eukaryotic translation initiation factor 4E-binding protein 1 levels
3	rs76686678	T	G	0.2607	0.0521	5.62e-07	14730	GCST90274758	Eukaryotic translation initiation factor 4E-binding protein 1 levels
4	rs5030072	T	C	0.0594	0.0119	5.99e-07	14716	GCST90274758	Eukaryotic translation initiation factor 4E-binding protein 1 levels
5	rs3733402	A	G	-0.1305	0.0116	2.32e-29	14736	GCST90274758	Eukaryotic translation initiation factor 4E-binding protein 1 levels
6	rs2731672	T	C	0.0926	0.0152	1.11e-09	11783	GCST90274758	Eukaryotic translation initiation factor 4E-binding protein 1 levels
7	rs6963617	T	C	0.0754	0.0142	1.1e-07	14288	GCST90274758	Eukaryotic translation initiation factor 4E-binding protein 1 levels
8	rs10792025	T	C	-0.0593	0.0124	1.73e-06	14727	GCST90274758	Eukaryotic translation initiation factor 4E-binding protein 1 levels
9	rs181095999	T	C	-0.2226	0.0474	2.65e-06	14736	GCST90274758	Eukaryotic translation initiation factor 4E-binding protein 1 levels
10	rs114302245	T	C	0.0791	0.0169	2.86e-06	10894	GCST90274758	Eukaryotic translation initiation factor 4E-binding protein 1 levels
11	rs2856226	T	C	-0.0995	0.0214	3.33e-06	12404	GCST90274758	Eukaryotic translation initiation factor 4E-binding protein 1 levels
12	rs137887001	C	G	0.2235	0.0486	4.25e-06	14288	GCST90274758	Eukaryotic translation initiation factor 4E-binding protein 1 levels
13	rs115657851	A	G	0.139	0.0293	2.1e-06	14715	GCST90274759	Adenosine Deaminase levels
14	rs75492374	A	G	0.3552	0.077	3.97e-06	11139	GCST90274759	Adenosine Deaminase levels
15	rs541944924	T	C	0.1673	0.0358	2.97e-06	14080	GCST90274759	Adenosine Deaminase levels
16	rs111478357	T	C	0.2044	0.044	3.39e-06	13801	GCST90274759	Adenosine Deaminase levels
17	rs10024178	T	C	-0.0925	0.0199	3.35e-06	14716	GCST90274759	Adenosine Deaminase levels
18	rs189104742	A	T	0.2754	0.0584	2.41e-06	14729	GCST90274759	Adenosine Deaminase levels
19	rs62319741	T	C	0.1281	0.0258	6.87e-07	14733	GCST90274759	Adenosine Deaminase levels
20	rs1608554	A	G	0.0598	0.0122	9.5e-07	14733	GCST90274759	Adenosine Deaminase levels
21	rs2527856	T	C	0.0562	0.0122	4.09e-06	14288	GCST90274759	Adenosine Deaminase levels
22	rs4749761	A	T	0.5548	0.1204	4.07e-06	6862	GCST90274759	Adenosine Deaminase levels
23	rs2620728	C	G	-0.0551	0.0119	3.65e-06	14288	GCST90274759	Adenosine Deaminase levels
24	rs117645472	A	T	0.3494	0.0754	3.59e-06	11095	GCST90274759	Adenosine Deaminase levels
25	rs112665079	T	C	0.8932	0.026	1e-200	14720	GCST90274759	Adenosine Deaminase levels
26	rs80212763	T	C	0.9687	0.0448	1.1e-103	14249	GCST90274759	Adenosine Deaminase levels
27	rs12479560	A	G	0.12	0.0147	3.26e-16	12404	GCST90274759	Adenosine Deaminase levels
28	rs7292320	A	G	-0.0599	0.0131	4.82e-06	14729	GCST90274759	Adenosine Deaminase levels
29	rs13303278	A	C	-0.0664	0.0144	4.01e-06	10265	GCST90274760	Artemin levels
30	rs3003450	T	G	0.0632	0.0137	3.97e-06	11762	GCST90274760	Artemin levels
31	rs76672219	A	C	-0.3226	0.0682	2.24e-06	11291	GCST90274760	Artemin levels
32	rs62277657	A	G	0.0833	0.0166	5.22e-07	11777	GCST90274760	Artemin levels
33	rs138311590	A	G	-0.0811	0.0176	4.07e-06	11758	GCST90274760	Artemin levels
34	rs9684768	C	G	0.0692	0.014	7.7e-07	11330	GCST90274760	Artemin levels
35	rs17340161	A	G	-0.0873	0.0189	3.86e-06	11330	GCST90274760	Artemin levels
36	rs9496445	T	C	0.0853	0.0181	2.44e-06	11768	GCST90274760	Artemin levels
37	rs142970662	A	G	0.311	0.0639	1.13e-06	9834	GCST90274760	Artemin levels
38	rs4993886	A	T	-0.079	0.0162	1.08e-06	8371	GCST90274760	Artemin levels
39	rs55885546	A	G	-0.2047	0.044	3.28e-06	11778	GCST90274760	Artemin levels
40	rs1329733	A	G	-0.0674	0.0136	7.2e-07	11330	GCST90274760	Artemin levels
41	rs142585779	T	C	0.2119	0.0435	1.11e-06	10266	GCST90274760	Artemin levels
42	rs117212234	T	C	0.0874	0.0186	2.62e-06	11330	GCST90274760	Artemin levels
43	rs569463048	T	G	-0.2687	0.0588	4.88e-06	7943	GCST90274760	Artemin levels
44	rs77502336	C	G	0.0679	0.0141	1.47e-06	11775	GCST90274760	Artemin levels
45	rs118115625	T	C	0.1703	0.0362	2.55e-06	11778	GCST90274760	Artemin levels
46	rs148226005	A	G	0.2112	0.0451	2.83e-06	11765	GCST90274760	Artemin levels
47	rs1370215	T	C	-0.07	0.0153	4.76e-06	11330	GCST90274760	Artemin levels
48	rs6509909	C	G	-0.0881	0.0176	5.57e-07	11330	GCST90274760	Artemin levels
49	rs9941952	T	C	0.0765	0.0167	4.63e-06	11774	GCST90274760	Artemin levels
50	rs2712427	A	G	0.0626	0.0134	2.99e-06	11345	GCST90274761	Axin-1 levels
51	rs115455827	A	G	0.1447	0.0305	2.09e-06	11792	GCST90274761	Axin-1 levels
52	rs117097664	A	C	0.2444	0.0522	2.84e-06	11345	GCST90274761	Axin-1 levels
53	rs2691530	T	C	-0.067	0.0133	4.71e-07	11793	GCST90274761	Axin-1 levels
54	rs2470622	A	G	-0.1229	0.0242	3.8e-07	11345	GCST90274761	Axin-1 levels
55	rs7136254	A	T	0.1657	0.0359	3.92e-06	9827	GCST90274761	Axin-1 levels
56	rs7171268	T	C	0.1554	0.0329	2.32e-06	11345	GCST90274761	Axin-1 levels
57	rs148317708	A	G	-0.212	0.042	4.47e-07	10919	GCST90274761	Axin-1 levels
58	rs428324	T	C	0.0692	0.0148	2.93e-06	10281	GCST90274761	Axin-1 levels
59	rs6328	A	C	-0.0797	0.0122	6.46e-11	13224	GCST90274762	beta-nerve growth factor levels
60	rs72673086	A	G	0.0584	0.0126	3.57e-06	12858	GCST90274762	beta-nerve growth factor levels
61	rs4017	T	C	-0.1187	0.0258	4.21e-06	14742	GCST90274762	beta-nerve growth factor levels
62	rs17689534	A	G	0.2208	0.0462	1.76e-06	13421	GCST90274762	beta-nerve growth factor levels
63	rs12188775	T	G	0.1213	0.0247	9.06e-07	14737	GCST90274762	beta-nerve growth factor levels
64	rs77493302	T	C	0.0853	0.0185	4.01e-06	14743	GCST90274762	beta-nerve growth factor levels
65	rs2904780	A	C	-0.0685	0.0143	1.67e-06	11538	GCST90274762	beta-nerve growth factor levels
66	rs397081	T	C	0.1203	0.0262	4.4e-06	14743	GCST90274762	beta-nerve growth factor levels
67	rs9479501	T	G	0.0629	0.0137	4.41e-06	14729	GCST90274762	beta-nerve growth factor levels
68	rs12533747	A	G	0.1389	0.0276	4.84e-07	14295	GCST90274762	beta-nerve growth factor levels
69	rs17647697	A	C	-0.1617	0.0352	4.35e-06	14741	GCST90274762	beta-nerve growth factor levels
70	rs12539643	C	G	0.1867	0.0408	4.74e-06	11344	GCST90274762	beta-nerve growth factor levels
71	rs62494116	T	C	0.0578	0.0117	7.81e-07	14729	GCST90274762	beta-nerve growth factor levels
72	rs1878359	A	G	0.0626	0.0126	6.76e-07	14740	GCST90274762	beta-nerve growth factor levels
73	rs3128517	T	C	-0.0775	0.0118	5.11e-11	14295	GCST90274762	beta-nerve growth factor levels
74	rs12259196	A	G	-0.075	0.0148	4.03e-07	13244	GCST90274762	beta-nerve growth factor levels
75	rs4899264	C	G	-0.055	0.0117	2.59e-06	14295	GCST90274762	beta-nerve growth factor levels
76	rs182658308	A	T	-0.2055	0.0432	1.97e-06	10894	GCST90274762	beta-nerve growth factor levels
77	rs140072192	A	G	0.2773	0.0602	4.1e-06	11925	GCST90274762	beta-nerve growth factor levels
78	rs62092633	T	C	-0.1249	0.0259	1.42e-06	11344	GCST90274762	beta-nerve growth factor levels
79	rs34559191	T	C	0.0607	0.0124	9.82e-07	13675	GCST90274762	beta-nerve growth factor levels
80	rs117164089	T	C	-0.271	0.0565	1.61e-06	13421	GCST90274762	beta-nerve growth factor levels
81	rs148834134	T	C	0.2541	0.0556	4.87e-06	13421	GCST90274762	beta-nerve growth factor levels
82	rs13058191	C	G	-0.2164	0.0467	3.59e-06	14295	GCST90274762	beta-nerve growth factor levels
83	rs34154371	T	C	-0.2016	0.0422	1.78e-06	13232	GCST90274763	Caspase 8 levels
84	rs12073499	A	C	-0.0812	0.0167	1.16e-06	14295	GCST90274763	Caspase 8 levels
85	rs56328050	C	G	-0.1987	0.0173	1.56e-30	14743	GCST90274763	Caspase 8 levels
86	rs11695193	A	T	-0.0806	0.0162	6.51e-07	14743	GCST90274763	Caspase 8 levels
87	rs11709039	T	C	0.0781	0.0168	3.34e-06	14743	GCST90274763	Caspase 8 levels
88	rs148608719	A	G	0.3474	0.0683	3.65e-07	12745	GCST90274763	Caspase 8 levels
89	rs1034059	A	G	0.0681	0.0145	2.65e-06	14296	GCST90274763	Caspase 8 levels
90	rs187405204	T	C	0.4195	0.0912	4.23e-06	6257	GCST90274763	Caspase 8 levels
91	rs111764025	C	G	0.1095	0.0238	4.21e-06	14731	GCST90274763	Caspase 8 levels
92	rs78449258	A	G	-0.2001	0.0428	2.94e-06	14744	GCST90274763	Caspase 8 levels
93	rs73306603	T	C	0.2044	0.0412	7.01e-07	14741	GCST90274763	Caspase 8 levels
94	rs140844269	C	G	-0.3615	0.0776	3.19e-06	12330	GCST90274763	Caspase 8 levels
95	rs1032417	C	G	-0.0858	0.0165	1.99e-07	14296	GCST90274763	Caspase 8 levels
96	rs137887001	C	G	0.2318	0.0486	1.85e-06	14296	GCST90274763	Caspase 8 levels
97	rs12075	A	G	0.0749	0.0114	5.03e-11	14731	GCST90274764	Eotaxin levels
98	rs2228467	T	C	-0.3316	0.0225	3.69e-49	14733	GCST90274764	Eotaxin levels
99	rs79684468	T	C	0.1502	0.0303	7.16e-07	14286	GCST90274764	Eotaxin levels
100	rs2201150	T	C	0.0785	0.0123	1.75e-10	14286	GCST90274764	Eotaxin levels
101	rs139597204	A	C	-0.3374	0.0714	2.3e-06	12303	GCST90274764	Eotaxin levels
102	rs6894241	A	C	-0.0656	0.0137	1.68e-06	14715	GCST90274764	Eotaxin levels
103	rs757973	A	G	0.2002	0.0205	1.58e-22	14713	GCST90274764	Eotaxin levels
104	rs73209015	A	T	-0.0913	0.0189	1.36e-06	14728	GCST90274764	Eotaxin levels
105	rs79432525	T	G	0.1929	0.0422	4.85e-06	14247	GCST90274764	Eotaxin levels
106	rs1564995	A	G	-0.0609	0.0131	3.34e-06	14286	GCST90274764	Eotaxin levels
107	rs34536806	T	G	0.1017	0.0208	1.01e-06	14286	GCST90274764	Eotaxin levels
108	rs35543857	A	G	-0.1138	0.0244	3.1e-06	14286	GCST90274764	Eotaxin levels
109	rs114744647	T	C	0.2107	0.0451	2.99e-06	14730	GCST90274764	Eotaxin levels
110	rs9940390	T	C	-0.0818	0.0133	7.73e-10	14286	GCST90274764	Eotaxin levels
111	rs554698477	A	G	0.1063	0.0226	2.56e-06	10894	GCST90274764	Eotaxin levels
112	rs79722574	T	C	-0.1215	0.0156	6.78e-15	14720	GCST90274764	Eotaxin levels
113	rs55843637	C	G	0.0555	0.0121	4.5e-06	14286	GCST90274764	Eotaxin levels
114	rs2112920	C	G	0.0817	0.016	3.29e-07	14286	GCST90274764	Eotaxin levels
115	rs139476527	T	G	0.2826	0.0606	3.11e-06	12933	GCST90274764	Eotaxin levels
116	rs9976282	A	G	-0.1678	0.0345	1.15e-06	14722	GCST90274764	Eotaxin levels
117	rs73171545	A	G	-0.0861	0.0187	4.14e-06	14286	GCST90274764	Eotaxin levels
118	rs7595241	C	G	0.0615	0.013	2.24e-06	14288	GCST90274765	C-C motif chemokine 19 levels
119	rs10496135	C	G	0.1856	0.0384	1.34e-06	14288	GCST90274765	C-C motif chemokine 19 levels
120	rs13010492	C	G	-0.0803	0.0123	6.65e-11	13422	GCST90274765	C-C motif chemokine 19 levels
121	rs113539352	C	G	0.4485	0.0922	1.15e-06	11439	GCST90274765	C-C motif chemokine 19 levels
122	rs62292952	T	G	0.2346	0.0185	7.53e-37	14728	GCST90274765	C-C motif chemokine 19 levels
123	rs79086127	T	C	-0.2096	0.045	3.2e-06	14247	GCST90274765	C-C motif chemokine 19 levels
124	rs4554017	T	C	0.0596	0.0122	1.03e-06	14288	GCST90274765	C-C motif chemokine 19 levels
125	rs3792790	A	C	0.0551	0.012	4.4e-06	14288	GCST90274765	C-C motif chemokine 19 levels
126	rs6870560	T	C	0.0863	0.0169	3.28e-07	14732	GCST90274765	C-C motif chemokine 19 levels
127	rs9469127	C	G	-0.4884	0.0277	1.41e-69	14735	GCST90274765	C-C motif chemokine 19 levels
128	rs28635588	A	G	-0.1775	0.0206	6.9e-18	9182	GCST90274765	C-C motif chemokine 19 levels
129	rs1415763	C	G	0.0757	0.0157	1.42e-06	14731	GCST90274765	C-C motif chemokine 19 levels
130	rs10242459	A	G	0.0729	0.0154	2.2e-06	14729	GCST90274765	C-C motif chemokine 19 levels
131	rs73257451	T	C	-0.3645	0.0756	1.43e-06	11337	GCST90274765	C-C motif chemokine 19 levels
132	rs11574915	A	C	-0.1464	0.017	7.19e-18	14733	GCST90274765	C-C motif chemokine 19 levels
133	rs34791102	A	G	0.1238	0.0265	2.99e-06	14735	GCST90274765	C-C motif chemokine 19 levels
134	rs6486995	A	T	-0.0697	0.0135	2.43e-07	14735	GCST90274765	C-C motif chemokine 19 levels
135	rs4766578	A	T	-0.0801	0.0132	1.29e-09	11785	GCST90274765	C-C motif chemokine 19 levels
136	rs4907572	A	G	-0.0671	0.0137	9.69e-07	14722	GCST90274765	C-C motif chemokine 19 levels
137	rs138108512	A	G	-0.2939	0.0616	1.83e-06	13422	GCST90274765	C-C motif chemokine 19 levels
138	rs74764632	A	T	0.1349	0.0294	4.47e-06	14734	GCST90274765	C-C motif chemokine 19 levels
139	rs147708384	T	C	-0.2707	0.0574	2.4e-06	13801	GCST90274765	C-C motif chemokine 19 levels
140	rs138440733	A	G	-0.1724	0.036	1.68e-06	12404	GCST90274765	C-C motif chemokine 19 levels
141	rs11582772	T	C	0.2585	0.0548	2.39e-06	14243	GCST90274766	C-C motif chemokine 20 levels
142	rs111674022	T	C	-0.0953	0.0208	4.61e-06	14288	GCST90274766	C-C motif chemokine 20 levels
143	rs10207134	T	C	-0.0996	0.0128	7.18e-15	14287	GCST90274766	C-C motif chemokine 20 levels
144	rs13185268	T	C	0.1091	0.0239	5e-06	14724	GCST90274766	C-C motif chemokine 20 levels
145	rs11242693	T	C	0.0637	0.0135	2.38e-06	12404	GCST90274766	C-C motif chemokine 20 levels
146	rs9274623	T	G	-0.076	0.0148	2.82e-07	14288	GCST90274766	C-C motif chemokine 20 levels
147	rs742493	T	C	0.1459	0.0185	3.11e-15	14735	GCST90274766	C-C motif chemokine 20 levels
148	rs1129474	T	C	0.0573	0.012	1.8e-06	14288	GCST90274766	C-C motif chemokine 20 levels
149	rs2796032	T	C	0.0636	0.0127	5.5e-07	14718	GCST90274766	C-C motif chemokine 20 levels
150	rs41302923	A	G	0.1939	0.0414	2.82e-06	14726	GCST90274766	C-C motif chemokine 20 levels
151	rs10837780	T	C	0.1191	0.026	4.63e-06	14288	GCST90274766	C-C motif chemokine 20 levels
152	rs73072893	A	G	0.2057	0.0422	1.09e-06	13230	GCST90274766	C-C motif chemokine 20 levels
153	rs564398411	T	C	0.3494	0.0713	9.56e-07	10407	GCST90274766	C-C motif chemokine 20 levels
154	rs4981022	A	G	0.0635	0.0128	7.02e-07	14721	GCST90274766	C-C motif chemokine 20 levels
155	rs151092565	T	C	-0.1512	0.0328	4.03e-06	14728	GCST90274766	C-C motif chemokine 20 levels
156	rs2003431	A	T	-0.1602	0.0344	3.21e-06	9786	GCST90274766	C-C motif chemokine 20 levels
157	rs6498926	A	T	0.0616	0.0134	4.29e-06	12844	GCST90274766	C-C motif chemokine 20 levels
158	rs117753190	C	G	-0.185	0.0359	2.56e-07	14243	GCST90274766	C-C motif chemokine 20 levels
159	rs117900576	C	G	-0.2256	0.0429	1.45e-07	13224	GCST90274766	C-C motif chemokine 20 levels
160	rs6420556	T	C	-0.0736	0.0158	3.19e-06	14288	GCST90274766	C-C motif chemokine 20 levels
161	rs35833676	T	C	0.0804	0.0166	1.28e-06	14732	GCST90274766	C-C motif chemokine 20 levels
162	rs13049624	A	G	-0.1315	0.0276	1.89e-06	14288	GCST90274766	C-C motif chemokine 20 levels
163	rs5769672	T	G	-0.1184	0.0257	4.09e-06	14732	GCST90274766	C-C motif chemokine 20 levels
164	rs74127049	C	G	0.0603	0.0132	4.92e-06	13422	GCST90274767	C-C motif chemokine 23 levels
165	rs146074782	A	G	-0.3061	0.0626	1.01e-06	12935	GCST90274767	C-C motif chemokine 23 levels
166	rs1001495	T	C	0.0983	0.0215	4.83e-06	13650	GCST90274767	C-C motif chemokine 23 levels
167	rs143910182	T	C	0.2157	0.0449	1.56e-06	14730	GCST90274767	C-C motif chemokine 23 levels
168	rs116683909	A	G	-0.21	0.0426	8.24e-07	14724	GCST90274767	C-C motif chemokine 23 levels
169	rs74491711	A	G	0.1273	0.0278	4.67e-06	14735	GCST90274767	C-C motif chemokine 23 levels
170	rs4317138	T	C	0.0585	0.0127	4.1e-06	14288	GCST90274767	C-C motif chemokine 23 levels
171	rs2870238	T	C	0.0574	0.0114	4.78e-07	14736	GCST90274767	C-C motif chemokine 23 levels
172	rs12204524	C	G	0.1164	0.0237	9.04e-07	14727	GCST90274767	C-C motif chemokine 23 levels
173	rs4719850	T	C	-0.0548	0.0118	3.42e-06	14726	GCST90274767	C-C motif chemokine 23 levels
174	rs73071153	A	G	-0.1497	0.0319	2.7e-06	14728	GCST90274767	C-C motif chemokine 23 levels
175	rs1926742	A	G	0.0574	0.0125	4.39e-06	14725	GCST90274767	C-C motif chemokine 23 levels
176	rs77354000	A	G	-0.2064	0.0437	2.32e-06	14735	GCST90274767	C-C motif chemokine 23 levels
177	rs11017721	A	G	0.0971	0.0186	1.79e-07	14288	GCST90274767	C-C motif chemokine 23 levels
178	rs112492	A	G	-0.0692	0.014	7.7e-07	13224	GCST90274767	C-C motif chemokine 23 levels
179	rs17735284	A	T	0.0927	0.0202	4.45e-06	14725	GCST90274767	C-C motif chemokine 23 levels
180	rs77083410	C	G	0.224	0.0416	7.26e-08	14734	GCST90274767	C-C motif chemokine 23 levels
181	rs73114426	A	G	0.0948	0.0207	4.66e-06	14731	GCST90274767	C-C motif chemokine 23 levels
182	rs12949647	A	G	-0.0643	0.0137	2.69e-06	14288	GCST90274767	C-C motif chemokine 23 levels
183	rs7225405	T	G	-0.2256	0.0291	9e-15	11538	GCST90274767	C-C motif chemokine 23 levels
184	rs117639761	A	C	-0.3246	0.0413	3.85e-15	14736	GCST90274767	C-C motif chemokine 23 levels
185	rs712048	A	C	-0.5147	0.0158	1e-200	14723	GCST90274767	C-C motif chemokine 23 levels
186	rs16971993	T	C	-0.1285	0.025	2.75e-07	14288	GCST90274767	C-C motif chemokine 23 levels
187	rs77527696	T	C	-0.2538	0.0465	4.81e-08	13829	GCST90274767	C-C motif chemokine 23 levels
188	rs438811	T	C	0.0669	0.0138	1.25e-06	14720	GCST90274767	C-C motif chemokine 23 levels
189	rs113959305	T	C	-0.1397	0.0285	9.5e-07	13224	GCST90274767	C-C motif chemokine 23 levels
190	rs11589432	C	G	0.0566	0.0119	1.97e-06	14287	GCST90274768	C-C motif chemokine 25 levels
191	rs143132666	A	C	-0.1934	0.0406	1.9e-06	14734	GCST90274768	C-C motif chemokine 25 levels
192	rs149395110	T	C	-0.2782	0.0609	4.92e-06	12880	GCST90274768	C-C motif chemokine 25 levels
193	rs7611785	A	G	0.0941	0.0198	2.01e-06	14736	GCST90274768	C-C motif chemokine 25 levels
194	rs851850	A	G	-0.0777	0.0163	1.87e-06	14288	GCST90274768	C-C motif chemokine 25 levels
195	rs7806274	T	C	-0.0755	0.0161	2.74e-06	13667	GCST90274768	C-C motif chemokine 25 levels
196	rs111437511	T	C	0.1437	0.0297	1.31e-06	14733	GCST90274768	C-C motif chemokine 25 levels
197	rs1705699	T	C	-0.0546	0.0116	2.52e-06	14714	GCST90274768	C-C motif chemokine 25 levels
198	rs12114935	A	G	0.0769	0.0142	6.11e-08	14732	GCST90274768	C-C motif chemokine 25 levels
199	rs11140450	A	T	-0.2681	0.0579	3.65e-06	10797	GCST90274768	C-C motif chemokine 25 levels
200	rs116534774	T	C	0.3717	0.0777	1.72e-06	11139	GCST90274768	C-C motif chemokine 25 levels
201	rs635634	T	C	-0.2482	0.0166	1.52e-50	11785	GCST90274768	C-C motif chemokine 25 levels
202	rs79990760	A	G	0.2192	0.0478	4.52e-06	14725	GCST90274768	C-C motif chemokine 25 levels
203	rs11028036	A	G	0.0546	0.0117	3.06e-06	14728	GCST90274768	C-C motif chemokine 25 levels
204	rs200184122	T	C	-0.0822	0.018	4.96e-06	9830	GCST90274768	C-C motif chemokine 25 levels
205	rs10792444	T	C	-0.0865	0.0181	1.76e-06	14732	GCST90274768	C-C motif chemokine 25 levels
206	rs636479	A	G	0.0548	0.0119	4.12e-06	14731	GCST90274768	C-C motif chemokine 25 levels
207	rs7296588	A	G	-0.1159	0.0116	1.66e-23	14725	GCST90274768	C-C motif chemokine 25 levels
208	rs7137942	A	G	-0.0637	0.0133	1.67e-06	12404	GCST90274768	C-C motif chemokine 25 levels
209	rs521795	T	C	-0.0624	0.0122	3.14e-07	14288	GCST90274768	C-C motif chemokine 25 levels
210	rs147851492	A	G	0.2127	0.0449	2.17e-06	14727	GCST90274768	C-C motif chemokine 25 levels
211	rs12606983	T	C	-0.0673	0.0134	5.1e-07	14715	GCST90274768	C-C motif chemokine 25 levels
212	rs7252764	T	C	0.2321	0.0295	3.61e-15	14736	GCST90274768	C-C motif chemokine 25 levels
213	rs759817	T	C	0.3919	0.0123	1e-200	14288	GCST90274768	C-C motif chemokine 25 levels
214	rs549735081	T	C	-0.4672	0.028	1.67e-62	11327	GCST90274768	C-C motif chemokine 25 levels
215	rs74256540	A	G	0.1236	0.017	3.58e-13	14288	GCST90274768	C-C motif chemokine 25 levels
216	rs516316	C	G	-0.3279	0.0114	6.2e-182	14734	GCST90274768	C-C motif chemokine 25 levels
217	rs1514964	T	C	-0.1263	0.0264	1.72e-06	14734	GCST90274769	C-C motif chemokine 28 levels
218	rs6671688	T	C	0.0534	0.0116	4.16e-06	14286	GCST90274769	C-C motif chemokine 28 levels
219	rs291084	C	G	0.0638	0.0111	9.04e-09	14726	GCST90274769	C-C motif chemokine 28 levels
220	rs76291845	A	G	0.2696	0.0542	6.55e-07	14244	GCST90274769	C-C motif chemokine 28 levels
221	rs112641086	T	C	-0.1056	0.0198	9.64e-08	14731	GCST90274769	C-C motif chemokine 28 levels
222	rs2866626	C	G	-0.0597	0.0121	8.06e-07	14285	GCST90274769	C-C motif chemokine 28 levels
223	rs7661151	T	C	0.0531	0.0116	4.7e-06	14730	GCST90274769	C-C motif chemokine 28 levels
224	rs4866742	T	C	0.0702	0.0122	8.71e-09	12829	GCST90274769	C-C motif chemokine 28 levels
225	rs116782490	A	C	0.2298	0.0488	2.49e-06	12633	GCST90274769	C-C motif chemokine 28 levels
226	rs78843608	A	G	-0.1684	0.0323	1.85e-07	14725	GCST90274769	C-C motif chemokine 28 levels
227	rs2631360	A	G	0.0597	0.0128	3.1e-06	11780	GCST90274769	C-C motif chemokine 28 levels
228	rs143400203	T	C	0.1812	0.0392	3.79e-06	14722	GCST90274769	C-C motif chemokine 28 levels
229	rs76669782	A	C	-0.2853	0.0513	2.68e-08	12933	GCST90274769	C-C motif chemokine 28 levels
230	rs587611953	A	C	-0.115	0.0231	6.41e-07	7943	GCST90274769	C-C motif chemokine 28 levels
231	rs2477954	T	C	-0.058	0.012	1.34e-06	14286	GCST90274769	C-C motif chemokine 28 levels
232	rs78552613	T	C	-0.1844	0.0395	3.04e-06	14734	GCST90274769	C-C motif chemokine 28 levels
233	rs371663005	A	G	-0.0959	0.0208	4.02e-06	10894	GCST90274769	C-C motif chemokine 28 levels
234	rs73000929	A	G	-0.1935	0.0355	5.02e-08	14734	GCST90274769	C-C motif chemokine 28 levels
235	rs6580980	A	G	-0.0688	0.0118	5.53e-09	14285	GCST90274769	C-C motif chemokine 28 levels
236	rs546951873	A	G	0.3427	0.0672	3.4e-07	11273	GCST90274769	C-C motif chemokine 28 levels
237	rs77569365	T	G	0.129	0.0282	4.77e-06	14734	GCST90274769	C-C motif chemokine 28 levels
238	rs11078696	T	G	-0.0855	0.017	4.92e-07	10894	GCST90274769	C-C motif chemokine 28 levels
239	rs55843637	C	G	0.0549	0.0119	3.96e-06	14286	GCST90274769	C-C motif chemokine 28 levels
240	rs71363004	C	G	0.2181	0.0466	2.87e-06	11982	GCST90274769	C-C motif chemokine 28 levels
241	rs113582651	T	G	0.242	0.0523	3.71e-06	8911	GCST90274769	C-C motif chemokine 28 levels
242	rs139902	A	C	0.0684	0.0121	1.58e-08	14285	GCST90274769	C-C motif chemokine 28 levels
243	rs116193969	A	T	0.2915	0.0617	2.31e-06	14296	GCST90274770	C-C motif chemokine 4 levels
244	rs116309267	C	G	0.1956	0.0405	1.37e-06	14723	GCST90274770	C-C motif chemokine 4 levels
245	rs113341849	A	G	0.5651	0.0184	1e-200	14296	GCST90274770	C-C motif chemokine 4 levels
246	rs140505982	T	C	-0.2294	0.0415	3.24e-08	13865	GCST90274770	C-C motif chemokine 4 levels
247	rs5743614	T	C	0.0728	0.0143	3.56e-07	12859	GCST90274770	C-C motif chemokine 4 levels
248	rs111476793	A	G	0.0869	0.019	4.79e-06	12800	GCST90274770	C-C motif chemokine 4 levels
249	rs78044056	A	G	-0.2607	0.0552	2.33e-06	13809	GCST90274770	C-C motif chemokine 4 levels
250	rs42279	T	C	0.0743	0.0162	4.51e-06	14738	GCST90274770	C-C motif chemokine 4 levels
251	rs112315344	T	G	0.2123	0.0455	3.07e-06	14255	GCST90274770	C-C motif chemokine 4 levels
252	rs10990301	A	T	0.085	0.0186	4.88e-06	14296	GCST90274770	C-C motif chemokine 4 levels
253	rs56131468	A	G	0.0833	0.0178	2.87e-06	14296	GCST90274770	C-C motif chemokine 4 levels
254	rs143960014	A	G	0.1953	0.0416	2.67e-06	14257	GCST90274770	C-C motif chemokine 4 levels
255	rs1161092	A	G	-0.0635	0.0125	3.77e-07	14296	GCST90274770	C-C motif chemokine 4 levels
256	rs72800563	T	G	-0.1765	0.0374	2.37e-06	14741	GCST90274770	C-C motif chemokine 4 levels
257	rs1634503	A	G	-0.0745	0.0138	6.72e-08	14295	GCST90274770	C-C motif chemokine 4 levels
258	rs8064426	A	G	-0.4104	0.0173	2.11e-124	14295	GCST90274770	C-C motif chemokine 4 levels
259	rs17692864	T	C	0.2321	0.0283	2.38e-16	13662	GCST90274770	C-C motif chemokine 4 levels
260	rs137896358	T	C	0.2797	0.0551	3.85e-07	12745	GCST90274770	C-C motif chemokine 4 levels
261	rs4817032	A	T	-0.0899	0.0196	4.5e-06	10894	GCST90274770	C-C motif chemokine 4 levels
262	rs10903115	A	G	-0.0559	0.0122	4.61e-06	14286	GCST90274771	Natural killer cell receptor 2B4 levels
263	rs3828139	T	C	0.0744	0.0119	4.05e-10	14286	GCST90274771	Natural killer cell receptor 2B4 levels
264	rs147033439	A	G	0.2053	0.0411	5.88e-07	14731	GCST90274771	Natural killer cell receptor 2B4 levels
265	rs11265488	A	G	-0.0624	0.0118	1.24e-07	14287	GCST90274771	Natural killer cell receptor 2B4 levels
266	rs11265493	A	G	0.2122	0.0119	3.99e-71	14287	GCST90274771	Natural killer cell receptor 2B4 levels
267	rs4672486	A	G	0.0661	0.0117	1.61e-08	14720	GCST90274771	Natural killer cell receptor 2B4 levels
268	rs1434219	T	C	-0.0589	0.0123	1.68e-06	14287	GCST90274771	Natural killer cell receptor 2B4 levels
269	rs56272634	T	C	0.0704	0.0126	2.31e-08	14729	GCST90274771	Natural killer cell receptor 2B4 levels
270	rs1574847	C	G	-0.0637	0.0139	4.59e-06	14287	GCST90274771	Natural killer cell receptor 2B4 levels
271	rs114758826	A	G	-0.1804	0.0337	8.65e-08	14728	GCST90274771	Natural killer cell receptor 2B4 levels
272	rs78142752	T	C	0.2288	0.0497	4.15e-06	14734	GCST90274771	Natural killer cell receptor 2B4 levels
273	rs6928352	A	G	-0.1074	0.0215	5.87e-07	14731	GCST90274771	Natural killer cell receptor 2B4 levels
274	rs2554697	A	G	0.0627	0.0134	2.88e-06	11782	GCST90274771	Natural killer cell receptor 2B4 levels
275	rs34826779	T	G	0.063	0.0138	4.99e-06	14287	GCST90274771	Natural killer cell receptor 2B4 levels
276	rs10992054	T	C	-0.3705	0.0763	1.2e-06	12304	GCST90274771	Natural killer cell receptor 2B4 levels
277	rs11020961	A	G	0.0768	0.0161	1.84e-06	14287	GCST90274771	Natural killer cell receptor 2B4 levels
278	rs11220506	A	G	-0.0702	0.0147	1.79e-06	14729	GCST90274771	Natural killer cell receptor 2B4 levels
279	rs3184504	T	C	0.116	0.0128	1.27e-19	11784	GCST90274771	Natural killer cell receptor 2B4 levels
280	rs149458216	A	C	-0.2146	0.047	4.97e-06	14725	GCST90274771	Natural killer cell receptor 2B4 levels
281	rs72837690	T	C	-0.0776	0.0125	5.37e-10	14287	GCST90274771	Natural killer cell receptor 2B4 levels
282	rs139924614	A	G	0.1618	0.0348	3.33e-06	14725	GCST90274771	Natural killer cell receptor 2B4 levels
283	rs4278412	C	G	0.1978	0.0413	1.67e-06	14725	GCST90274772	CD40L receptor levels
284	rs138897138	A	G	0.109	0.0216	4.5e-07	14288	GCST90274772	CD40L receptor levels
285	rs4664334	T	C	0.0541	0.0118	4.55e-06	14288	GCST90274772	CD40L receptor levels
286	rs3967170	A	G	0.0789	0.017	3.46e-06	14721	GCST90274772	CD40L receptor levels
287	rs12500563	T	G	0.3143	0.0687	4.76e-06	10795	GCST90274772	CD40L receptor levels
288	rs9993874	A	G	-0.0582	0.0125	3.22e-06	12403	GCST90274772	CD40L receptor levels
289	rs141401004	C	G	-0.0662	0.0129	2.87e-07	12404	GCST90274772	CD40L receptor levels
290	rs551896428	T	C	-0.3275	0.0705	3.39e-06	12778	GCST90274772	CD40L receptor levels
291	rs200824954	T	G	0.1568	0.0335	2.86e-06	10894	GCST90274772	CD40L receptor levels
292	rs75626299	C	G	0.1458	0.0316	3.95e-06	14728	GCST90274772	CD40L receptor levels
293	rs9526031	A	C	0.064	0.012	9.64e-08	14288	GCST90274772	CD40L receptor levels
294	rs8024256	A	G	-0.0562	0.0121	3.41e-06	14736	GCST90274772	CD40L receptor levels
295	rs404842	A	G	-0.0599	0.0123	1.12e-06	14287	GCST90274772	CD40L receptor levels
296	rs7250371	T	C	0.0686	0.0116	3.34e-09	14722	GCST90274772	CD40L receptor levels
297	rs117191103	T	C	0.3553	0.0437	4.28e-16	14736	GCST90274772	CD40L receptor levels
298	rs12624433	A	G	-0.4185	0.0133	1e-200	14287	GCST90274772	CD40L receptor levels
299	rs45456397	A	C	-0.1157	0.023	4.89e-07	14288	GCST90274772	CD40L receptor levels
300	rs138739860	T	G	0.1632	0.0351	3.33e-06	11979	GCST90274772	CD40L receptor levels
301	rs12152184	A	G	0.1085	0.0205	1.21e-07	12402	GCST90274772	CD40L receptor levels
302	rs61768480	A	G	0.0695	0.0147	2.27e-06	13670	GCST90274773	T-cell surface glycoprotein CD5 levels
303	rs61747728	T	C	0.1841	0.0313	4.06e-09	14287	GCST90274773	T-cell surface glycoprotein CD5 levels
304	rs13010492	C	G	-0.0589	0.0122	1.38e-06	13421	GCST90274773	T-cell surface glycoprotein CD5 levels
305	rs563284470	A	G	0.1833	0.0391	2.76e-06	11720	GCST90274773	T-cell surface glycoprotein CD5 levels
306	rs138861398	A	C	-0.0803	0.0151	1.05e-07	11967	GCST90274773	T-cell surface glycoprotein CD5 levels
307	rs74874989	A	G	0.141	0.0292	1.37e-06	9398	GCST90274773	T-cell surface glycoprotein CD5 levels
308	rs4073745	A	G	-0.0683	0.0131	1.85e-07	14287	GCST90274773	T-cell surface glycoprotein CD5 levels
309	rs72821405	T	C	-0.1014	0.0217	2.97e-06	14727	GCST90274773	T-cell surface glycoprotein CD5 levels
310	rs527506034	A	G	0.0832	0.016	1.99e-07	14730	GCST90274773	T-cell surface glycoprotein CD5 levels
311	rs3104373	T	C	0.0973	0.0165	3.7e-09	14735	GCST90274773	T-cell surface glycoprotein CD5 levels
312	rs2237450	T	C	0.0623	0.0124	5.06e-07	14287	GCST90274773	T-cell surface glycoprotein CD5 levels
313	rs17345759	A	C	-0.1134	0.0245	3.68e-06	14287	GCST90274773	T-cell surface glycoprotein CD5 levels
314	rs17769062	T	C	0.1638	0.0334	9.38e-07	14287	GCST90274773	T-cell surface glycoprotein CD5 levels
315	rs192582121	A	T	-0.4169	0.0806	2.31e-07	11438	GCST90274773	T-cell surface glycoprotein CD5 levels
316	rs117276991	A	G	-0.1261	0.0256	8.4e-07	14287	GCST90274773	T-cell surface glycoprotein CD5 levels
317	rs12416520	A	G	-0.0629	0.0132	1.89e-06	14709	GCST90274773	T-cell surface glycoprotein CD5 levels
318	rs60562286	A	T	-0.1681	0.0352	1.79e-06	14726	GCST90274773	T-cell surface glycoprotein CD5 levels
319	rs4910962	A	C	0.1465	0.0312	2.66e-06	11760	GCST90274773	T-cell surface glycoprotein CD5 levels
320	rs4939490	C	G	0.1083	0.012	1.8e-19	14735	GCST90274773	T-cell surface glycoprotein CD5 levels
321	rs674379	C	G	0.1193	0.0126	2.85e-21	12835	GCST90274773	T-cell surface glycoprotein CD5 levels
322	rs1259355	A	G	0.0569	0.0119	1.74e-06	14287	GCST90274773	T-cell surface glycoprotein CD5 levels
323	rs3184504	T	C	0.1427	0.0128	7.29e-29	11784	GCST90274773	T-cell surface glycoprotein CD5 levels
324	rs117516652	A	G	0.2374	0.0476	6.12e-07	14248	GCST90274773	T-cell surface glycoprotein CD5 levels
325	rs11622090	T	C	-0.0588	0.0128	4.35e-06	13236	GCST90274773	T-cell surface glycoprotein CD5 levels
326	rs7242462	A	G	-0.1199	0.0187	1.44e-10	14287	GCST90274773	T-cell surface glycoprotein CD5 levels
327	rs4893	A	G	0.1471	0.0313	2.61e-06	14735	GCST90274773	T-cell surface glycoprotein CD5 levels
328	rs143374617	T	C	0.1766	0.0329	7.97e-08	14733	GCST90274774	T-cell surface glycoprotein CD6 isoform levels
329	rs841332	A	G	-0.0721	0.0154	2.84e-06	14727	GCST90274774	T-cell surface glycoprotein CD6 isoform levels
330	rs12074680	A	G	-0.1855	0.0392	2.22e-06	12404	GCST90274774	T-cell surface glycoprotein CD6 isoform levels
331	rs35086654	T	C	-0.2416	0.0517	2.97e-06	13800	GCST90274774	T-cell surface glycoprotein CD6 isoform levels
332	rs72969761	A	T	-0.1796	0.0376	1.78e-06	14710	GCST90274774	T-cell surface glycoprotein CD6 isoform levels
333	rs74886615	A	T	0.0688	0.0129	9.64e-08	12404	GCST90274774	T-cell surface glycoprotein CD6 isoform levels
334	rs574143589	T	C	-0.3481	0.0733	2.04e-06	11273	GCST90274774	T-cell surface glycoprotein CD6 isoform levels
335	rs9691968	A	C	0.0646	0.0134	1.43e-06	14735	GCST90274774	T-cell surface glycoprotein CD6 isoform levels
336	rs115830154	A	G	-0.0831	0.0169	8.78e-07	12404	GCST90274774	T-cell surface glycoprotein CD6 isoform levels
337	rs60988380	T	C	0.0955	0.0193	7.49e-07	14735	GCST90274774	T-cell surface glycoprotein CD6 isoform levels
338	rs4939458	A	G	-0.0647	0.0128	4.31e-07	12791	GCST90274774	T-cell surface glycoprotein CD6 isoform levels
339	rs12288280	T	G	-0.3548	0.0213	2.68e-62	14720	GCST90274774	T-cell surface glycoprotein CD6 isoform levels
340	rs11230553	T	C	-0.5066	0.0132	1e-200	14287	GCST90274774	T-cell surface glycoprotein CD6 isoform levels
341	rs414633	C	G	0.0656	0.0134	9.8e-07	14286	GCST90274774	T-cell surface glycoprotein CD6 isoform levels
342	rs534268736	T	C	0.2909	0.0584	6.32e-07	11760	GCST90274774	T-cell surface glycoprotein CD6 isoform levels
343	rs597808	A	G	0.116	0.0134	4.86e-18	11335	GCST90274774	T-cell surface glycoprotein CD6 isoform levels
344	rs8051133	A	G	-0.1079	0.0236	4.83e-06	14729	GCST90274774	T-cell surface glycoprotein CD6 isoform levels
345	rs35634144	C	G	0.1752	0.0376	3.17e-06	14237	GCST90274774	T-cell surface glycoprotein CD6 isoform levels
346	rs61782461	T	C	-0.2176	0.0471	3.84e-06	14286	GCST90274775	CUB domain-containing protein 1 levels
347	rs2990246	C	G	-0.0566	0.012	2.4e-06	14286	GCST90274775	CUB domain-containing protein 1 levels
348	rs59872649	A	G	-0.1093	0.0232	2.46e-06	14734	GCST90274775	CUB domain-containing protein 1 levels
349	rs34027772	T	C	0.0757	0.0143	1.2e-07	12403	GCST90274775	CUB domain-containing protein 1 levels
350	rs7618923	T	C	-0.1738	0.0151	1.18e-30	14286	GCST90274775	CUB domain-containing protein 1 levels
351	rs2276862	C	G	0.303	0.0146	1.14e-95	14730	GCST90274775	CUB domain-containing protein 1 levels
352	rs35478654	T	C	-0.148	0.0312	2.1e-06	14725	GCST90274775	CUB domain-containing protein 1 levels
353	rs111476793	A	G	0.0895	0.0182	8.76e-07	12790	GCST90274775	CUB domain-containing protein 1 levels
354	rs10044847	C	G	-0.0781	0.0156	5.55e-07	14719	GCST90274775	CUB domain-containing protein 1 levels
355	rs6452820	A	G	-0.0738	0.0159	3.46e-06	14286	GCST90274775	CUB domain-containing protein 1 levels
356	rs9272226	T	C	-0.0933	0.0118	2.64e-15	14733	GCST90274775	CUB domain-containing protein 1 levels
357	rs118116993	A	T	0.0957	0.0197	1.19e-06	14286	GCST90274775	CUB domain-containing protein 1 levels
358	rs573808300	A	G	-0.2998	0.0599	5.59e-07	11718	GCST90274775	CUB domain-containing protein 1 levels
359	rs6991332	T	C	-0.0579	0.0119	1.14e-06	14286	GCST90274775	CUB domain-containing protein 1 levels
360	rs10964983	C	G	-0.0616	0.0114	6.53e-08	14724	GCST90274775	CUB domain-containing protein 1 levels
361	rs672806	A	G	0.0816	0.0116	2e-12	14286	GCST90274775	CUB domain-containing protein 1 levels
362	rs12290068	A	G	0.1221	0.0122	1.4e-23	14726	GCST90274775	CUB domain-containing protein 1 levels
363	rs17078000	A	G	0.0609	0.0128	1.96e-06	14286	GCST90274775	CUB domain-containing protein 1 levels
364	rs28535751	T	C	-0.0541	0.0118	4.55e-06	14733	GCST90274775	CUB domain-containing protein 1 levels
365	rs544425471	C	G	0.3879	0.084	3.88e-06	8827	GCST90274775	CUB domain-containing protein 1 levels
366	rs12928188	A	T	-0.0658	0.0134	9.09e-07	14715	GCST90274775	CUB domain-containing protein 1 levels
367	rs74811341	T	C	-0.1323	0.0277	1.79e-06	14734	GCST90274775	CUB domain-containing protein 1 levels
368	rs7506429	A	C	0.0737	0.0144	3.09e-07	14286	GCST90274775	CUB domain-containing protein 1 levels
369	rs4804148	T	C	-0.0619	0.0125	7.35e-07	14734	GCST90274775	CUB domain-containing protein 1 levels
370	rs146583535	A	G	0.4557	0.0968	2.51e-06	8372	GCST90274775	CUB domain-containing protein 1 levels
371	rs191929998	A	G	-0.1938	0.0409	2.15e-06	9844	GCST90274775	CUB domain-containing protein 1 levels
372	rs7538029	A	C	0.0775	0.0165	2.64e-06	11335	GCST90274776	Macrophage colony-stimulating factor 1 levels
373	rs17610659	T	C	0.1684	0.0118	3.31e-46	14286	GCST90274776	Macrophage colony-stimulating factor 1 levels
374	rs142421172	A	G	0.1439	0.031	3.45e-06	12840	GCST90274776	Macrophage colony-stimulating factor 1 levels
375	rs11685487	T	C	0.0944	0.0196	1.46e-06	14286	GCST90274776	Macrophage colony-stimulating factor 1 levels
376	rs116443177	T	C	0.0827	0.0173	1.75e-06	12403	GCST90274776	Macrophage colony-stimulating factor 1 levels
377	rs115370595	A	G	-0.2277	0.0496	4.42e-06	13799	GCST90274776	Macrophage colony-stimulating factor 1 levels
378	rs534521503	T	G	0.1366	0.0284	1.51e-06	9398	GCST90274776	Macrophage colony-stimulating factor 1 levels
379	rs563284470	A	G	0.2087	0.0385	5.93e-08	11720	GCST90274776	Macrophage colony-stimulating factor 1 levels
380	rs76421506	A	G	0.0778	0.0168	3.64e-06	14286	GCST90274776	Macrophage colony-stimulating factor 1 levels
381	rs74849049	T	G	-0.0914	0.02	4.88e-06	14286	GCST90274776	Macrophage colony-stimulating factor 1 levels
382	rs78652121	C	G	-0.1189	0.026	4.81e-06	12838	GCST90274776	Macrophage colony-stimulating factor 1 levels
383	rs10042665	C	G	0.0583	0.0122	1.76e-06	14727	GCST90274776	Macrophage colony-stimulating factor 1 levels
384	rs2523992	T	G	-0.075	0.0152	8.05e-07	14734	GCST90274776	Macrophage colony-stimulating factor 1 levels
385	rs1605333	C	G	-0.0601	0.0124	1.25e-06	13237	GCST90274776	Macrophage colony-stimulating factor 1 levels
386	rs17734417	T	C	-0.1225	0.0265	3.79e-06	14723	GCST90274776	Macrophage colony-stimulating factor 1 levels
387	rs75869070	A	G	0.1151	0.0239	1.47e-06	14715	GCST90274776	Macrophage colony-stimulating factor 1 levels
388	rs72783071	T	C	-0.199	0.0414	1.53e-06	14247	GCST90274776	Macrophage colony-stimulating factor 1 levels
389	rs7227917	A	G	-0.0872	0.0185	2.43e-06	14286	GCST90274776	Macrophage colony-stimulating factor 1 levels
390	rs117591817	C	G	-0.1989	0.0435	4.82e-06	14286	GCST90274776	Macrophage colony-stimulating factor 1 levels
391	rs1536565	A	G	-0.1244	0.0264	2.45e-06	14735	GCST90274777	Cystatin D levels
392	rs930735	A	G	0.0579	0.0114	3.8e-07	14734	GCST90274777	Cystatin D levels
393	rs13397003	T	G	0.0701	0.0141	6.64e-07	14732	GCST90274777	Cystatin D levels
394	rs72980022	A	G	0.0607	0.0126	1.45e-06	14721	GCST90274777	Cystatin D levels
395	rs13127297	A	G	0.0545	0.0117	3.19e-06	14730	GCST90274777	Cystatin D levels
396	rs150547	A	C	0.0548	0.0119	4.12e-06	14288	GCST90274777	Cystatin D levels
397	rs139918398	T	C	0.3373	0.0676	6.05e-07	13457	GCST90274777	Cystatin D levels
398	rs79359257	T	C	0.073	0.0156	2.88e-06	14288	GCST90274777	Cystatin D levels
399	rs9327707	T	C	0.059	0.0118	5.73e-07	14710	GCST90274777	Cystatin D levels
400	rs3889401	A	G	0.0885	0.0191	3.6e-06	11759	GCST90274777	Cystatin D levels
401	rs62436191	A	G	0.1194	0.0234	3.35e-07	14288	GCST90274777	Cystatin D levels
402	rs9455923	A	G	0.0537	0.0115	3.02e-06	14734	GCST90274777	Cystatin D levels
403	rs17154027	A	G	-0.0558	0.0121	4e-06	14288	GCST90274777	Cystatin D levels
404	rs4507745	T	C	0.057	0.0122	2.98e-06	13866	GCST90274777	Cystatin D levels
405	rs962720	T	C	0.0558	0.0119	2.74e-06	14287	GCST90274777	Cystatin D levels
406	rs140505821	A	G	0.3276	0.0691	2.13e-06	13381	GCST90274777	Cystatin D levels
407	rs4756151	A	C	-0.094	0.0172	4.63e-08	14736	GCST90274777	Cystatin D levels
408	rs12294339	T	C	0.0702	0.0118	2.7e-09	14726	GCST90274777	Cystatin D levels
409	rs11054069	T	C	0.1674	0.013	6.07e-38	14724	GCST90274777	Cystatin D levels
410	rs141192864	T	C	0.1016	0.0213	1.84e-06	14728	GCST90274777	Cystatin D levels
411	rs4766797	A	G	-0.0574	0.0117	9.3e-07	14288	GCST90274777	Cystatin D levels
412	rs67020211	T	G	0.079	0.0115	6.44e-12	14734	GCST90274777	Cystatin D levels
413	rs60586299	T	C	-0.0654	0.0134	1.06e-06	14288	GCST90274777	Cystatin D levels
414	rs470841	T	C	0.0568	0.0119	1.81e-06	14736	GCST90274777	Cystatin D levels
415	rs516316	C	G	0.0845	0.0115	2.01e-13	14734	GCST90274777	Cystatin D levels
416	rs188169560	T	C	-0.3099	0.0383	5.9e-16	11979	GCST90274777	Cystatin D levels
417	rs4640452	A	G	0.3549	0.0117	1e-200	14288	GCST90274777	Cystatin D levels
418	rs1797042	T	C	-0.2278	0.018	1.04e-36	14288	GCST90274777	Cystatin D levels
419	rs112961631	T	C	0.5656	0.0476	1.46e-32	12148	GCST90274777	Cystatin D levels
420	rs141179525	T	C	-0.2583	0.0447	7.54e-09	14735	GCST90274777	Cystatin D levels
421	rs6083489	A	G	0.2365	0.0474	6.06e-07	14288	GCST90274777	Cystatin D levels
422	rs697699	A	C	0.1098	0.0237	3.61e-06	14288	GCST90274777	Cystatin D levels
423	rs7275493	T	C	-0.0572	0.0119	1.53e-06	14727	GCST90274777	Cystatin D levels
424	rs77121303	A	G	-0.2516	0.0532	2.25e-06	13383	GCST90274777	Cystatin D levels
425	rs114359340	A	G	-0.1881	0.0405	3.41e-06	13651	GCST90274778	Fractalkine levels
426	rs77915710	A	G	-0.1436	0.0304	2.32e-06	14742	GCST90274778	Fractalkine levels
427	rs111472651	C	G	-0.1191	0.0248	1.57e-06	14728	GCST90274778	Fractalkine levels
428	rs11682107	A	G	-0.0675	0.0126	8.45e-08	12412	GCST90274778	Fractalkine levels
429	rs1976172	C	G	-0.0569	0.012	2.12e-06	14732	GCST90274778	Fractalkine levels
430	rs3732378	A	G	0.0941	0.0154	9.94e-10	14740	GCST90274778	Fractalkine levels
431	rs35026817	T	G	0.0633	0.0122	2.12e-07	14740	GCST90274778	Fractalkine levels
432	rs980364	A	G	0.1479	0.0301	8.94e-07	9902	GCST90274778	Fractalkine levels
433	rs12331618	A	G	-0.0582	0.0114	3.3e-07	14729	GCST90274778	Fractalkine levels
434	rs13167439	T	C	-0.0903	0.0193	2.89e-06	14295	GCST90274778	Fractalkine levels
435	rs2731674	T	G	-0.0681	0.0128	1.04e-07	14740	GCST90274778	Fractalkine levels
436	rs2442752	T	C	-0.0589	0.0117	4.8e-07	14743	GCST90274778	Fractalkine levels
437	rs6937696	T	C	-0.0811	0.012	1.4e-11	14742	GCST90274778	Fractalkine levels
438	rs2736723	A	T	0.0597	0.012	6.52e-07	14295	GCST90274778	Fractalkine levels
439	rs56397903	A	G	0.1968	0.0424	3.46e-06	14743	GCST90274778	Fractalkine levels
440	rs571946532	A	C	-0.2404	0.0512	2.66e-06	11768	GCST90274778	Fractalkine levels
441	rs635634	T	C	-0.1145	0.0166	5.29e-12	11792	GCST90274778	Fractalkine levels
442	rs712137	A	C	0.0563	0.012	2.71e-06	14737	GCST90274778	Fractalkine levels
443	rs10778675	A	C	0.0792	0.0158	5.37e-07	14295	GCST90274778	Fractalkine levels
444	rs530057572	T	G	-0.2257	0.0491	4.29e-06	12127	GCST90274778	Fractalkine levels
445	rs117698194	A	G	-0.1996	0.0432	3.83e-06	13859	GCST90274778	Fractalkine levels
446	rs8052631	A	G	-0.1511	0.027	2.19e-08	14295	GCST90274778	Fractalkine levels
447	rs671623	C	G	0.2041	0.0118	4.99e-67	14295	GCST90274778	Fractalkine levels
448	rs55896747	T	C	0.1129	0.0244	3.71e-06	14734	GCST90274778	Fractalkine levels
449	rs73137770	C	G	0.2442	0.0529	3.91e-06	13808	GCST90274778	Fractalkine levels
450	rs863004	T	C	0.0661	0.0119	2.78e-08	14722	GCST90274779	C-X-C motif chemokine 1 levels
451	rs2122155	A	G	-0.0538	0.0117	4.26e-06	14717	GCST90274779	C-X-C motif chemokine 1 levels
452	rs565208061	T	C	0.5003	0.0824	1.27e-09	8911	GCST90274779	C-X-C motif chemokine 1 levels
453	rs1366946	T	C	-0.3134	0.0134	5.65e-121	14730	GCST90274779	C-X-C motif chemokine 1 levels
454	rs62311721	T	C	-0.186	0.0407	4.88e-06	14288	GCST90274779	C-X-C motif chemokine 1 levels
455	rs77914035	A	G	-0.1047	0.0206	3.72e-07	10893	GCST90274779	C-X-C motif chemokine 1 levels
456	rs67797811	C	G	0.0822	0.0179	4.39e-06	14288	GCST90274779	C-X-C motif chemokine 1 levels
457	rs12770839	A	C	0.0648	0.0126	2.71e-07	14724	GCST90274779	C-X-C motif chemokine 1 levels
458	rs10734292	A	G	0.123	0.0267	4.09e-06	11776	GCST90274779	C-X-C motif chemokine 1 levels
459	rs4474574	T	C	-0.365	0.0779	2.79e-06	9555	GCST90274779	C-X-C motif chemokine 1 levels
460	rs2280441	A	G	-0.1443	0.0312	3.75e-06	14735	GCST90274779	C-X-C motif chemokine 1 levels
461	rs11880837	A	G	0.0583	0.0127	4.42e-06	14288	GCST90274779	C-X-C motif chemokine 1 levels
462	rs2835916	C	G	-0.0564	0.012	2.6e-06	14735	GCST90274779	C-X-C motif chemokine 1 levels
463	rs188111670	A	G	0.0976	0.0208	2.7e-06	7743	GCST90274779	C-X-C motif chemokine 1 levels
464	rs112202639	A	G	-0.1609	0.0336	1.68e-06	14744	GCST90274780	C-X-C motif chemokine 10 levels
465	rs1563171	A	G	0.0592	0.0127	3.14e-06	14740	GCST90274780	C-X-C motif chemokine 10 levels
466	rs12476448	T	C	0.0536	0.0115	3.15e-06	14737	GCST90274780	C-X-C motif chemokine 10 levels
467	rs12629593	T	G	-0.0879	0.0182	1.37e-06	14744	GCST90274780	C-X-C motif chemokine 10 levels
468	rs72651343	T	C	-0.6096	0.0619	6.98e-23	14257	GCST90274780	C-X-C motif chemokine 10 levels
469	rs115140093	T	C	-0.5186	0.042	5.02e-35	14744	GCST90274780	C-X-C motif chemokine 10 levels
470	rs12646113	T	C	0.0977	0.0136	6.78e-13	14743	GCST90274780	C-X-C motif chemokine 10 levels
471	rs72682331	A	G	0.1089	0.0209	1.88e-07	14731	GCST90274780	C-X-C motif chemokine 10 levels
472	rs2523495	T	C	0.1095	0.0196	2.31e-08	14743	GCST90274780	C-X-C motif chemokine 10 levels
473	rs71534595	T	C	-0.2991	0.0606	7.99e-07	11719	GCST90274780	C-X-C motif chemokine 10 levels
474	rs12174864	A	G	-0.0582	0.0121	1.51e-06	14295	GCST90274780	C-X-C motif chemokine 10 levels
475	rs12155428	T	C	-0.1765	0.0375	2.52e-06	14733	GCST90274780	C-X-C motif chemokine 10 levels
476	rs2349689	A	G	-0.0789	0.0164	1.5e-06	14296	GCST90274780	C-X-C motif chemokine 10 levels
477	rs143796249	C	G	-0.2858	0.062	4.03e-06	14296	GCST90274780	C-X-C motif chemokine 10 levels
478	rs10481754	T	C	-0.0548	0.0119	4.12e-06	14296	GCST90274780	C-X-C motif chemokine 10 levels
479	rs4367871	T	C	-0.0567	0.0119	1.89e-06	14296	GCST90274780	C-X-C motif chemokine 10 levels
480	rs12779465	A	C	-0.0698	0.015	3.27e-06	11768	GCST90274780	C-X-C motif chemokine 10 levels
481	rs55732300	A	G	0.1175	0.025	2.6e-06	14730	GCST90274780	C-X-C motif chemokine 10 levels
482	rs741344	A	G	-0.06	0.013	3.92e-06	14296	GCST90274780	C-X-C motif chemokine 10 levels
483	rs3184504	T	C	0.1138	0.0131	3.72e-18	11793	GCST90274780	C-X-C motif chemokine 10 levels
484	rs1077965	A	G	-0.0546	0.0118	3.71e-06	14731	GCST90274780	C-X-C motif chemokine 10 levels
485	rs74956615	A	T	-0.1358	0.0294	3.86e-06	13671	GCST90274780	C-X-C motif chemokine 10 levels
486	rs4804148	T	C	-0.0629	0.013	1.31e-06	14744	GCST90274780	C-X-C motif chemokine 10 levels
487	rs150519056	T	C	-0.1841	0.0376	9.77e-07	13661	GCST90274780	C-X-C motif chemokine 10 levels
488	rs60141220	A	G	-0.0777	0.0165	2.49e-06	13221	GCST90274781	C-X-C motif chemokine 11 levels
489	rs62291421	C	G	0.2674	0.0518	2.44e-07	12305	GCST90274781	C-X-C motif chemokine 11 levels
490	rs6827617	A	G	-0.1724	0.0118	2.42e-48	14718	GCST90274781	C-X-C motif chemokine 11 levels
491	rs59148364	A	G	0.1821	0.0378	1.45e-06	14721	GCST90274781	C-X-C motif chemokine 11 levels
492	rs116470923	T	C	-0.1975	0.0427	3.74e-06	14736	GCST90274781	C-X-C motif chemokine 11 levels
493	rs112884138	T	C	-0.0976	0.0209	3.01e-06	14728	GCST90274781	C-X-C motif chemokine 11 levels
494	rs72747175	A	G	0.1535	0.0326	2.49e-06	14730	GCST90274781	C-X-C motif chemokine 11 levels
495	rs2894233	A	G	-0.2236	0.047	1.96e-06	11917	GCST90274781	C-X-C motif chemokine 11 levels
496	rs72925566	A	G	-0.0973	0.0185	1.44e-07	11337	GCST90274781	C-X-C motif chemokine 11 levels
497	rs7750544	T	C	-0.0773	0.0164	2.44e-06	13644	GCST90274781	C-X-C motif chemokine 11 levels
498	rs75612655	T	C	0.5352	0.0705	3.16e-14	12935	GCST90274781	C-X-C motif chemokine 11 levels
499	rs111787182	A	C	-0.1445	0.0314	4.19e-06	13224	GCST90274781	C-X-C motif chemokine 11 levels
500	rs78632565	T	C	0.1082	0.0214	4.28e-07	14722	GCST90274781	C-X-C motif chemokine 11 levels
501	rs7009937	T	C	0.1175	0.025	2.6e-06	14288	GCST90274781	C-X-C motif chemokine 11 levels
502	rs4748380	T	C	0.0901	0.019	2.12e-06	14732	GCST90274781	C-X-C motif chemokine 11 levels
503	rs10733789	T	C	-0.0815	0.0127	1.39e-10	14287	GCST90274781	C-X-C motif chemokine 11 levels
504	rs7475335	A	C	-0.0646	0.0124	1.89e-07	14735	GCST90274781	C-X-C motif chemokine 11 levels
505	rs111848253	A	G	-0.1162	0.025	3.35e-06	11538	GCST90274781	C-X-C motif chemokine 11 levels
506	rs10898158	A	G	0.0609	0.0121	4.83e-07	14288	GCST90274781	C-X-C motif chemokine 11 levels
507	rs3184504	T	C	0.1236	0.0132	7.7e-21	11785	GCST90274781	C-X-C motif chemokine 11 levels
508	rs529862022	A	C	0.1254	0.0274	4.72e-06	10894	GCST90274781	C-X-C motif chemokine 11 levels
509	rs12433317	A	G	0.0571	0.012	1.95e-06	14288	GCST90274781	C-X-C motif chemokine 11 levels
510	rs7222922	T	C	-0.0882	0.0182	1.26e-06	14726	GCST90274781	C-X-C motif chemokine 11 levels
511	rs2245786	A	G	-0.0599	0.0131	4.82e-06	14721	GCST90274781	C-X-C motif chemokine 11 levels
512	rs191536201	A	G	-0.3323	0.0684	1.18e-06	11194	GCST90274781	C-X-C motif chemokine 11 levels
513	rs4279906	T	C	0.2082	0.042	7.15e-07	14717	GCST90274782	C-X-C motif chemokine 5 levels
514	rs7636889	A	G	-0.0768	0.0137	2.07e-08	14733	GCST90274782	C-X-C motif chemokine 5 levels
515	rs146553494	A	G	0.1844	0.0377	1e-06	14733	GCST90274782	C-X-C motif chemokine 5 levels
516	rs11734099	A	G	0.0769	0.0153	5e-07	14731	GCST90274782	C-X-C motif chemokine 5 levels
517	rs425535	T	C	0.5063	0.0181	3.52e-172	14731	GCST90274782	C-X-C motif chemokine 5 levels
518	rs79649467	T	G	-0.1721	0.0276	4.5e-10	14288	GCST90274782	C-X-C motif chemokine 5 levels
519	rs77914035	A	G	-0.1174	0.0206	1.2e-08	10893	GCST90274782	C-X-C motif chemokine 5 levels
520	rs2647400	C	G	0.0631	0.013	1.21e-06	14734	GCST90274782	C-X-C motif chemokine 5 levels
521	rs6993770	A	T	-0.1058	0.0135	4.61e-15	14288	GCST90274782	C-X-C motif chemokine 5 levels
522	rs2004100	T	C	0.0675	0.0147	4.39e-06	13224	GCST90274782	C-X-C motif chemokine 5 levels
523	rs3183927	A	G	-0.0619	0.0121	3.13e-07	14725	GCST90274782	C-X-C motif chemokine 5 levels
524	rs10821552	A	C	-0.1132	0.0156	3.97e-13	9841	GCST90274782	C-X-C motif chemokine 5 levels
525	rs7090111	C	G	-0.1734	0.0117	1.08e-49	14735	GCST90274782	C-X-C motif chemokine 5 levels
526	rs140828666	A	G	-0.1474	0.0322	4.7e-06	12401	GCST90274782	C-X-C motif chemokine 5 levels
527	rs59312158	A	G	-0.19	0.0385	8.01e-07	13672	GCST90274782	C-X-C motif chemokine 5 levels
528	rs10403201	A	G	-0.0601	0.0127	2.22e-06	14730	GCST90274782	C-X-C motif chemokine 5 levels
529	rs12075	A	G	0.0816	0.0115	1.29e-12	14741	GCST90274783	C-X-C motif chemokine 6 levels
530	rs4951518	T	G	-0.215	0.0457	2.54e-06	11323	GCST90274783	C-X-C motif chemokine 6 levels
531	rs184103539	T	C	-0.1603	0.0351	4.95e-06	12841	GCST90274783	C-X-C motif chemokine 6 levels
532	rs10031141	A	G	-0.392	0.0119	1e-200	14296	GCST90274783	C-X-C motif chemokine 6 levels
533	rs10021230	A	T	0.1179	0.0138	1.3e-17	14744	GCST90274783	C-X-C motif chemokine 6 levels
534	rs9371716	T	C	-0.0919	0.0193	1.92e-06	12412	GCST90274783	C-X-C motif chemokine 6 levels
535	rs182381042	A	G	-0.3831	0.0799	1.63e-06	12935	GCST90274783	C-X-C motif chemokine 6 levels
536	rs4877818	T	G	0.0625	0.0134	3.1e-06	11538	GCST90274783	C-X-C motif chemokine 6 levels
537	rs574432935	A	T	0.3432	0.0692	7.07e-07	12778	GCST90274783	C-X-C motif chemokine 6 levels
538	rs3184504	T	C	0.0679	0.0131	2.18e-07	11793	GCST90274783	C-X-C motif chemokine 6 levels
539	rs34080302	T	G	0.0605	0.0131	3.87e-06	14296	GCST90274783	C-X-C motif chemokine 6 levels
540	rs11547311	T	C	0.1285	0.0272	2.31e-06	13232	GCST90274783	C-X-C motif chemokine 6 levels
541	rs117109857	C	G	0.1897	0.0415	4.85e-06	14743	GCST90274783	C-X-C motif chemokine 6 levels
542	rs377588320	A	C	-0.3485	0.0719	1.25e-06	10271	GCST90274783	C-X-C motif chemokine 6 levels
543	rs192119373	T	G	0.6177	0.1287	1.59e-06	8829	GCST90274784	C-X-C motif chemokine 9 levels
544	rs4047522	T	C	-0.0645	0.0137	2.5e-06	11760	GCST90274784	C-X-C motif chemokine 9 levels
545	rs114033894	T	G	-0.2245	0.0488	4.22e-06	14287	GCST90274784	C-X-C motif chemokine 9 levels
546	rs7600322	T	C	0.057	0.0118	1.36e-06	13849	GCST90274784	C-X-C motif chemokine 9 levels
547	rs35435997	A	G	0.0915	0.02	4.76e-06	12791	GCST90274784	C-X-C motif chemokine 9 levels
548	rs62272916	A	G	-0.0834	0.0176	2.15e-06	14710	GCST90274784	C-X-C motif chemokine 9 levels
549	rs4241577	A	C	-0.1419	0.0128	1.47e-28	14724	GCST90274784	C-X-C motif chemokine 9 levels
550	rs80348644	T	C	0.1546	0.0332	3.21e-06	14734	GCST90274784	C-X-C motif chemokine 9 levels
551	rs145607633	T	C	0.0728	0.0154	2.28e-06	14287	GCST90274784	C-X-C motif chemokine 9 levels
552	rs9366778	A	G	-0.0605	0.0115	1.43e-07	14735	GCST90274784	C-X-C motif chemokine 9 levels
553	rs181816009	A	G	-0.1603	0.0342	2.77e-06	11985	GCST90274784	C-X-C motif chemokine 9 levels
554	rs783149	A	C	-0.0805	0.0144	2.27e-08	14287	GCST90274784	C-X-C motif chemokine 9 levels
555	rs12191307	A	G	-0.1452	0.0197	1.7e-13	14287	GCST90274784	C-X-C motif chemokine 9 levels
556	rs656739	A	G	0.0562	0.0119	2.33e-06	14735	GCST90274784	C-X-C motif chemokine 9 levels
557	rs142119726	T	C	0.2705	0.0551	9.14e-07	13800	GCST90274784	C-X-C motif chemokine 9 levels
558	rs61875680	A	G	-0.0758	0.0158	1.61e-06	14287	GCST90274784	C-X-C motif chemokine 9 levels
559	rs3184504	T	C	0.1008	0.013	8.92e-15	11784	GCST90274784	C-X-C motif chemokine 9 levels
560	rs10744384	T	C	-0.0675	0.0146	3.78e-06	10893	GCST90274784	C-X-C motif chemokine 9 levels
561	rs7149776	A	T	-0.0574	0.0115	6e-07	14286	GCST90274784	C-X-C motif chemokine 9 levels
562	rs182152471	T	C	0.1861	0.0385	1.34e-06	13667	GCST90274784	C-X-C motif chemokine 9 levels
563	rs4888966	C	G	-0.157	0.0343	4.71e-06	14287	GCST90274784	C-X-C motif chemokine 9 levels
564	rs74956615	A	T	-0.1309	0.0286	4.72e-06	13662	GCST90274784	C-X-C motif chemokine 9 levels
565	rs73606147	A	C	0.2792	0.059	2.22e-06	13379	GCST90274784	C-X-C motif chemokine 9 levels
566	rs62200304	A	C	-0.115	0.0244	2.44e-06	14287	GCST90274784	C-X-C motif chemokine 9 levels
567	rs73194812	A	G	0.1821	0.0391	3.2e-06	14730	GCST90274784	C-X-C motif chemokine 9 levels
568	rs73367822	T	C	-0.0588	0.0126	3.06e-06	11760	GCST90274784	C-X-C motif chemokine 9 levels
569	rs10191831	T	C	-0.0591	0.0125	2.27e-06	12403	GCST90274785	Delta and Notch-like epidermal growth factor-related receptor levels
570	rs207671	A	G	0.1016	0.0117	3.83e-18	14287	GCST90274785	Delta and Notch-like epidermal growth factor-related receptor levels
571	rs35032874	T	G	0.132	0.0132	1.52e-23	14287	GCST90274785	Delta and Notch-like epidermal growth factor-related receptor levels
572	rs62193248	A	T	0.213	0.0123	3.5e-67	14287	GCST90274785	Delta and Notch-like epidermal growth factor-related receptor levels
573	rs9289590	T	C	-0.0652	0.0142	4.4e-06	12404	GCST90274785	Delta and Notch-like epidermal growth factor-related receptor levels
574	rs13107325	T	C	0.1066	0.0233	4.76e-06	14732	GCST90274785	Delta and Notch-like epidermal growth factor-related receptor levels
575	rs117343254	C	G	-0.1281	0.0274	2.94e-06	14287	GCST90274785	Delta and Notch-like epidermal growth factor-related receptor levels
576	rs10892466	C	G	0.0808	0.0175	3.89e-06	14732	GCST90274785	Delta and Notch-like epidermal growth factor-related receptor levels
577	rs116179073	T	C	-0.2481	0.0537	3.84e-06	13800	GCST90274785	Delta and Notch-like epidermal growth factor-related receptor levels
578	rs194746	T	C	0.0528	0.0112	2.43e-06	14723	GCST90274785	Delta and Notch-like epidermal growth factor-related receptor levels
579	rs75685422	T	C	0.0879	0.0186	2.29e-06	14287	GCST90274785	Delta and Notch-like epidermal growth factor-related receptor levels
580	rs28689968	T	C	0.0918	0.0184	6.07e-07	14733	GCST90274785	Delta and Notch-like epidermal growth factor-related receptor levels
581	rs1133851	A	G	-0.0664	0.0142	2.92e-06	14286	GCST90274785	Delta and Notch-like epidermal growth factor-related receptor levels
582	rs9967959	T	G	0.0718	0.0152	2.32e-06	14731	GCST90274785	Delta and Notch-like epidermal growth factor-related receptor levels
583	rs6517655	C	G	0.0757	0.0129	4.41e-09	14287	GCST90274785	Delta and Notch-like epidermal growth factor-related receptor levels
584	rs2837988	A	C	0.0576	0.0118	1.05e-06	14733	GCST90274785	Delta and Notch-like epidermal growth factor-related receptor levels
585	rs3014874	A	G	-0.1726	0.0137	2.15e-36	14294	GCST90274786	Protein S100-A12 levels
586	rs61803119	T	G	0.1501	0.0194	1.02e-14	14295	GCST90274786	Protein S100-A12 levels
587	rs59538998	C	G	-0.1188	0.0258	4.13e-06	14295	GCST90274786	Protein S100-A12 levels
588	rs13384799	T	C	-0.0622	0.0133	2.92e-06	14295	GCST90274786	Protein S100-A12 levels
589	rs56268787	T	C	-0.0936	0.0203	4.01e-06	14737	GCST90274786	Protein S100-A12 levels
590	rs150015576	A	C	0.194	0.0423	4.51e-06	14740	GCST90274786	Protein S100-A12 levels
591	rs2056031	T	C	-0.0604	0.0119	3.86e-07	14739	GCST90274786	Protein S100-A12 levels
592	rs191808657	A	C	0.3059	0.0665	4.22e-06	12412	GCST90274786	Protein S100-A12 levels
593	rs3802266	A	G	0.0555	0.0118	2.56e-06	14740	GCST90274786	Protein S100-A12 levels
594	rs78800546	A	G	-0.2529	0.0534	2.18e-06	14295	GCST90274786	Protein S100-A12 levels
595	rs112956934	T	C	0.1884	0.0407	3.67e-06	14737	GCST90274786	Protein S100-A12 levels
596	rs112988802	T	C	-0.1396	0.0293	1.89e-06	12851	GCST90274786	Protein S100-A12 levels
597	rs147302029	A	G	0.1806	0.0345	1.65e-07	13649	GCST90274786	Protein S100-A12 levels
598	rs138439507	C	G	0.0865	0.0183	2.28e-06	11537	GCST90274786	Protein S100-A12 levels
599	rs2425640	A	G	-0.0583	0.0123	2.14e-06	14741	GCST90274786	Protein S100-A12 levels
600	rs55783131	T	C	0.2064	0.0425	1.19e-06	14728	GCST90274786	Protein S100-A12 levels
601	rs174344	A	G	0.0617	0.0125	7.97e-07	14295	GCST90274786	Protein S100-A12 levels
602	rs12407505	A	G	-0.1614	0.0352	4.53e-06	14735	GCST90274787	Fibroblast growth factor 19 levels
603	rs834971	A	G	-0.0614	0.0128	1.61e-06	14728	GCST90274787	Fibroblast growth factor 19 levels
604	rs574352299	A	G	0.2371	0.0482	8.69e-07	10894	GCST90274787	Fibroblast growth factor 19 levels
605	rs112126444	A	G	-0.0927	0.0199	3.19e-06	14735	GCST90274787	Fibroblast growth factor 19 levels
606	rs13103023	A	G	0.0837	0.0124	1.48e-11	14296	GCST90274787	Fibroblast growth factor 19 levels
607	rs12520287	T	C	-0.1014	0.0221	4.47e-06	14296	GCST90274787	Fibroblast growth factor 19 levels
608	rs12110436	T	C	-0.136	0.0297	4.67e-06	14743	GCST90274787	Fibroblast growth factor 19 levels
609	rs145274424	T	C	0.1992	0.0421	2.23e-06	14735	GCST90274787	Fibroblast growth factor 19 levels
610	rs2906655	T	C	-0.0623	0.0135	3.93e-06	14743	GCST90274787	Fibroblast growth factor 19 levels
611	rs7005978	A	G	-0.1055	0.0123	9.72e-18	14744	GCST90274787	Fibroblast growth factor 19 levels
612	rs79110990	A	G	0.073	0.0156	2.88e-06	14295	GCST90274787	Fibroblast growth factor 19 levels
613	rs35836706	A	G	0.2151	0.0456	2.39e-06	14734	GCST90274787	Fibroblast growth factor 19 levels
614	rs11244038	C	G	0.1199	0.0247	1.21e-06	11786	GCST90274787	Fibroblast growth factor 19 levels
615	rs191522330	T	C	0.2325	0.0488	1.89e-06	14738	GCST90274787	Fibroblast growth factor 19 levels
616	rs1671812	T	C	0.0621	0.0132	2.54e-06	12412	GCST90274787	Fibroblast growth factor 19 levels
617	rs142067135	A	G	-0.2295	0.0492	3.09e-06	13809	GCST90274787	Fibroblast growth factor 19 levels
618	rs10777251	A	G	-0.0767	0.0166	3.83e-06	12411	GCST90274787	Fibroblast growth factor 19 levels
619	rs76708593	T	C	0.1024	0.0222	3.98e-06	14296	GCST90274787	Fibroblast growth factor 19 levels
620	rs17326790	T	C	0.2161	0.0471	4.47e-06	14741	GCST90274787	Fibroblast growth factor 19 levels
621	rs117398067	T	C	0.2583	0.0564	4.65e-06	14744	GCST90274787	Fibroblast growth factor 19 levels
622	rs2306969	A	G	0.0674	0.0141	1.75e-06	14739	GCST90274787	Fibroblast growth factor 19 levels
623	rs516246	T	C	-0.1661	0.0118	5.31e-45	14744	GCST90274787	Fibroblast growth factor 19 levels
624	rs145127946	A	G	-0.1747	0.036	1.22e-06	14295	GCST90274788	Fibroblast growth factor 21 levels
625	rs10495032	T	G	-0.1557	0.0318	9.77e-07	14720	GCST90274788	Fibroblast growth factor 21 levels
626	rs1260326	T	C	0.1323	0.0119	1.03e-28	14730	GCST90274788	Fibroblast growth factor 21 levels
627	rs7610704	T	C	-0.0568	0.012	2.21e-06	14295	GCST90274788	Fibroblast growth factor 21 levels
628	rs4700382	T	C	-0.063	0.0136	3.62e-06	14295	GCST90274788	Fibroblast growth factor 21 levels
629	rs60277384	T	C	-0.0881	0.019	3.54e-06	14742	GCST90274788	Fibroblast growth factor 21 levels
630	rs13229619	A	G	-0.1609	0.0176	6.13e-20	14743	GCST90274788	Fibroblast growth factor 21 levels
631	rs7012637	A	G	-0.0605	0.012	4.61e-07	14295	GCST90274788	Fibroblast growth factor 21 levels
632	rs188758663	A	G	-0.3801	0.0749	3.88e-07	11668	GCST90274788	Fibroblast growth factor 21 levels
633	rs12290350	T	C	-0.0689	0.0145	2.02e-06	14295	GCST90274788	Fibroblast growth factor 21 levels
634	rs2429473	A	C	-0.0812	0.0147	3.32e-08	14295	GCST90274788	Fibroblast growth factor 21 levels
635	rs72965996	A	G	-0.2215	0.0444	6.08e-07	13808	GCST90274788	Fibroblast growth factor 21 levels
636	rs838131	A	C	0.1627	0.013	6.15e-36	14294	GCST90274788	Fibroblast growth factor 21 levels
637	rs142603673	T	C	-0.2352	0.0455	2.35e-07	14252	GCST90274788	Fibroblast growth factor 21 levels
638	rs671205	T	C	0.0708	0.0136	1.93e-07	14287	GCST90274789	Fibroblast growth factor 23 levels
639	rs6753743	T	G	0.0941	0.0185	3.65e-07	14287	GCST90274789	Fibroblast growth factor 23 levels
640	rs3811621	C	G	0.1163	0.0131	6.82e-19	14286	GCST90274789	Fibroblast growth factor 23 levels
641	rs794007	T	C	0.0685	0.0144	1.97e-06	12844	GCST90274789	Fibroblast growth factor 23 levels
642	rs11930290	A	T	-0.1845	0.0389	2.11e-06	12848	GCST90274789	Fibroblast growth factor 23 levels
643	rs34551523	A	G	0.1704	0.0348	9.75e-07	14730	GCST90274789	Fibroblast growth factor 23 levels
644	rs33921462	A	G	-0.0653	0.0135	1.32e-06	14287	GCST90274789	Fibroblast growth factor 23 levels
645	rs181409232	A	C	-0.2224	0.0479	3.43e-06	12846	GCST90274789	Fibroblast growth factor 23 levels
646	rs12195292	A	G	-0.0768	0.0166	3.72e-06	14710	GCST90274789	Fibroblast growth factor 23 levels
647	rs370203222	C	G	0.1059	0.0222	1.84e-06	11759	GCST90274789	Fibroblast growth factor 23 levels
648	rs118177380	A	G	0.2362	0.0507	3.18e-06	14287	GCST90274789	Fibroblast growth factor 23 levels
649	rs7955866	A	G	-0.0959	0.0178	7.14e-08	14719	GCST90274789	Fibroblast growth factor 23 levels
650	rs75338333	A	G	-0.1085	0.0235	3.89e-06	10893	GCST90274789	Fibroblast growth factor 23 levels
651	rs11150539	T	C	-0.056	0.0119	2.53e-06	14287	GCST90274789	Fibroblast growth factor 23 levels
652	rs6127099	A	T	0.0907	0.0134	1.3e-11	14287	GCST90274789	Fibroblast growth factor 23 levels
653	rs368215473	A	G	0.1228	0.0257	1.77e-06	9397	GCST90274789	Fibroblast growth factor 23 levels
654	rs35590112	T	C	0.0803	0.0166	1.32e-06	12386	GCST90274789	Fibroblast growth factor 23 levels
655	rs9433760	A	G	0.1023	0.0224	4.95e-06	11788	GCST90274790	Fibroblast growth factor 5 levels
656	rs4970834	T	C	-0.0729	0.0155	2.56e-06	11786	GCST90274790	Fibroblast growth factor 5 levels
657	rs11120686	T	C	-0.0599	0.0127	2.4e-06	11786	GCST90274790	Fibroblast growth factor 5 levels
658	rs11674185	A	G	-0.0586	0.0128	4.69e-06	11787	GCST90274790	Fibroblast growth factor 5 levels
659	rs148332905	T	C	0.2883	0.0608	2.12e-06	11341	GCST90274790	Fibroblast growth factor 5 levels
660	rs189846846	T	C	-0.3042	0.0659	3.91e-06	9980	GCST90274790	Fibroblast growth factor 5 levels
661	rs369482528	A	G	-0.0988	0.0213	3.51e-06	8813	GCST90274790	Fibroblast growth factor 5 levels
662	rs4326078	A	C	-0.0728	0.015	1.21e-06	11789	GCST90274790	Fibroblast growth factor 5 levels
663	rs62298642	A	G	0.1131	0.0207	4.66e-08	11341	GCST90274790	Fibroblast growth factor 5 levels
664	rs56373850	A	T	0.1827	0.0244	7.01e-14	11774	GCST90274790	Fibroblast growth factor 5 levels
665	rs1902859	T	C	-0.439	0.0125	1e-200	11786	GCST90274790	Fibroblast growth factor 5 levels
666	rs144059387	A	G	0.4543	0.0594	2.04e-14	9873	GCST90274790	Fibroblast growth factor 5 levels
667	rs75140224	A	G	0.1456	0.0311	2.85e-06	11789	GCST90274790	Fibroblast growth factor 5 levels
668	rs305897	T	C	0.1185	0.0249	1.95e-06	11341	GCST90274790	Fibroblast growth factor 5 levels
669	rs148797749	A	G	-0.1705	0.0361	2.32e-06	11785	GCST90274790	Fibroblast growth factor 5 levels
670	rs150524893	A	G	0.2554	0.0552	3.71e-06	11298	GCST90274790	Fibroblast growth factor 5 levels
671	rs77210320	A	T	0.1673	0.0356	2.61e-06	11786	GCST90274790	Fibroblast growth factor 5 levels
672	rs1412253	A	G	-0.0909	0.0192	2.2e-06	11778	GCST90274790	Fibroblast growth factor 5 levels
673	rs117253850	T	C	0.2266	0.0453	5.67e-07	11781	GCST90274790	Fibroblast growth factor 5 levels
674	rs12005489	T	C	0.1509	0.0322	2.78e-06	10725	GCST90274790	Fibroblast growth factor 5 levels
675	rs624605	T	G	0.0619	0.0133	3.25e-06	11341	GCST90274790	Fibroblast growth factor 5 levels
676	rs112790107	A	G	0.509	0.1062	1.64e-06	9845	GCST90274790	Fibroblast growth factor 5 levels
677	rs66613644	T	C	-0.0826	0.0165	5.56e-07	11787	GCST90274790	Fibroblast growth factor 5 levels
678	rs56391958	A	G	-0.1197	0.0249	1.53e-06	11341	GCST90274790	Fibroblast growth factor 5 levels
679	rs192746810	A	G	-0.1842	0.0395	3.11e-06	11341	GCST90274790	Fibroblast growth factor 5 levels
680	rs55633025	A	G	0.0725	0.0129	1.91e-08	12404	GCST90274791	Fms-related tyrosine kinase 3 ligand levels
681	rs186975	C	G	0.0554	0.0119	3.23e-06	14703	GCST90274791	Fms-related tyrosine kinase 3 ligand levels
682	rs1866051	T	C	-0.0746	0.0115	8.76e-11	14732	GCST90274791	Fms-related tyrosine kinase 3 ligand levels
683	rs7624160	T	G	-0.1061	0.0119	4.84e-19	14719	GCST90274791	Fms-related tyrosine kinase 3 ligand levels
684	rs7625643	A	G	0.0611	0.0129	2.18e-06	12404	GCST90274791	Fms-related tyrosine kinase 3 ligand levels
685	rs61792394	A	G	-0.1569	0.0338	3.45e-06	14286	GCST90274791	Fms-related tyrosine kinase 3 ligand levels
686	rs575588389	A	G	-0.0904	0.0192	2.5e-06	12129	GCST90274791	Fms-related tyrosine kinase 3 ligand levels
687	rs218265	T	C	0.0833	0.016	1.93e-07	14731	GCST90274791	Fms-related tyrosine kinase 3 ligand levels
688	rs1277312	A	T	0.0539	0.0117	4.09e-06	14719	GCST90274791	Fms-related tyrosine kinase 3 ligand levels
689	rs144317085	A	T	0.2206	0.0324	9.85e-12	14722	GCST90274791	Fms-related tyrosine kinase 3 ligand levels
690	rs7726159	A	C	-0.1191	0.0128	1.34e-20	14733	GCST90274791	Fms-related tyrosine kinase 3 ligand levels
691	rs1379304	T	C	0.0603	0.0127	2.05e-06	14286	GCST90274791	Fms-related tyrosine kinase 3 ligand levels
692	rs139721800	T	C	0.0959	0.0202	2.06e-06	14715	GCST90274791	Fms-related tyrosine kinase 3 ligand levels
693	rs9381118	T	C	0.0643	0.0136	2.27e-06	14285	GCST90274791	Fms-related tyrosine kinase 3 ligand levels
694	rs6453962	T	C	-0.0559	0.0117	1.77e-06	14732	GCST90274791	Fms-related tyrosine kinase 3 ligand levels
695	rs6925032	A	C	0.0676	0.0128	1.28e-07	14286	GCST90274791	Fms-related tyrosine kinase 3 ligand levels
696	rs28533776	A	G	-0.0749	0.0147	3.48e-07	14731	GCST90274791	Fms-related tyrosine kinase 3 ligand levels
697	rs192857133	T	C	0.1812	0.0386	2.68e-06	14727	GCST90274791	Fms-related tyrosine kinase 3 ligand levels
698	rs57191857	A	G	-0.1429	0.0299	1.76e-06	14734	GCST90274791	Fms-related tyrosine kinase 3 ligand levels
699	rs12338549	T	C	-0.0851	0.0186	4.76e-06	14719	GCST90274791	Fms-related tyrosine kinase 3 ligand levels
700	rs185979634	T	C	0.1483	0.0306	1.26e-06	12847	GCST90274791	Fms-related tyrosine kinase 3 ligand levels
701	rs74722523	T	C	0.3529	0.076	3.43e-06	11437	GCST90274791	Fms-related tyrosine kinase 3 ligand levels
702	rs141117375	T	C	-0.1519	0.0331	4.45e-06	14286	GCST90274791	Fms-related tyrosine kinase 3 ligand levels
703	rs11212636	A	G	-0.0772	0.0117	4.16e-11	14723	GCST90274791	Fms-related tyrosine kinase 3 ligand levels
704	rs73000965	A	T	0.0588	0.0125	2.55e-06	14731	GCST90274791	Fms-related tyrosine kinase 3 ligand levels
705	rs9554186	A	T	0.0821	0.0128	1.42e-10	14286	GCST90274791	Fms-related tyrosine kinase 3 ligand levels
706	rs76428106	T	C	-1.1019	0.0524	3.59e-98	13799	GCST90274791	Fms-related tyrosine kinase 3 ligand levels
707	rs72681653	A	G	0.1302	0.0266	9.84e-07	14734	GCST90274791	Fms-related tyrosine kinase 3 ligand levels
708	rs10164255	T	G	0.0556	0.0121	4.33e-06	14729	GCST90274791	Fms-related tyrosine kinase 3 ligand levels
709	rs17272847	A	G	0.1179	0.022	8.36e-08	13222	GCST90274791	Fms-related tyrosine kinase 3 ligand levels
710	rs142870956	T	C	-0.4307	0.0883	1.07e-06	11952	GCST90274791	Fms-related tyrosine kinase 3 ligand levels
711	rs78429945	T	G	0.0884	0.016	3.29e-08	14286	GCST90274791	Fms-related tyrosine kinase 3 ligand levels
712	rs199503547	A	T	0.1128	0.0219	2.6e-07	10894	GCST90274792	Glial cell line-derived neurotrophic factor levels
713	rs144181640	A	T	0.3366	0.0697	1.37e-06	13988	GCST90274792	Glial cell line-derived neurotrophic factor levels
714	rs62243355	T	C	-0.0981	0.0196	5.58e-07	14731	GCST90274792	Glial cell line-derived neurotrophic factor levels
715	rs11740708	A	G	-0.3888	0.0198	7.56e-86	14710	GCST90274792	Glial cell line-derived neurotrophic factor levels
716	rs2194229	A	T	-0.1683	0.0179	5.34e-21	14288	GCST90274792	Glial cell line-derived neurotrophic factor levels
717	rs2453338	A	T	0.0829	0.0124	2.3e-11	14734	GCST90274792	Glial cell line-derived neurotrophic factor levels
718	rs112594435	T	C	0.1531	0.0333	4.27e-06	14721	GCST90274792	Glial cell line-derived neurotrophic factor levels
719	rs540456481	T	G	-0.2941	0.0616	1.8e-06	10894	GCST90274792	Glial cell line-derived neurotrophic factor levels
720	rs2093446	C	G	0.0606	0.0129	2.63e-06	14288	GCST90274792	Glial cell line-derived neurotrophic factor levels
721	rs77671113	A	C	-0.1194	0.0208	9.45e-09	14725	GCST90274792	Glial cell line-derived neurotrophic factor levels
722	rs138691533	A	G	0.2584	0.0539	1.63e-06	14731	GCST90274792	Glial cell line-derived neurotrophic factor levels
723	rs57104839	A	G	0.0915	0.0196	3.04e-06	14736	GCST90274792	Glial cell line-derived neurotrophic factor levels
724	rs79953230	T	C	0.1918	0.042	4.96e-06	14719	GCST90274792	Glial cell line-derived neurotrophic factor levels
725	rs35740453	A	G	-0.0718	0.0154	3.13e-06	13224	GCST90274792	Glial cell line-derived neurotrophic factor levels
726	rs9303102	T	G	0.2096	0.0453	3.71e-06	12935	GCST90274792	Glial cell line-derived neurotrophic factor levels
727	rs55850217	T	C	0.0816	0.014	5.59e-09	11755	GCST90274792	Glial cell line-derived neurotrophic factor levels
728	rs570043519	A	T	-0.3321	0.0721	4.1e-06	8911	GCST90274792	Glial cell line-derived neurotrophic factor levels
729	rs34219417	T	C	0.0992	0.0217	4.84e-06	14286	GCST90274793	Hepatocyte growth factor levels
730	rs138848271	T	C	-0.405	0.0832	1.13e-06	10793	GCST90274793	Hepatocyte growth factor levels
731	rs6709159	A	G	0.0564	0.0114	7.52e-07	14734	GCST90274793	Hepatocyte growth factor levels
732	rs2737756	A	G	0.2047	0.0391	1.65e-07	14718	GCST90274793	Hepatocyte growth factor levels
733	rs7620568	A	G	-0.0856	0.0179	1.73e-06	12846	GCST90274793	Hepatocyte growth factor levels
734	rs59950280	A	G	0.1219	0.0131	1.34e-20	13222	GCST90274793	Hepatocyte growth factor levels
735	rs183596950	A	G	-0.0699	0.0152	4.25e-06	11538	GCST90274793	Hepatocyte growth factor levels
736	rs115009171	A	G	0.4297	0.0934	4.21e-06	10300	GCST90274793	Hepatocyte growth factor levels
737	rs201840950	T	G	0.0993	0.0215	3.86e-06	10216	GCST90274793	Hepatocyte growth factor levels
738	rs5745692	C	G	-0.1545	0.0332	3.26e-06	14716	GCST90274793	Hepatocyte growth factor levels
739	rs5745687	T	C	-0.1943	0.0242	9.83e-16	14733	GCST90274793	Hepatocyte growth factor levels
740	rs113903858	A	G	0.3666	0.0747	9.22e-07	11137	GCST90274793	Hepatocyte growth factor levels
741	rs5007364	T	C	0.0769	0.0164	2.75e-06	11760	GCST90274793	Hepatocyte growth factor levels
742	rs74130123	T	C	-0.2429	0.0489	6.79e-07	14734	GCST90274793	Hepatocyte growth factor levels
743	rs57193877	T	C	0.1572	0.0311	4.31e-07	14725	GCST90274793	Hepatocyte growth factor levels
744	rs11631440	A	T	-0.0638	0.012	1.06e-07	14709	GCST90274793	Hepatocyte growth factor levels
745	rs4290523	T	C	-0.0992	0.0217	4.84e-06	12846	GCST90274793	Hepatocyte growth factor levels
746	rs1986719	T	C	-0.1954	0.039	5.44e-07	14718	GCST90274793	Hepatocyte growth factor levels
747	rs150498795	A	T	0.1566	0.0327	1.68e-06	14732	GCST90274793	Hepatocyte growth factor levels
748	rs851612	A	G	-0.1182	0.0257	4.24e-06	14286	GCST90274793	Hepatocyte growth factor levels
749	rs8106345	A	G	0.0592	0.0127	3.14e-06	12404	GCST90274793	Hepatocyte growth factor levels
750	rs2281532	T	C	-0.0698	0.0151	3.79e-06	14286	GCST90274793	Hepatocyte growth factor levels
751	rs67101138	T	G	0.1461	0.0307	1.95e-06	11793	GCST90274794	Interferon gamma levels
752	rs6442763	A	C	0.0648	0.014	3.68e-06	11345	GCST90274794	Interferon gamma levels
753	rs61863416	A	G	0.136	0.0283	1.54e-06	11774	GCST90274794	Interferon gamma levels
754	rs140562194	T	C	0.4666	0.0897	1.97e-07	7396	GCST90274794	Interferon gamma levels
755	rs74903999	T	C	0.3485	0.0708	8.55e-07	10558	GCST90274794	Interferon gamma levels
756	rs146527076	C	G	0.1935	0.0384	4.68e-07	11781	GCST90274794	Interferon gamma levels
757	rs531747046	T	G	0.2684	0.0573	2.81e-06	6257	GCST90274794	Interferon gamma levels
758	rs704	A	G	-0.0635	0.0127	5.73e-07	11793	GCST90274794	Interferon gamma levels
759	rs4810686	T	C	0.0671	0.0137	9.69e-07	11344	GCST90274794	Interferon gamma levels
760	rs62230781	A	G	0.2184	0.0403	5.98e-08	11345	GCST90274794	Interferon gamma levels
761	rs4655953	A	G	0.0565	0.0121	3.02e-06	14722	GCST90274795	Interleukin-10 levels
762	rs12123181	A	G	-0.0996	0.0151	4.22e-11	14296	GCST90274795	Interleukin-10 levels
763	rs549056348	A	C	0.1647	0.0338	1.1e-06	11768	GCST90274795	Interleukin-10 levels
764	rs138203589	T	G	0.1937	0.0418	3.59e-06	14730	GCST90274795	Interleukin-10 levels
765	rs3769274	A	G	0.0771	0.0162	1.94e-06	14742	GCST90274795	Interleukin-10 levels
766	rs188535859	T	C	-0.2351	0.0486	1.32e-06	14741	GCST90274795	Interleukin-10 levels
767	rs398518	A	G	-0.1293	0.0218	3.01e-09	14296	GCST90274795	Interleukin-10 levels
768	rs72701782	A	G	0.0981	0.0211	3.33e-06	14296	GCST90274795	Interleukin-10 levels
769	rs10067443	T	C	-0.0753	0.0149	4.33e-07	14296	GCST90274795	Interleukin-10 levels
770	rs385697	T	C	0.0555	0.0119	3.1e-06	14727	GCST90274795	Interleukin-10 levels
771	rs17654493	T	C	0.2951	0.0626	2.43e-06	12313	GCST90274795	Interleukin-10 levels
772	rs9266257	C	G	-0.065	0.0129	4.69e-07	14728	GCST90274795	Interleukin-10 levels
773	rs67037615	T	C	-0.1528	0.0196	6.39e-15	14296	GCST90274795	Interleukin-10 levels
774	rs150408090	A	G	0.3666	0.0761	1.45e-06	12313	GCST90274795	Interleukin-10 levels
775	rs389239	A	G	-0.0574	0.0125	4.39e-06	14296	GCST90274795	Interleukin-10 levels
776	rs148332061	C	G	0.1112	0.0239	3.28e-06	13232	GCST90274795	Interleukin-10 levels
777	rs66624860	T	C	0.0681	0.0143	1.91e-06	12799	GCST90274795	Interleukin-10 levels
778	rs79438518	A	T	-0.2845	0.0618	4.15e-06	13809	GCST90274795	Interleukin-10 levels
779	rs3135932	A	G	-0.1597	0.0154	3.39e-25	14744	GCST90274795	Interleukin-10 levels
780	rs76932862	T	C	0.1401	0.0291	1.48e-06	12412	GCST90274795	Interleukin-10 levels
781	rs6670799	A	G	-0.1247	0.0252	7.48e-07	11345	GCST90274796	Interleukin-10 receptor subunit alpha levels
782	rs41272625	T	G	0.082	0.0179	4.63e-06	11784	GCST90274796	Interleukin-10 receptor subunit alpha levels
783	rs286605	T	G	0.0623	0.0131	1.98e-06	11793	GCST90274796	Interleukin-10 receptor subunit alpha levels
784	rs180893431	A	C	0.4057	0.0865	2.73e-06	9340	GCST90274796	Interleukin-10 receptor subunit alpha levels
785	rs10091841	T	G	0.064	0.0135	2.13e-06	11345	GCST90274796	Interleukin-10 receptor subunit alpha levels
786	rs80137559	T	C	0.2347	0.0511	4.37e-06	11791	GCST90274796	Interleukin-10 receptor subunit alpha levels
787	rs3135932	A	G	-0.0844	0.0168	5.07e-07	11793	GCST90274796	Interleukin-10 receptor subunit alpha levels
788	rs17832137	A	G	0.1676	0.0343	1.03e-06	10289	GCST90274796	Interleukin-10 receptor subunit alpha levels
789	rs74719858	A	G	0.3915	0.0823	1.97e-06	10858	GCST90274796	Interleukin-10 receptor subunit alpha levels
790	rs1406714	C	G	0.0623	0.0131	1.98e-06	11783	GCST90274796	Interleukin-10 receptor subunit alpha levels
791	rs143313574	T	C	-0.3868	0.0841	4.24e-06	9956	GCST90274796	Interleukin-10 receptor subunit alpha levels
792	rs142421172	A	G	0.208	0.031	1.95e-11	12840	GCST90274797	Interleukin-10 receptor subunit beta levels
793	rs114288486	T	C	0.1449	0.0311	3.17e-06	14730	GCST90274797	Interleukin-10 receptor subunit beta levels
794	rs112798338	T	C	0.1926	0.0411	2.78e-06	14286	GCST90274797	Interleukin-10 receptor subunit beta levels
795	rs7574167	A	G	0.0637	0.0135	2.38e-06	12832	GCST90274797	Interleukin-10 receptor subunit beta levels
796	rs116315732	T	C	0.1988	0.0402	7.6e-07	14734	GCST90274797	Interleukin-10 receptor subunit beta levels
797	rs1153572	T	C	-0.0548	0.0119	4.12e-06	14286	GCST90274797	Interleukin-10 receptor subunit beta levels
798	rs9685374	A	G	-0.0618	0.0134	3.99e-06	14286	GCST90274797	Interleukin-10 receptor subunit beta levels
799	rs34361138	A	G	0.0532	0.0113	2.5e-06	14732	GCST90274797	Interleukin-10 receptor subunit beta levels
800	rs566450266	T	G	0.0652	0.0142	4.4e-06	11759	GCST90274797	Interleukin-10 receptor subunit beta levels
801	rs111850948	A	G	-0.0843	0.0181	3.2e-06	14286	GCST90274797	Interleukin-10 receptor subunit beta levels
802	rs7855466	T	C	0.0861	0.0169	3.49e-07	11783	GCST90274797	Interleukin-10 receptor subunit beta levels
803	rs192325200	A	G	-0.2327	0.0505	4.07e-06	13867	GCST90274797	Interleukin-10 receptor subunit beta levels
804	rs6584485	T	C	0.0743	0.0161	3.93e-06	14286	GCST90274797	Interleukin-10 receptor subunit beta levels
805	rs1605333	C	G	-0.0601	0.0124	1.25e-06	13237	GCST90274797	Interleukin-10 receptor subunit beta levels
806	rs55780441	T	C	0.1783	0.0348	3e-07	14734	GCST90274797	Interleukin-10 receptor subunit beta levels
807	rs117883662	C	G	-0.4295	0.0907	2.19e-06	8938	GCST90274797	Interleukin-10 receptor subunit beta levels
808	rs149156511	A	G	0.2066	0.0444	3.27e-06	14286	GCST90274797	Interleukin-10 receptor subunit beta levels
809	rs75710908	A	G	0.1586	0.0341	3.3e-06	14708	GCST90274797	Interleukin-10 receptor subunit beta levels
810	rs6517157	T	C	0.1509	0.0251	1.83e-09	14286	GCST90274797	Interleukin-10 receptor subunit beta levels
811	rs8178484	T	C	-0.426	0.0117	1e-200	14286	GCST90274797	Interleukin-10 receptor subunit beta levels
812	rs6750065	T	C	0.0628	0.0134	2.78e-06	14286	GCST90274798	Interleukin-12 subunit beta levels
813	rs149993822	T	C	0.0984	0.0194	3.93e-07	14287	GCST90274798	Interleukin-12 subunit beta levels
814	rs11130215	A	G	-0.1009	0.0151	2.36e-11	14732	GCST90274798	Interleukin-12 subunit beta levels
815	rs148549227	T	C	0.1088	0.0228	1.82e-06	12403	GCST90274798	Interleukin-12 subunit beta levels
816	rs9815073	A	C	0.2861	0.013	2.43e-107	14287	GCST90274798	Interleukin-12 subunit beta levels
817	rs5014495	T	C	0.207	0.0442	2.82e-06	10208	GCST90274798	Interleukin-12 subunit beta levels
818	rs144850787	T	G	0.3161	0.056	1.66e-08	14287	GCST90274798	Interleukin-12 subunit beta levels
819	rs10043720	A	G	-0.4981	0.0132	1e-200	12402	GCST90274798	Interleukin-12 subunit beta levels
820	rs17056751	A	G	0.1694	0.0325	1.87e-07	14735	GCST90274798	Interleukin-12 subunit beta levels
821	rs17722688	T	C	-0.0857	0.0131	6.07e-11	14729	GCST90274798	Interleukin-12 subunit beta levels
822	rs3130510	A	G	0.1155	0.014	1.58e-16	14735	GCST90274798	Interleukin-12 subunit beta levels
823	rs6968201	T	G	-0.0622	0.0119	1.72e-07	14287	GCST90274798	Interleukin-12 subunit beta levels
824	rs117888068	T	C	0.219	0.0472	3.49e-06	11783	GCST90274798	Interleukin-12 subunit beta levels
825	rs780679	T	C	-0.0695	0.0139	5.73e-07	14729	GCST90274798	Interleukin-12 subunit beta levels
826	rs12766137	C	G	0.0709	0.0149	1.95e-06	14726	GCST90274798	Interleukin-12 subunit beta levels
827	rs11039216	T	C	0.0588	0.0116	4e-07	14730	GCST90274798	Interleukin-12 subunit beta levels
828	rs539598	T	C	-0.0672	0.0129	1.9e-07	14731	GCST90274798	Interleukin-12 subunit beta levels
829	rs72993671	A	G	-0.204	0.0435	2.74e-06	14246	GCST90274798	Interleukin-12 subunit beta levels
830	rs1398590	A	G	-0.197	0.0363	5.73e-08	14726	GCST90274798	Interleukin-12 subunit beta levels
831	rs705705	C	G	0.0785	0.0133	3.59e-09	12841	GCST90274798	Interleukin-12 subunit beta levels
832	rs3184504	T	C	0.1332	0.0131	2.76e-24	11785	GCST90274798	Interleukin-12 subunit beta levels
833	rs516978	C	G	0.0721	0.0122	3.42e-09	14725	GCST90274798	Interleukin-12 subunit beta levels
834	rs76428106	T	C	-0.3406	0.0535	1.94e-10	13800	GCST90274798	Interleukin-12 subunit beta levels
835	rs1950897	T	C	0.0798	0.0128	4.54e-10	14735	GCST90274798	Interleukin-12 subunit beta levels
836	rs12588969	C	G	-0.1297	0.0127	1.74e-24	14287	GCST90274798	Interleukin-12 subunit beta levels
837	rs8026767	A	G	-0.0743	0.0132	1.81e-08	14734	GCST90274798	Interleukin-12 subunit beta levels
838	rs9965402	A	G	0.0918	0.0201	4.94e-06	14729	GCST90274798	Interleukin-12 subunit beta levels
839	rs73416208	A	G	-0.1477	0.0246	1.92e-09	14729	GCST90274798	Interleukin-12 subunit beta levels
840	rs10917637	A	G	0.0692	0.0136	3.61e-07	11772	GCST90274799	Interleukin-13 levels
841	rs538021311	T	C	0.193	0.039	7.47e-07	7943	GCST90274799	Interleukin-13 levels
842	rs9881117	A	G	-0.0656	0.0141	3.28e-06	11791	GCST90274799	Interleukin-13 levels
843	rs10446322	A	G	0.064	0.0132	1.24e-06	11777	GCST90274799	Interleukin-13 levels
844	rs13119159	A	G	0.0739	0.0132	2.16e-08	11344	GCST90274799	Interleukin-13 levels
845	rs183684201	C	G	-0.2968	0.0628	2.29e-06	11782	GCST90274799	Interleukin-13 levels
846	rs149979178	A	G	0.1832	0.039	2.63e-06	6901	GCST90274799	Interleukin-13 levels
847	rs76219628	A	G	0.169	0.0357	2.2e-06	11344	GCST90274799	Interleukin-13 levels
848	rs11251952	A	G	-0.1845	0.0397	3.36e-06	11344	GCST90274799	Interleukin-13 levels
849	rs12146346	T	G	0.0734	0.0155	2.19e-06	8388	GCST90274799	Interleukin-13 levels
850	rs10893042	C	G	-0.0702	0.015	2.87e-06	11344	GCST90274799	Interleukin-13 levels
851	rs141726773	T	C	0.2093	0.0446	2.69e-06	11344	GCST90274799	Interleukin-13 levels
852	rs55924857	T	C	-0.0934	0.0183	3.33e-07	11792	GCST90274799	Interleukin-13 levels
853	rs59235092	A	G	0.2122	0.0439	1.34e-06	11784	GCST90274799	Interleukin-13 levels
854	rs56240706	A	T	0.0919	0.0193	1.92e-06	8861	GCST90274800	Interleukin-15 receptor subunit alpha levels
855	rs6845172	C	G	0.0778	0.0162	1.57e-06	11772	GCST90274800	Interleukin-15 receptor subunit alpha levels
856	rs9270551	A	G	0.0749	0.0153	9.81e-07	11344	GCST90274800	Interleukin-15 receptor subunit alpha levels
857	rs117428573	A	C	-0.3132	0.0684	4.67e-06	10857	GCST90274800	Interleukin-15 receptor subunit alpha levels
858	rs649129	T	C	-0.0726	0.0158	4.33e-06	10918	GCST90274800	Interleukin-15 receptor subunit alpha levels
859	rs12570881	A	T	-0.0867	0.0174	6.27e-07	11344	GCST90274800	Interleukin-15 receptor subunit alpha levels
860	rs2228059	T	G	0.3692	0.0127	8.39e-186	11344	GCST90274800	Interleukin-15 receptor subunit alpha levels
861	rs7898286	T	G	-0.1967	0.0135	4.34e-48	11344	GCST90274800	Interleukin-15 receptor subunit alpha levels
862	rs145793996	A	G	-0.2278	0.0492	3.66e-06	11779	GCST90274800	Interleukin-15 receptor subunit alpha levels
863	rs7137828	T	C	-0.0748	0.0133	1.87e-08	11344	GCST90274800	Interleukin-15 receptor subunit alpha levels
864	rs117046642	A	T	-0.0849	0.017	5.91e-07	7943	GCST90274800	Interleukin-15 receptor subunit alpha levels
865	rs4459616	T	C	0.14	0.0294	1.92e-06	9899	GCST90274800	Interleukin-15 receptor subunit alpha levels
866	rs192538756	A	T	0.1159	0.0241	1.52e-06	9461	GCST90274800	Interleukin-15 receptor subunit alpha levels
867	rs117484888	A	G	0.3794	0.0799	2.05e-06	7423	GCST90274800	Interleukin-15 receptor subunit alpha levels
868	rs2836464	A	G	0.0796	0.0169	2.48e-06	11791	GCST90274800	Interleukin-15 receptor subunit alpha levels
869	rs33998516	A	C	-0.0802	0.0164	1.01e-06	11336	GCST90274801	Interleukin-17A levels
870	rs75788494	T	C	-0.2432	0.0525	3.61e-06	10574	GCST90274801	Interleukin-17A levels
871	rs115193412	T	C	0.1688	0.0349	1.32e-06	11778	GCST90274801	Interleukin-17A levels
872	rs17448036	A	G	-0.0585	0.0128	4.87e-06	11783	GCST90274801	Interleukin-17A levels
873	rs41270871	A	T	0.0923	0.0189	1.04e-06	8742	GCST90274801	Interleukin-17A levels
874	rs28852438	A	G	-0.068	0.0148	4.34e-06	11336	GCST90274801	Interleukin-17A levels
875	rs1462017	C	G	-0.0893	0.017	1.5e-07	11774	GCST90274801	Interleukin-17A levels
876	rs77529534	T	C	-0.1279	0.0272	2.57e-06	11775	GCST90274801	Interleukin-17A levels
877	rs79982350	C	G	-0.1467	0.0295	6.6e-07	11336	GCST90274801	Interleukin-17A levels
878	rs4877075	A	G	0.0908	0.0192	2.25e-06	11336	GCST90274801	Interleukin-17A levels
879	rs34557923	T	G	0.2446	0.0517	2.23e-06	10913	GCST90274801	Interleukin-17A levels
880	rs77595989	T	G	0.1696	0.0371	4.84e-06	11767	GCST90274801	Interleukin-17A levels
881	rs12599620	T	C	-0.0726	0.0153	2.08e-06	11336	GCST90274801	Interleukin-17A levels
882	rs2429911	T	C	0.2309	0.0486	2.02e-06	11294	GCST90274801	Interleukin-17A levels
883	rs2693361	T	G	0.0884	0.0185	1.77e-06	7943	GCST90274801	Interleukin-17A levels
884	rs114882743	A	T	-0.3259	0.0548	2.73e-09	11345	GCST90274802	Interleukin-17C levels
885	rs12092228	T	G	0.1508	0.0327	4e-06	9892	GCST90274802	Interleukin-17C levels
886	rs77654242	T	G	-0.2174	0.0469	3.56e-06	10294	GCST90274802	Interleukin-17C levels
887	rs149756404	A	C	-0.2749	0.0524	1.55e-07	11302	GCST90274802	Interleukin-17C levels
888	rs1072074	A	G	-0.0649	0.0141	4.17e-06	11785	GCST90274802	Interleukin-17C levels
889	rs11931996	T	C	-0.1219	0.0262	3.28e-06	11345	GCST90274802	Interleukin-17C levels
890	rs4593271	A	G	-0.0793	0.0167	2.05e-06	7943	GCST90274802	Interleukin-17C levels
891	rs59356989	A	G	-0.0882	0.0177	6.26e-07	11790	GCST90274802	Interleukin-17C levels
892	rs75246422	T	C	-0.0951	0.0201	2.23e-06	11793	GCST90274802	Interleukin-17C levels
893	rs72815428	T	C	-0.1673	0.0366	4.85e-06	11775	GCST90274802	Interleukin-17C levels
894	rs2814092	C	G	0.0624	0.0135	3.8e-06	11792	GCST90274802	Interleukin-17C levels
895	rs1920106	T	C	0.0633	0.0132	1.62e-06	11792	GCST90274802	Interleukin-17C levels
896	rs111268024	A	C	0.3672	0.0763	1.49e-06	7456	GCST90274802	Interleukin-17C levels
897	rs554604740	A	G	0.1926	0.0401	1.56e-06	11149	GCST90274802	Interleukin-17C levels
898	rs10870773	A	G	-0.0816	0.0171	1.82e-06	11345	GCST90274802	Interleukin-17C levels
899	rs12863903	T	C	-0.0857	0.018	1.93e-06	11345	GCST90274802	Interleukin-17C levels
900	rs8015296	C	G	-0.1162	0.0253	4.37e-06	9461	GCST90274802	Interleukin-17C levels
901	rs12895022	T	C	0.1091	0.0236	3.78e-06	11774	GCST90274802	Interleukin-17C levels
902	rs39779	C	G	0.1077	0.0227	2.09e-06	11345	GCST90274802	Interleukin-17C levels
903	rs12445031	C	G	-0.09	0.0195	3.92e-06	11339	GCST90274802	Interleukin-17C levels
904	rs17700884	T	G	-0.105	0.0136	1.16e-14	11775	GCST90274802	Interleukin-17C levels
905	rs385076	T	C	-0.1857	0.0123	1.68e-51	14296	GCST90274803	Interleukin-18 levels
906	rs12711729	T	C	-0.0702	0.0153	4.47e-06	11345	GCST90274803	Interleukin-18 levels
907	rs139760701	A	T	-0.3049	0.0604	4.46e-07	13809	GCST90274803	Interleukin-18 levels
908	rs12648080	A	G	0.072	0.0146	8.16e-07	14743	GCST90274803	Interleukin-18 levels
909	rs17229943	A	C	-0.16	0.0267	2.07e-09	14744	GCST90274803	Interleukin-18 levels
910	rs567093451	T	G	0.1154	0.0252	4.66e-06	10894	GCST90274803	Interleukin-18 levels
911	rs4140444	A	G	0.2157	0.0461	2.88e-06	14741	GCST90274803	Interleukin-18 levels
912	rs7755771	T	C	-0.0861	0.0181	1.97e-06	10893	GCST90274803	Interleukin-18 levels
913	rs12201187	A	T	0.0676	0.0138	9.65e-07	13245	GCST90274803	Interleukin-18 levels
914	rs67424072	T	G	-0.082	0.0165	6.71e-07	14296	GCST90274803	Interleukin-18 levels
915	rs56836641	T	C	-0.163	0.0301	6.12e-08	14743	GCST90274803	Interleukin-18 levels
916	rs2954016	T	C	-0.0759	0.0156	1.14e-06	13421	GCST90274803	Interleukin-18 levels
917	rs12681624	C	G	-0.0935	0.0157	2.59e-09	13657	GCST90274803	Interleukin-18 levels
918	rs112338272	A	C	-0.1954	0.0425	4.27e-06	14721	GCST90274803	Interleukin-18 levels
919	rs11605127	C	G	-0.0629	0.0137	4.41e-06	14730	GCST90274803	Interleukin-18 levels
920	rs57954386	C	G	-0.1248	0.0259	1.45e-06	12201	GCST90274803	Interleukin-18 levels
921	rs60235102	T	C	0.1154	0.0225	2.91e-07	14722	GCST90274803	Interleukin-18 levels
922	rs5744249	A	C	0.2039	0.0135	1.53e-51	14742	GCST90274803	Interleukin-18 levels
923	rs35495214	T	C	0.1374	0.0291	2.34e-06	14735	GCST90274803	Interleukin-18 levels
924	rs148504635	A	C	0.2532	0.0525	1.42e-06	14737	GCST90274803	Interleukin-18 levels
925	rs113552426	C	G	-0.278	0.0581	1.71e-06	11249	GCST90274803	Interleukin-18 levels
926	rs77994606	A	G	-0.2314	0.0472	9.46e-07	14743	GCST90274803	Interleukin-18 levels
927	rs2108621	T	C	0.0581	0.0126	4.01e-06	14296	GCST90274803	Interleukin-18 levels
928	rs1403742	A	T	-0.0567	0.0124	4.82e-06	14296	GCST90274803	Interleukin-18 levels
929	rs7512350	A	G	0.0921	0.0201	4.6e-06	11771	GCST90274804	interleukin-18 receptor 1 levels
930	rs78714574	C	G	0.4727	0.0474	2.01e-23	14735	GCST90274804	interleukin-18 receptor 1 levels
931	rs55871806	C	G	0.5302	0.0152	1e-200	14733	GCST90274804	interleukin-18 receptor 1 levels
932	rs75366565	T	C	-0.401	0.0142	1.92e-175	14735	GCST90274804	interleukin-18 receptor 1 levels
933	rs2732865	A	C	0.3635	0.0303	3.7e-33	14743	GCST90274804	interleukin-18 receptor 1 levels
934	rs2570479	A	C	0.066	0.0135	1.01e-06	11345	GCST90274804	interleukin-18 receptor 1 levels
935	rs7642750	A	C	0.0935	0.02	2.94e-06	11788	GCST90274804	interleukin-18 receptor 1 levels
936	rs35021151	A	G	-0.1646	0.0342	1.49e-06	14735	GCST90274804	interleukin-18 receptor 1 levels
937	rs62257659	A	G	-0.2015	0.042	1.61e-06	14727	GCST90274804	interleukin-18 receptor 1 levels
938	rs78199195	A	G	-0.0956	0.0196	1.07e-06	14295	GCST90274804	interleukin-18 receptor 1 levels
939	rs78035061	A	C	0.1039	0.0222	2.87e-06	14295	GCST90274804	interleukin-18 receptor 1 levels
940	rs117145942	A	G	-0.3006	0.0649	3.63e-06	13164	GCST90274804	interleukin-18 receptor 1 levels
941	rs80317525	A	G	0.1408	0.0299	2.49e-06	14730	GCST90274804	interleukin-18 receptor 1 levels
942	rs73176827	T	C	-0.1045	0.022	2.03e-06	14733	GCST90274804	interleukin-18 receptor 1 levels
943	rs536613714	T	G	0.1906	0.0387	8.43e-07	12193	GCST90274804	interleukin-18 receptor 1 levels
944	rs117195704	A	G	-0.1505	0.0313	1.52e-06	14730	GCST90274804	interleukin-18 receptor 1 levels
945	rs1760941	A	C	0.0657	0.0142	3.71e-06	14295	GCST90274804	interleukin-18 receptor 1 levels
946	rs28929474	T	C	0.2643	0.0445	2.86e-09	14743	GCST90274804	interleukin-18 receptor 1 levels
947	rs117599131	A	C	-0.1483	0.0317	2.89e-06	13231	GCST90274804	interleukin-18 receptor 1 levels
948	rs78357146	A	G	-0.3382	0.0378	3.65e-19	14743	GCST90274804	interleukin-18 receptor 1 levels
949	rs34174304	A	G	0.073	0.0149	9.62e-07	14725	GCST90274804	interleukin-18 receptor 1 levels
950	rs79097546	T	C	-0.2754	0.056	8.75e-07	14256	GCST90274804	interleukin-18 receptor 1 levels
951	rs116935210	A	G	0.2387	0.0512	3.13e-06	14733	GCST90274804	interleukin-18 receptor 1 levels
952	rs12047801	T	C	0.0783	0.0171	4.67e-06	11785	GCST90274805	Interleukin-1-alpha levels
953	rs115494443	A	G	0.2658	0.0565	2.55e-06	10853	GCST90274805	Interleukin-1-alpha levels
954	rs115602471	T	C	0.2215	0.0469	2.33e-06	11340	GCST90274805	Interleukin-1-alpha levels
955	rs11759846	A	G	-0.3263	0.0266	1.36e-34	11788	GCST90274805	Interleukin-1-alpha levels
956	rs547199103	A	T	-0.3452	0.0647	9.53e-08	7943	GCST90274805	Interleukin-1-alpha levels
957	rs13195317	T	C	-0.3251	0.0554	4.4e-09	11301	GCST90274805	Interleukin-1-alpha levels
958	rs10233998	T	G	0.131	0.0286	4.64e-06	11785	GCST90274805	Interleukin-1-alpha levels
959	rs16886503	A	T	0.2438	0.0524	3.28e-06	11786	GCST90274805	Interleukin-1-alpha levels
960	rs523604	A	G	0.0754	0.0142	1.1e-07	10290	GCST90274805	Interleukin-1-alpha levels
961	rs7138836	A	T	-0.0982	0.0207	2.1e-06	11775	GCST90274805	Interleukin-1-alpha levels
962	rs4767214	T	C	0.062	0.013	1.85e-06	11772	GCST90274805	Interleukin-1-alpha levels
963	rs117537822	T	C	0.2176	0.0439	7.17e-07	11788	GCST90274805	Interleukin-1-alpha levels
964	rs61098036	A	G	-0.0856	0.0187	4.7e-06	9891	GCST90274805	Interleukin-1-alpha levels
965	rs11878153	A	G	0.1116	0.0221	4.42e-07	11787	GCST90274805	Interleukin-1-alpha levels
966	rs79419497	A	G	0.2016	0.0424	1.99e-06	11789	GCST90274806	Interleukin-2 levels
967	rs142641125	T	C	0.2095	0.0419	5.73e-07	11789	GCST90274806	Interleukin-2 levels
968	rs77853517	T	C	-0.1048	0.0217	1.37e-06	11787	GCST90274806	Interleukin-2 levels
969	rs7638939	A	T	0.0854	0.0174	9.2e-07	11769	GCST90274806	Interleukin-2 levels
970	rs75739108	T	C	0.1737	0.038	4.85e-06	11341	GCST90274806	Interleukin-2 levels
971	rs79925007	T	G	0.1176	0.0255	3.99e-06	11341	GCST90274806	Interleukin-2 levels
972	rs6535212	T	G	-0.0646	0.0139	3.36e-06	11784	GCST90274806	Interleukin-2 levels
973	rs4703508	T	C	-0.1216	0.026	2.91e-06	11789	GCST90274806	Interleukin-2 levels
974	rs201229721	A	C	-0.1468	0.0309	2.03e-06	9257	GCST90274806	Interleukin-2 levels
975	rs74852566	T	G	-0.1999	0.0431	3.52e-06	11789	GCST90274806	Interleukin-2 levels
976	rs10996419	T	C	-0.1222	0.0259	2.38e-06	11784	GCST90274806	Interleukin-2 levels
977	rs77832761	A	G	0.1922	0.0414	3.44e-06	11785	GCST90274806	Interleukin-2 levels
978	rs144129701	C	G	-0.2699	0.0576	2.79e-06	11341	GCST90274806	Interleukin-2 levels
979	rs36006983	T	C	-0.0728	0.0153	1.95e-06	11341	GCST90274806	Interleukin-2 levels
980	rs28515912	A	C	-0.0723	0.0149	1.22e-06	10723	GCST90274806	Interleukin-2 levels
981	rs1671226	C	G	-0.0849	0.017	5.91e-07	11341	GCST90274806	Interleukin-2 levels
982	rs72633862	T	G	-0.1722	0.0376	4.65e-06	11774	GCST90274807	Interleukin-20 levels
983	rs114363239	T	C	-0.2372	0.0487	1.11e-06	11782	GCST90274807	Interleukin-20 levels
984	rs114209791	A	G	-0.2134	0.046	3.5e-06	11784	GCST90274807	Interleukin-20 levels
985	rs146918864	T	C	-0.2551	0.0515	7.29e-07	11438	GCST90274807	Interleukin-20 levels
986	rs12498781	A	G	0.0635	0.0137	3.57e-06	11763	GCST90274807	Interleukin-20 levels
987	rs143181662	T	C	0.0719	0.0156	4.05e-06	8587	GCST90274807	Interleukin-20 levels
988	rs111249483	A	G	0.294	0.0596	8.1e-07	10849	GCST90274807	Interleukin-20 levels
989	rs200680034	A	G	-0.3598	0.071	4.03e-07	8243	GCST90274807	Interleukin-20 levels
990	rs138771212	A	G	-0.3596	0.0778	3.8e-06	11336	GCST90274807	Interleukin-20 levels
991	rs188205021	T	C	-0.222	0.0427	2e-07	11774	GCST90274807	Interleukin-20 levels
992	rs72659995	T	C	-0.1232	0.0267	3.95e-06	11336	GCST90274807	Interleukin-20 levels
993	rs28542561	T	C	-0.1753	0.0372	2.45e-06	11774	GCST90274807	Interleukin-20 levels
994	rs117977288	T	G	-0.1546	0.0316	9.96e-07	11784	GCST90274807	Interleukin-20 levels
995	rs540645152	A	C	-0.0817	0.0155	1.36e-07	8814	GCST90274808	Interleukin-20 receptor subunit alpha levels
996	rs12138611	C	G	0.119	0.0256	3.34e-06	11344	GCST90274808	Interleukin-20 receptor subunit alpha levels
997	rs544388667	A	G	0.3626	0.075	1.33e-06	9261	GCST90274808	Interleukin-20 receptor subunit alpha levels
998	rs143067549	T	C	-0.4166	0.091	4.69e-06	7315	GCST90274808	Interleukin-20 receptor subunit alpha levels
999	rs59446445	A	G	0.1741	0.038	4.61e-06	11790	GCST90274808	Interleukin-20 receptor subunit alpha levels
1000	rs6920753	A	G	-0.0664	0.0144	4.01e-06	11762	GCST90274808	Interleukin-20 receptor subunit alpha levels
1001	rs113563938	A	T	0.3176	0.0676	2.62e-06	11344	GCST90274808	Interleukin-20 receptor subunit alpha levels
1002	rs11987533	A	G	0.1171	0.0198	3.34e-09	11344	GCST90274808	Interleukin-20 receptor subunit alpha levels
1003	rs12056343	T	G	-0.0761	0.0166	4.55e-06	9894	GCST90274808	Interleukin-20 receptor subunit alpha levels
1004	rs113153423	A	G	0.1913	0.0407	2.6e-06	11792	GCST90274808	Interleukin-20 receptor subunit alpha levels
1005	rs72785422	T	C	0.0897	0.0195	4.22e-06	11343	GCST90274808	Interleukin-20 receptor subunit alpha levels
1006	rs149111746	A	G	0.2357	0.0511	3.98e-06	11783	GCST90274808	Interleukin-20 receptor subunit alpha levels
1007	rs78594373	T	C	-0.1271	0.0273	3.23e-06	11767	GCST90274809	Interleukin-22 receptor subunit alpha-1 levels
1008	rs1473089	A	C	0.2679	0.0561	1.79e-06	10916	GCST90274809	Interleukin-22 receptor subunit alpha-1 levels
1009	rs75590335	A	G	0.1722	0.037	3.25e-06	11345	GCST90274809	Interleukin-22 receptor subunit alpha-1 levels
1010	rs79229049	A	T	-0.2102	0.0412	3.36e-07	11781	GCST90274809	Interleukin-22 receptor subunit alpha-1 levels
1011	rs56282088	A	G	0.2815	0.0571	8.23e-07	10919	GCST90274809	Interleukin-22 receptor subunit alpha-1 levels
1012	rs13257574	T	C	0.2714	0.0584	3.36e-06	11306	GCST90274809	Interleukin-22 receptor subunit alpha-1 levels
1013	rs3181361	T	C	0.27	0.0582	3.5e-06	11345	GCST90274809	Interleukin-22 receptor subunit alpha-1 levels
1014	rs12240324	A	G	0.2203	0.047	2.77e-06	11793	GCST90274809	Interleukin-22 receptor subunit alpha-1 levels
1015	rs17256492	T	C	-0.0751	0.0162	3.56e-06	11345	GCST90274809	Interleukin-22 receptor subunit alpha-1 levels
1016	rs7158900	A	G	-0.0674	0.0138	1.04e-06	11344	GCST90274809	Interleukin-22 receptor subunit alpha-1 levels
1017	rs4811167	T	C	0.0632	0.0134	2.4e-06	11793	GCST90274809	Interleukin-22 receptor subunit alpha-1 levels
1018	rs117263973	A	G	0.3467	0.0752	4.02e-06	10858	GCST90274809	Interleukin-22 receptor subunit alpha-1 levels
1019	rs116790447	T	C	0.1729	0.0371	3.16e-06	9453	GCST90274810	Interleukin-24 levels
1020	rs199770642	A	T	0.0762	0.0162	2.55e-06	7943	GCST90274810	Interleukin-24 levels
1021	rs36183478	T	C	0.0815	0.0172	2.15e-06	8587	GCST90274810	Interleukin-24 levels
1022	rs2341294	A	G	-0.1318	0.028	2.51e-06	9900	GCST90274810	Interleukin-24 levels
1023	rs145295031	A	T	0.3063	0.0647	2.2e-06	11287	GCST90274810	Interleukin-24 levels
1024	rs167018	A	G	0.0657	0.0136	1.36e-06	11336	GCST90274810	Interleukin-24 levels
1025	rs11256610	A	G	0.3005	0.0641	2.76e-06	10850	GCST90274810	Interleukin-24 levels
1026	rs11066309	A	G	0.0655	0.0137	1.74e-06	11336	GCST90274810	Interleukin-24 levels
1027	rs7401175	A	T	0.0892	0.0195	4.78e-06	7943	GCST90274810	Interleukin-24 levels
1028	rs117613902	A	G	-0.3	0.0657	4.97e-06	10850	GCST90274810	Interleukin-24 levels
1029	rs60306270	A	G	-0.0886	0.0191	3.51e-06	11781	GCST90274810	Interleukin-24 levels
1030	rs143986178	A	G	0.2969	0.0644	4.02e-06	10850	GCST90274810	Interleukin-24 levels
1031	rs73169406	A	G	0.111	0.0207	8.22e-08	11337	GCST90274810	Interleukin-24 levels
1032	rs13001788	T	C	0.2769	0.0557	6.65e-07	8243	GCST90274811	Interleukin-2 receptor subunit beta levels
1033	rs115890206	A	G	0.232	0.0502	3.81e-06	10403	GCST90274811	Interleukin-2 receptor subunit beta levels
1034	rs17549820	T	C	0.0631	0.0129	1e-06	11791	GCST90274811	Interleukin-2 receptor subunit beta levels
1035	rs116007066	A	G	-0.2101	0.0441	1.9e-06	10295	GCST90274811	Interleukin-2 receptor subunit beta levels
1036	rs9321271	A	C	-0.157	0.0325	1.36e-06	11779	GCST90274811	Interleukin-2 receptor subunit beta levels
1037	rs1472270	C	G	0.0704	0.0144	1.01e-06	11344	GCST90274811	Interleukin-2 receptor subunit beta levels
1038	rs34246740	T	C	-0.0721	0.0156	3.8e-06	11344	GCST90274811	Interleukin-2 receptor subunit beta levels
1039	rs141460846	T	C	-0.2471	0.0535	3.86e-06	11304	GCST90274811	Interleukin-2 receptor subunit beta levels
1040	rs56353341	T	C	-0.0984	0.021	2.79e-06	7943	GCST90274811	Interleukin-2 receptor subunit beta levels
1041	rs2157876	T	G	-0.1133	0.0239	2.13e-06	11343	GCST90274811	Interleukin-2 receptor subunit beta levels
1042	rs559991994	A	T	0.3764	0.0809	3.28e-06	7943	GCST90274811	Interleukin-2 receptor subunit beta levels
1043	rs11630708	T	C	-0.2102	0.0443	2.09e-06	11788	GCST90274811	Interleukin-2 receptor subunit beta levels
1044	rs9921181	A	G	-0.0606	0.0128	2.2e-06	11786	GCST90274811	Interleukin-2 receptor subunit beta levels
1045	rs117538197	T	C	0.1213	0.0261	3.36e-06	11774	GCST90274811	Interleukin-2 receptor subunit beta levels
1046	rs35370544	T	G	0.1741	0.0364	1.73e-06	8385	GCST90274812	Interleukin-33 levels
1047	rs7742625	C	G	0.0691	0.0148	3.03e-06	11345	GCST90274812	Interleukin-33 levels
1048	rs77792454	T	C	-0.1166	0.0255	4.82e-06	8817	GCST90274812	Interleukin-33 levels
1049	rs17149396	C	G	0.1833	0.04	4.59e-06	11789	GCST90274812	Interleukin-33 levels
1050	rs66755903	A	G	-0.0752	0.0162	3.45e-06	11345	GCST90274812	Interleukin-33 levels
1051	rs62556318	C	G	0.1308	0.0277	2.34e-06	11345	GCST90274812	Interleukin-33 levels
1052	rs78455659	A	G	0.1259	0.0273	3.99e-06	11345	GCST90274812	Interleukin-33 levels
1053	rs8042883	T	C	-0.0681	0.0135	4.55e-07	11345	GCST90274812	Interleukin-33 levels
1054	rs13336496	A	C	0.0936	0.0203	4.01e-06	11780	GCST90274812	Interleukin-33 levels
1055	rs112495884	A	G	0.3432	0.0748	4.47e-06	10858	GCST90274812	Interleukin-33 levels
1056	rs10415966	A	C	-0.1184	0.0233	3.74e-07	10281	GCST90274812	Interleukin-33 levels
1057	rs1013434	T	C	-0.0732	0.0158	3.61e-06	11783	GCST90274812	Interleukin-33 levels
1058	rs10910814	C	G	0.1919	0.0417	4.19e-06	7953	GCST90274813	Interleukin-4 levels
1059	rs2502347	T	C	-0.077	0.0167	4.01e-06	11345	GCST90274813	Interleukin-4 levels
1060	rs13418255	A	G	0.0701	0.0153	4.61e-06	11345	GCST90274813	Interleukin-4 levels
1061	rs13130198	A	G	-0.0773	0.0159	1.16e-06	11345	GCST90274813	Interleukin-4 levels
1062	rs12641440	C	G	-0.1181	0.025	2.31e-06	11345	GCST90274813	Interleukin-4 levels
1063	rs9270229	T	C	0.1212	0.0255	2e-06	6252	GCST90274813	Interleukin-4 levels
1064	rs2766594	A	G	0.085	0.0179	2.05e-06	7943	GCST90274813	Interleukin-4 levels
1065	rs549453778	A	T	0.449	0.0914	8.99e-07	7456	GCST90274813	Interleukin-4 levels
1066	rs11989681	A	G	0.0678	0.0136	6.19e-07	11345	GCST90274813	Interleukin-4 levels
1067	rs4876407	T	G	-0.1391	0.0299	3.28e-06	11788	GCST90274813	Interleukin-4 levels
1068	rs1490743	T	G	-0.1338	0.0278	1.49e-06	10281	GCST90274813	Interleukin-4 levels
1069	rs75610895	T	C	-0.2354	0.045	1.68e-07	11787	GCST90274813	Interleukin-4 levels
1070	rs116963481	A	G	0.2805	0.0592	2.16e-06	11793	GCST90274813	Interleukin-4 levels
1071	rs7150107	T	C	-0.1128	0.0244	3.78e-06	8099	GCST90274813	Interleukin-4 levels
1072	rs12900168	A	G	0.0716	0.0152	2.47e-06	10471	GCST90274813	Interleukin-4 levels
1073	rs114829303	T	C	0.1661	0.0361	4.2e-06	11344	GCST90274814	Interleukin-5 levels
1074	rs17009223	A	G	-0.1169	0.0236	7.29e-07	11789	GCST90274814	Interleukin-5 levels
1075	rs534010680	T	G	0.205	0.0424	1.33e-06	7942	GCST90274814	Interleukin-5 levels
1076	rs34639000	A	G	0.0765	0.0147	1.95e-07	11773	GCST90274814	Interleukin-5 levels
1077	rs141941146	A	G	0.3833	0.0825	3.38e-06	10280	GCST90274814	Interleukin-5 levels
1078	rs10988407	A	G	0.0777	0.0167	3.28e-06	11791	GCST90274814	Interleukin-5 levels
1079	rs201180858	T	G	-0.1939	0.0424	4.81e-06	7943	GCST90274814	Interleukin-5 levels
1080	rs4277106	A	G	-0.2747	0.0592	3.48e-06	11790	GCST90274814	Interleukin-5 levels
1081	rs12864018	A	C	-0.2292	0.0499	4.37e-06	7943	GCST90274814	Interleukin-5 levels
1082	rs7142197	A	G	-0.0924	0.0188	8.88e-07	11773	GCST90274814	Interleukin-5 levels
1083	rs12592185	T	C	0.0838	0.0173	1.27e-06	11344	GCST90274814	Interleukin-5 levels
1084	rs7193141	C	G	0.2407	0.0521	3.84e-06	9377	GCST90274814	Interleukin-5 levels
1085	rs62069649	A	G	0.2206	0.0482	4.72e-06	10431	GCST90274814	Interleukin-5 levels
1086	rs132210	T	C	-0.0686	0.0141	1.14e-06	11344	GCST90274814	Interleukin-5 levels
1087	rs2228145	A	C	-0.1684	0.0119	1.83e-45	14742	GCST90274815	Interleukin-6 levels
1088	rs17486819	T	G	0.0975	0.0211	3.82e-06	14739	GCST90274815	Interleukin-6 levels
1089	rs248536	T	G	-0.0671	0.0143	2.7e-06	14295	GCST90274815	Interleukin-6 levels
1090	rs550717566	T	C	0.067	0.0131	3.15e-07	14294	GCST90274815	Interleukin-6 levels
1091	rs10234370	T	C	0.0582	0.0127	4.59e-06	14295	GCST90274815	Interleukin-6 levels
1092	rs187416244	T	C	-0.2244	0.0469	1.71e-06	14726	GCST90274815	Interleukin-6 levels
1093	rs1346147	A	G	-0.0659	0.0135	1.05e-06	14295	GCST90274815	Interleukin-6 levels
1094	rs10977774	A	C	-0.3418	0.0701	1.08e-06	12312	GCST90274815	Interleukin-6 levels
1095	rs554155854	T	C	-0.2313	0.0484	1.76e-06	9830	GCST90274815	Interleukin-6 levels
1096	rs185969953	T	G	-0.3427	0.0682	5.04e-07	12934	GCST90274815	Interleukin-6 levels
1097	rs1642826	A	T	0.1165	0.0244	1.8e-06	10893	GCST90274815	Interleukin-6 levels
1098	rs77336315	A	C	0.2512	0.0531	2.24e-06	13801	GCST90274816	Interleukin-7 levels
1099	rs56889120	A	G	0.097	0.021	3.86e-06	11340	GCST90274816	Interleukin-7 levels
1100	rs74131483	A	G	0.1372	0.0274	5.52e-07	13240	GCST90274816	Interleukin-7 levels
1101	rs144728120	T	C	0.1495	0.0316	2.23e-06	14717	GCST90274816	Interleukin-7 levels
1102	rs576004227	A	T	0.1597	0.0345	3.67e-06	12045	GCST90274816	Interleukin-7 levels
1103	rs11742240	T	G	-0.0647	0.0131	7.86e-07	14736	GCST90274816	Interleukin-7 levels
1104	rs1050152	T	C	-0.0651	0.0133	9.84e-07	11785	GCST90274816	Interleukin-7 levels
1105	rs55849454	A	G	0.0729	0.0159	4.54e-06	12202	GCST90274816	Interleukin-7 levels
1106	rs12699881	A	G	0.068	0.0138	8.33e-07	14288	GCST90274816	Interleukin-7 levels
1107	rs112359206	A	G	0.1691	0.0225	5.67e-14	10894	GCST90274816	Interleukin-7 levels
1108	rs111066336	T	C	0.0745	0.014	1.03e-07	11538	GCST90274816	Interleukin-7 levels
1109	rs7026771	A	G	0.0691	0.0148	3.03e-06	12403	GCST90274816	Interleukin-7 levels
1110	rs12321566	A	G	0.0698	0.0139	5.12e-07	14287	GCST90274816	Interleukin-7 levels
1111	rs570880779	T	C	-0.2336	0.0505	3.73e-06	13605	GCST90274816	Interleukin-7 levels
1112	rs79072837	T	C	-0.136	0.028	1.19e-06	14715	GCST90274816	Interleukin-7 levels
1113	rs10403201	A	G	-0.0584	0.0127	4.26e-06	14730	GCST90274816	Interleukin-7 levels
1114	rs12075	A	G	0.0667	0.0116	8.92e-09	14741	GCST90274817	Interleukin-8 levels
1115	rs144815207	T	C	0.3186	0.0622	3.02e-07	13394	GCST90274817	Interleukin-8 levels
1116	rs6709159	A	G	0.0562	0.0117	1.56e-06	14744	GCST90274817	Interleukin-8 levels
1117	rs13064825	T	C	0.056	0.012	3.06e-06	14296	GCST90274817	Interleukin-8 levels
1118	rs1516478	T	C	0.1479	0.0322	4.37e-06	14741	GCST90274817	Interleukin-8 levels
1119	rs141979722	T	C	0.2829	0.0608	3.27e-06	11669	GCST90274817	Interleukin-8 levels
1120	rs6446951	A	G	-0.1894	0.0241	3.87e-15	14729	GCST90274817	Interleukin-8 levels
1121	rs972492	A	C	-0.0936	0.0184	3.64e-07	12412	GCST90274817	Interleukin-8 levels
1122	rs12188297	A	T	-0.0755	0.0147	2.81e-07	14740	GCST90274817	Interleukin-8 levels
1123	rs145125644	A	G	0.2687	0.0555	1.29e-06	14733	GCST90274817	Interleukin-8 levels
1124	rs6585420	T	C	0.1545	0.0325	2e-06	14744	GCST90274817	Interleukin-8 levels
1125	rs72633250	A	C	0.0574	0.0124	3.67e-06	14296	GCST90274817	Interleukin-8 levels
1126	rs8069322	A	G	0.0668	0.0131	3.41e-07	14726	GCST90274817	Interleukin-8 levels
1127	rs7216538	A	G	-0.1324	0.0279	2.08e-06	13672	GCST90274817	Interleukin-8 levels
1128	rs34519991	T	C	0.0555	0.012	3.75e-06	14296	GCST90274817	Interleukin-8 levels
1129	rs72886502	T	G	-0.3895	0.076	2.98e-07	12291	GCST90274817	Interleukin-8 levels
1130	rs906401	T	C	0.0941	0.02	2.54e-06	14729	GCST90274817	Interleukin-8 levels
1131	rs7570818	A	G	-0.0849	0.0183	3.5e-06	14729	GCST90274818	Latency-associated peptide transforming growth factor beta 1 levels
1132	rs7656674	A	T	0.0626	0.0121	2.3e-07	14288	GCST90274818	Latency-associated peptide transforming growth factor beta 1 levels
1133	rs73112514	C	G	0.2053	0.0433	2.12e-06	12393	GCST90274818	Latency-associated peptide transforming growth factor beta 1 levels
1134	rs1921885	A	C	0.1265	0.0263	1.51e-06	14288	GCST90274818	Latency-associated peptide transforming growth factor beta 1 levels
1135	rs114152855	T	C	-0.299	0.0613	1.07e-06	14249	GCST90274818	Latency-associated peptide transforming growth factor beta 1 levels
1136	rs2631367	C	G	-0.0605	0.013	3.26e-06	11785	GCST90274818	Latency-associated peptide transforming growth factor beta 1 levels
1137	rs34992551	T	C	-0.0931	0.0199	2.89e-06	14734	GCST90274818	Latency-associated peptide transforming growth factor beta 1 levels
1138	rs143420877	T	C	0.1447	0.0303	1.79e-06	14729	GCST90274818	Latency-associated peptide transforming growth factor beta 1 levels
1139	rs7820135	T	C	-0.0747	0.0155	1.44e-06	14730	GCST90274818	Latency-associated peptide transforming growth factor beta 1 levels
1140	rs7013321	A	G	-0.0608	0.0121	5.04e-07	14288	GCST90274818	Latency-associated peptide transforming growth factor beta 1 levels
1141	rs183319799	T	G	0.2185	0.0461	2.14e-06	14733	GCST90274818	Latency-associated peptide transforming growth factor beta 1 levels
1142	rs10508556	T	C	0.0523	0.0114	4.48e-06	14735	GCST90274818	Latency-associated peptide transforming growth factor beta 1 levels
1143	rs34536806	T	G	0.0989	0.021	2.48e-06	14288	GCST90274818	Latency-associated peptide transforming growth factor beta 1 levels
1144	rs144834546	T	C	-0.2662	0.0526	4.17e-07	12935	GCST90274818	Latency-associated peptide transforming growth factor beta 1 levels
1145	rs60821320	A	C	-0.1083	0.0232	3.04e-06	12852	GCST90274818	Latency-associated peptide transforming growth factor beta 1 levels
1146	rs149458216	A	C	-0.2301	0.0472	1.09e-06	14726	GCST90274818	Latency-associated peptide transforming growth factor beta 1 levels
1147	rs10403201	A	G	-0.0597	0.0125	1.79e-06	14730	GCST90274818	Latency-associated peptide transforming growth factor beta 1 levels
1148	rs73045256	A	G	-0.1921	0.0276	3.4e-12	14288	GCST90274818	Latency-associated peptide transforming growth factor beta 1 levels
1149	rs1800472	A	G	-0.4623	0.0335	2.55e-43	14736	GCST90274818	Latency-associated peptide transforming growth factor beta 1 levels
1150	rs7247630	T	C	0.1378	0.0271	3.68e-07	14729	GCST90274818	Latency-associated peptide transforming growth factor beta 1 levels
1151	rs2281119	T	C	-0.0873	0.019	4.33e-06	14284	GCST90274818	Latency-associated peptide transforming growth factor beta 1 levels
1152	rs11127419	T	C	0.0707	0.0153	3.82e-06	9252	GCST90274819	Leukemia inhibitory factor levels
1153	rs80092539	A	T	0.0993	0.0213	3.13e-06	11345	GCST90274819	Leukemia inhibitory factor levels
1154	rs825264	A	G	-0.2119	0.0453	2.9e-06	10291	GCST90274819	Leukemia inhibitory factor levels
1155	rs116794364	C	G	-0.3015	0.0631	1.77e-06	10858	GCST90274819	Leukemia inhibitory factor levels
1156	rs145344087	C	G	0.2548	0.0556	4.59e-06	10281	GCST90274819	Leukemia inhibitory factor levels
1157	rs13264315	A	T	0.0757	0.0158	1.66e-06	9460	GCST90274819	Leukemia inhibitory factor levels
1158	rs74992559	A	G	0.1725	0.0367	2.6e-06	11784	GCST90274819	Leukemia inhibitory factor levels
1159	rs11608349	A	T	-0.3084	0.0661	3.08e-06	9362	GCST90274819	Leukemia inhibitory factor levels
1160	rs234592	A	G	-0.0635	0.0136	3.02e-06	11345	GCST90274819	Leukemia inhibitory factor levels
1161	rs7225483	T	G	0.0671	0.0143	2.7e-06	9849	GCST90274819	Leukemia inhibitory factor levels
1162	rs332426	A	G	0.112	0.0238	2.53e-06	11789	GCST90274819	Leukemia inhibitory factor levels
1163	rs11883375	A	G	-0.1011	0.0197	2.87e-07	11776	GCST90274819	Leukemia inhibitory factor levels
1164	rs12754806	A	G	0.0563	0.0122	3.94e-06	11768	GCST90274820	Leukemia inhibitory factor receptor levels
1165	rs3963364	A	C	-0.0951	0.0203	2.8e-06	9453	GCST90274820	Leukemia inhibitory factor receptor levels
1166	rs62258077	T	C	-0.063	0.013	1.26e-06	11762	GCST90274820	Leukemia inhibitory factor receptor levels
1167	rs9313148	C	G	-0.0824	0.0173	1.91e-06	11777	GCST90274820	Leukemia inhibitory factor receptor levels
1168	rs72730728	A	T	0.1414	0.0302	2.84e-06	11336	GCST90274820	Leukemia inhibitory factor receptor levels
1169	rs2289779	T	G	0.0788	0.0134	4.09e-09	11336	GCST90274820	Leukemia inhibitory factor receptor levels
1170	rs115938660	T	C	-0.2181	0.0467	3.01e-06	11770	GCST90274820	Leukemia inhibitory factor receptor levels
1171	rs778016	A	G	-0.0681	0.0145	2.65e-06	9883	GCST90274820	Leukemia inhibitory factor receptor levels
1172	rs73157388	T	C	-0.1306	0.0285	4.6e-06	11336	GCST90274820	Leukemia inhibitory factor receptor levels
1173	rs117117000	A	G	0.1586	0.0333	1.91e-06	11784	GCST90274820	Leukemia inhibitory factor receptor levels
1174	rs635634	T	C	-0.2885	0.0153	2.61e-79	11784	GCST90274820	Leukemia inhibitory factor receptor levels
1175	rs41307428	T	C	0.2027	0.0299	1.21e-11	11774	GCST90274820	Leukemia inhibitory factor receptor levels
1176	rs1690678	A	C	0.0904	0.0192	2.5e-06	11784	GCST90274820	Leukemia inhibitory factor receptor levels
1177	rs4937122	T	G	0.1262	0.0248	3.61e-07	11336	GCST90274820	Leukemia inhibitory factor receptor levels
1178	rs72837682	T	C	-0.08	0.0172	3.3e-06	11336	GCST90274820	Leukemia inhibitory factor receptor levels
1179	rs141933232	A	G	-0.2724	0.0546	6.07e-07	11724	GCST90274820	Leukemia inhibitory factor receptor levels
1180	rs62654645	T	G	-0.0812	0.0172	2.35e-06	8587	GCST90274820	Leukemia inhibitory factor receptor levels
1181	rs147006060	A	G	-0.2602	0.0566	4.28e-06	11775	GCST90274820	Leukemia inhibitory factor receptor levels
1182	rs6002001	A	G	0.6489	0.1417	4.66e-06	6861	GCST90274820	Leukemia inhibitory factor receptor levels
1183	rs12133241	T	G	0.0728	0.0157	3.54e-06	14713	GCST90274821	Monocyte chemoattractant protein-1 levels
1184	rs12075	A	G	0.1694	0.0113	8.39e-51	14730	GCST90274821	Monocyte chemoattractant protein-1 levels
1185	rs4682862	A	G	0.0576	0.0122	2.34e-06	14285	GCST90274821	Monocyte chemoattractant protein-1 levels
1186	rs1846616	A	T	0.0856	0.0119	6.33e-13	14719	GCST90274821	Monocyte chemoattractant protein-1 levels
1187	rs35728689	A	G	0.3004	0.0198	5.44e-52	14732	GCST90274821	Monocyte chemoattractant protein-1 levels
1188	rs181998213	T	C	0.3723	0.0695	8.47e-08	14285	GCST90274821	Monocyte chemoattractant protein-1 levels
1189	rs7619350	A	G	0.0986	0.0201	9.32e-07	11764	GCST90274821	Monocyte chemoattractant protein-1 levels
1190	rs149604038	C	G	-0.2813	0.0556	4.21e-07	13798	GCST90274821	Monocyte chemoattractant protein-1 levels
1191	rs207311	T	C	0.0579	0.0126	4.32e-06	14285	GCST90274821	Monocyte chemoattractant protein-1 levels
1192	rs148307902	A	G	0.2553	0.0538	2.08e-06	13798	GCST90274821	Monocyte chemoattractant protein-1 levels
1193	rs146186562	T	G	-0.2293	0.0497	3.96e-06	14285	GCST90274821	Monocyte chemoattractant protein-1 levels
1194	rs9942602	T	C	0.0618	0.0117	1.28e-07	14728	GCST90274821	Monocyte chemoattractant protein-1 levels
1195	rs182599222	A	T	-0.4028	0.0864	3.13e-06	11334	GCST90274821	Monocyte chemoattractant protein-1 levels
1196	rs77344300	T	C	-0.1381	0.0293	2.44e-06	14733	GCST90274821	Monocyte chemoattractant protein-1 levels
1197	rs117510656	T	C	-0.2587	0.0562	4.16e-06	14285	GCST90274821	Monocyte chemoattractant protein-1 levels
1198	rs12367122	A	G	0.0739	0.0159	3.35e-06	14284	GCST90274821	Monocyte chemoattractant protein-1 levels
1199	rs34292320	T	C	-0.0684	0.0134	3.32e-07	14285	GCST90274821	Monocyte chemoattractant protein-1 levels
1200	rs11639226	A	C	0.0615	0.0133	3.76e-06	14285	GCST90274821	Monocyte chemoattractant protein-1 levels
1201	rs117265389	C	G	0.1734	0.0377	4.24e-06	14733	GCST90274821	Monocyte chemoattractant protein-1 levels
1202	rs11870164	T	C	0.0751	0.013	7.61e-09	14733	GCST90274821	Monocyte chemoattractant protein-1 levels
1203	rs190108694	A	G	-0.2084	0.0455	4.64e-06	11325	GCST90274821	Monocyte chemoattractant protein-1 levels
1204	rs79697698	T	C	-0.348	0.0653	9.86e-08	13752	GCST90274821	Monocyte chemoattractant protein-1 levels
1205	rs77128226	T	C	-0.1063	0.0218	1.08e-06	14285	GCST90274821	Monocyte chemoattractant protein-1 levels
1206	rs117317477	T	G	-0.3227	0.0704	4.57e-06	11725	GCST90274821	Monocyte chemoattractant protein-1 levels
1207	rs78743764	A	C	-0.2226	0.048	3.53e-06	13656	GCST90274822	Monocyte chemoattractant protein 2 levels
1208	rs12075	A	G	-0.0973	0.0116	4.95e-17	14733	GCST90274822	Monocyte chemoattractant protein 2 levels
1209	rs6685547	A	G	0.1462	0.0289	4.22e-07	13239	GCST90274822	Monocyte chemoattractant protein 2 levels
1210	rs7538845	C	G	0.0566	0.0122	3.5e-06	14288	GCST90274822	Monocyte chemoattractant protein 2 levels
1211	rs79965992	A	G	0.1092	0.0233	2.78e-06	12851	GCST90274822	Monocyte chemoattractant protein 2 levels
1212	rs138884871	T	C	0.2198	0.0473	3.37e-06	13672	GCST90274822	Monocyte chemoattractant protein 2 levels
1213	rs407595	A	C	0.0697	0.0147	2.12e-06	14287	GCST90274822	Monocyte chemoattractant protein 2 levels
1214	rs145516279	A	G	0.2225	0.048	3.56e-06	14288	GCST90274822	Monocyte chemoattractant protein 2 levels
1215	rs12523126	A	T	0.1121	0.0232	1.35e-06	14288	GCST90274822	Monocyte chemoattractant protein 2 levels
1216	rs79567569	A	C	-0.3284	0.0669	9.16e-07	13386	GCST90274822	Monocyte chemoattractant protein 2 levels
1217	rs4722985	T	C	-0.0626	0.0133	2.52e-06	14288	GCST90274822	Monocyte chemoattractant protein 2 levels
1218	rs181726805	A	G	-0.2479	0.0536	3.75e-06	14736	GCST90274822	Monocyte chemoattractant protein 2 levels
1219	rs948962	A	C	0.0544	0.0119	4.84e-06	14736	GCST90274822	Monocyte chemoattractant protein 2 levels
1220	rs75573205	C	G	0.1906	0.0408	2.99e-06	14725	GCST90274822	Monocyte chemoattractant protein 2 levels
1221	rs112168535	T	C	-0.1553	0.0316	8.9e-07	13670	GCST90274822	Monocyte chemoattractant protein 2 levels
1222	rs9889517	A	G	0.0609	0.0121	4.83e-07	14288	GCST90274822	Monocyte chemoattractant protein 2 levels
1223	rs72825048	A	G	-0.812	0.0268	1e-200	14734	GCST90274822	Monocyte chemoattractant protein 2 levels
1224	rs80219280	T	G	-0.904	0.0322	2e-173	14736	GCST90274822	Monocyte chemoattractant protein 2 levels
1225	rs188234686	C	G	-0.3591	0.0509	1.73e-12	12847	GCST90274822	Monocyte chemoattractant protein 2 levels
1226	rs11652256	A	G	-0.9051	0.0354	3.48e-144	14736	GCST90274822	Monocyte chemoattractant protein 2 levels
1227	rs16969443	T	C	-0.4966	0.0757	5.38e-11	10826	GCST90274822	Monocyte chemoattractant protein 2 levels
1228	rs76263310	A	G	0.296	0.0455	7.74e-11	14727	GCST90274822	Monocyte chemoattractant protein 2 levels
1229	rs34202026	A	T	0.6652	0.0371	6.89e-72	14719	GCST90274822	Monocyte chemoattractant protein 2 levels
1230	rs1821142	T	C	0.4013	0.0478	4.64e-17	13422	GCST90274822	Monocyte chemoattractant protein 2 levels
1231	rs144618566	T	C	0.5171	0.0538	7.15e-22	13801	GCST90274822	Monocyte chemoattractant protein 2 levels
1232	rs144101664	T	C	-0.3694	0.0547	1.45e-11	14288	GCST90274822	Monocyte chemoattractant protein 2 levels
1233	rs35904471	T	C	0.0761	0.0165	3.99e-06	11337	GCST90274822	Monocyte chemoattractant protein 2 levels
1234	rs80131163	A	G	0.1962	0.0399	8.77e-07	14730	GCST90274822	Monocyte chemoattractant protein 2 levels
1235	rs75580960	T	C	-0.0904	0.0188	1.52e-06	13224	GCST90274822	Monocyte chemoattractant protein 2 levels
1236	rs74350159	A	G	0.2798	0.0608	4.19e-06	13801	GCST90274822	Monocyte chemoattractant protein 2 levels
1237	rs481267	A	G	-0.0754	0.015	4.99e-07	9889	GCST90274823	Monocyte chemoattractant protein-3 levels
1238	rs12075	A	G	-0.0899	0.013	4.67e-12	11780	GCST90274823	Monocyte chemoattractant protein-3 levels
1239	rs12142504	T	C	0.0778	0.0166	2.78e-06	9448	GCST90274823	Monocyte chemoattractant protein-3 levels
1240	rs147793446	A	G	0.1941	0.0413	2.6e-06	11770	GCST90274823	Monocyte chemoattractant protein-3 levels
1241	rs146174820	A	G	0.2663	0.0547	1.13e-06	10469	GCST90274823	Monocyte chemoattractant protein-3 levels
1242	rs2228467	T	C	-0.3169	0.0252	2.88e-36	11782	GCST90274823	Monocyte chemoattractant protein-3 levels
1243	rs4146770	T	C	-0.0933	0.0165	1.56e-08	11760	GCST90274823	Monocyte chemoattractant protein-3 levels
1244	rs11276535	T	C	-0.0849	0.0167	3.7e-07	7943	GCST90274823	Monocyte chemoattractant protein-3 levels
1245	rs28667091	T	G	-0.0613	0.0133	4.05e-06	11782	GCST90274823	Monocyte chemoattractant protein-3 levels
1246	rs182239847	T	G	-0.1716	0.0359	1.75e-06	9453	GCST90274823	Monocyte chemoattractant protein-3 levels
1247	rs153473	C	G	-0.0638	0.0134	1.92e-06	11335	GCST90274823	Monocyte chemoattractant protein-3 levels
1248	rs9968876	T	G	-0.1046	0.0221	2.21e-06	11774	GCST90274823	Monocyte chemoattractant protein-3 levels
1249	rs139796674	A	G	0.2334	0.0492	2.1e-06	11335	GCST90274823	Monocyte chemoattractant protein-3 levels
1250	rs74157668	T	C	0.1574	0.0343	4.46e-06	11781	GCST90274823	Monocyte chemoattractant protein-3 levels
1251	rs148859911	A	G	0.1507	0.0328	4.34e-06	11771	GCST90274823	Monocyte chemoattractant protein-3 levels
1252	rs7116054	T	C	-0.0998	0.0179	2.47e-08	11335	GCST90274823	Monocyte chemoattractant protein-3 levels
1253	rs7327202	C	G	-0.0969	0.0194	5.89e-07	10903	GCST90274823	Monocyte chemoattractant protein-3 levels
1254	rs28439856	A	G	0.1646	0.0339	1.2e-06	7943	GCST90274823	Monocyte chemoattractant protein-3 levels
1255	rs16947053	A	G	0.2264	0.0487	3.34e-06	11783	GCST90274823	Monocyte chemoattractant protein-3 levels
1256	rs7213460	A	G	0.0942	0.0132	9.58e-13	11780	GCST90274823	Monocyte chemoattractant protein-3 levels
1257	rs78848134	T	C	0.2441	0.0514	2.04e-06	11296	GCST90274823	Monocyte chemoattractant protein-3 levels
1258	rs12075	A	G	0.189	0.0114	9.89e-62	14733	GCST90274824	Monocyte chemoattractant protein-4 levels
1259	rs7612912	T	C	0.1281	0.012	1.33e-26	14714	GCST90274824	Monocyte chemoattractant protein-4 levels
1260	rs55842014	A	G	-0.0638	0.0131	1.11e-06	12404	GCST90274824	Monocyte chemoattractant protein-4 levels
1261	rs115511138	A	G	0.1956	0.042	3.21e-06	13944	GCST90274824	Monocyte chemoattractant protein-4 levels
1262	rs62336911	T	C	0.1569	0.0332	2.29e-06	14288	GCST90274824	Monocyte chemoattractant protein-4 levels
1263	rs74794857	T	C	0.0674	0.0139	1.24e-06	11760	GCST90274824	Monocyte chemoattractant protein-4 levels
1264	rs2631360	A	G	0.0609	0.0131	3.34e-06	11782	GCST90274824	Monocyte chemoattractant protein-4 levels
1265	rs144118870	A	G	0.1749	0.0368	2.01e-06	14735	GCST90274824	Monocyte chemoattractant protein-4 levels
1266	rs847767	A	G	0.077	0.0168	4.58e-06	14733	GCST90274824	Monocyte chemoattractant protein-4 levels
1267	rs1120252	A	T	0.0873	0.019	4.33e-06	9830	GCST90274824	Monocyte chemoattractant protein-4 levels
1268	rs2721961	T	G	-0.1201	0.0133	1.72e-19	14288	GCST90274824	Monocyte chemoattractant protein-4 levels
1269	rs2497351	T	C	0.0668	0.0145	4.09e-06	14736	GCST90274824	Monocyte chemoattractant protein-4 levels
1270	rs10140592	A	G	0.2704	0.0553	1.01e-06	13753	GCST90274824	Monocyte chemoattractant protein-4 levels
1271	rs62055193	C	G	0.093	0.0196	2.09e-06	9830	GCST90274824	Monocyte chemoattractant protein-4 levels
1272	rs72825017	T	G	-0.1997	0.0251	1.77e-15	14730	GCST90274824	Monocyte chemoattractant protein-4 levels
1273	rs3917900	A	G	0.1557	0.012	1.7e-38	14730	GCST90274824	Monocyte chemoattractant protein-4 levels
1274	rs3136676	A	G	0.3903	0.0251	1.6e-54	14728	GCST90274824	Monocyte chemoattractant protein-4 levels
1275	rs181250	T	C	-0.1032	0.0208	6.99e-07	11538	GCST90274824	Monocyte chemoattractant protein-4 levels
1276	rs8112014	A	G	-0.0578	0.0126	4.49e-06	14724	GCST90274824	Monocyte chemoattractant protein-4 levels
1277	rs62201455	A	C	-0.2136	0.0451	2.18e-06	14722	GCST90274824	Monocyte chemoattractant protein-4 levels
1278	rs926646	T	C	0.1432	0.0304	2.47e-06	14732	GCST90274824	Monocyte chemoattractant protein-4 levels
1279	rs570499416	A	C	-0.3014	0.0604	6.04e-07	12229	GCST90274825	Macrophage inflammatory protein 1a levels
1280	rs5743604	A	G	-0.0736	0.0135	4.98e-08	14737	GCST90274825	Macrophage inflammatory protein 1a levels
1281	rs2853926	A	G	-0.0608	0.0133	4.84e-06	14743	GCST90274825	Macrophage inflammatory protein 1a levels
1282	rs113448118	A	G	0.0818	0.0179	4.88e-06	11793	GCST90274825	Macrophage inflammatory protein 1a levels
1283	rs188443128	T	C	-0.0718	0.0151	1.98e-06	10893	GCST90274825	Macrophage inflammatory protein 1a levels
1284	rs1125560	T	C	-0.0644	0.0124	2.06e-07	13863	GCST90274825	Macrophage inflammatory protein 1a levels
1285	rs7137828	T	C	-0.0837	0.0133	3.11e-10	11344	GCST90274825	Macrophage inflammatory protein 1a levels
1286	rs9507462	A	G	-0.0626	0.0133	2.52e-06	11767	GCST90274825	Macrophage inflammatory protein 1a levels
1287	rs9540456	A	G	0.0926	0.0181	3.12e-07	14295	GCST90274825	Macrophage inflammatory protein 1a levels
1288	rs78871521	T	C	0.1812	0.0371	1.04e-06	13246	GCST90274825	Macrophage inflammatory protein 1a levels
1289	rs1143687	T	C	-0.1229	0.024	3.04e-07	14743	GCST90274825	Macrophage inflammatory protein 1a levels
1290	rs677925	T	C	-0.0668	0.0143	2.99e-06	12411	GCST90274825	Macrophage inflammatory protein 1a levels
1291	rs56675286	A	C	-0.1806	0.0325	2.75e-08	14743	GCST90274825	Macrophage inflammatory protein 1a levels
1292	rs1719209	A	G	0.4088	0.0135	1e-200	14295	GCST90274825	Macrophage inflammatory protein 1a levels
1293	rs76522981	T	C	-0.1462	0.0253	7.53e-09	14295	GCST90274825	Macrophage inflammatory protein 1a levels
1294	rs9911791	A	G	0.176	0.0162	1.71e-27	14295	GCST90274825	Macrophage inflammatory protein 1a levels
1295	rs2847249	T	C	-0.0621	0.0136	4.97e-06	14294	GCST90274825	Macrophage inflammatory protein 1a levels
1296	rs12141791	A	G	0.0859	0.013	3.9e-11	14296	GCST90274826	Matrix metalloproteinase-1 levels
1297	rs6717478	A	T	0.1548	0.0338	4.65e-06	14742	GCST90274826	Matrix metalloproteinase-1 levels
1298	rs2229629	A	G	-0.3153	0.0673	2.8e-06	10887	GCST90274826	Matrix metalloproteinase-1 levels
1299	rs873675	T	C	0.1234	0.0234	1.34e-07	14742	GCST90274826	Matrix metalloproteinase-1 levels
1300	rs188626385	T	C	-0.2509	0.053	2.2e-06	12935	GCST90274826	Matrix metalloproteinase-1 levels
1301	rs4734879	A	G	0.1136	0.0137	1.11e-16	14296	GCST90274826	Matrix metalloproteinase-1 levels
1302	rs10990535	T	C	0.0703	0.0135	1.91e-07	14734	GCST90274826	Matrix metalloproteinase-1 levels
1303	rs10978641	A	T	0.0649	0.014	3.56e-06	14296	GCST90274826	Matrix metalloproteinase-1 levels
1304	rs141782294	A	G	0.3767	0.0445	2.56e-17	14731	GCST90274826	Matrix metalloproteinase-1 levels
1305	rs77095316	T	G	-0.1416	0.0238	2.69e-09	14744	GCST90274826	Matrix metalloproteinase-1 levels
1306	rs2155053	T	C	-0.3212	0.0264	4.68e-34	14741	GCST90274826	Matrix metalloproteinase-1 levels
1307	rs484915	A	T	-0.3517	0.0119	5.73e-192	14295	GCST90274826	Matrix metalloproteinase-1 levels
1308	rs116889819	A	G	-0.176	0.03	4.45e-09	14744	GCST90274826	Matrix metalloproteinase-1 levels
1309	rs2926741	T	C	-0.0704	0.0126	2.31e-08	14296	GCST90274826	Matrix metalloproteinase-1 levels
1310	rs12367368	T	G	0.0861	0.0186	3.67e-06	14744	GCST90274826	Matrix metalloproteinase-1 levels
1311	rs7219205	A	G	0.0569	0.0121	2.57e-06	14296	GCST90274826	Matrix metalloproteinase-1 levels
1312	rs11673125	T	C	-0.0585	0.0127	4.1e-06	14741	GCST90274826	Matrix metalloproteinase-1 levels
1313	rs12567824	A	C	0.07	0.0153	4.76e-06	14296	GCST90274827	Matrix metalloproteinase-10 levels
1314	rs1356799	T	G	-0.069	0.015	4.22e-06	13869	GCST90274827	Matrix metalloproteinase-10 levels
1315	rs80346512	A	G	-0.4022	0.0779	2.43e-07	8534	GCST90274827	Matrix metalloproteinase-10 levels
1316	rs181816009	A	G	-0.1769	0.0358	7.76e-07	11985	GCST90274827	Matrix metalloproteinase-10 levels
1317	rs41285646	A	G	0.106	0.0208	3.47e-07	8978	GCST90274827	Matrix metalloproteinase-10 levels
1318	rs112062276	T	G	0.1203	0.0249	1.36e-06	14733	GCST90274827	Matrix metalloproteinase-10 levels
1319	rs112327130	C	G	-0.2862	0.0608	2.51e-06	12456	GCST90274827	Matrix metalloproteinase-10 levels
1320	rs72699188	C	G	-0.0931	0.0166	2.04e-08	14744	GCST90274827	Matrix metalloproteinase-10 levels
1321	rs55804377	A	G	-0.2185	0.0469	3.18e-06	14741	GCST90274827	Matrix metalloproteinase-10 levels
1322	rs539147801	A	C	-0.2059	0.0444	3.53e-06	11329	GCST90274827	Matrix metalloproteinase-10 levels
1323	rs11225354	T	C	0.2957	0.0181	5.38e-60	14296	GCST90274827	Matrix metalloproteinase-10 levels
1324	rs17860955	T	C	1.1371	0.047	2.6e-129	14256	GCST90274827	Matrix metalloproteinase-10 levels
1325	rs17099622	A	G	-0.2064	0.0233	8.12e-19	14296	GCST90274827	Matrix metalloproteinase-10 levels
1326	rs142915220	A	G	-0.3256	0.0494	4.37e-11	13809	GCST90274827	Matrix metalloproteinase-10 levels
1327	rs7966257	C	G	-0.0819	0.0178	4.2e-06	14295	GCST90274827	Matrix metalloproteinase-10 levels
1328	rs3742926	T	C	-0.0912	0.0196	3.27e-06	14744	GCST90274827	Matrix metalloproteinase-10 levels
1329	rs2584662	A	C	-0.0597	0.0122	9.91e-07	14296	GCST90274827	Matrix metalloproteinase-10 levels
1330	rs516316	C	G	0.1003	0.0117	1.01e-17	14742	GCST90274827	Matrix metalloproteinase-10 levels
1331	rs113958571	A	G	-0.2315	0.0503	4.18e-06	14296	GCST90274827	Matrix metalloproteinase-10 levels
1332	rs4360502	A	G	-0.0652	0.0141	3.76e-06	11342	GCST90274828	Neurturin levels
1333	rs62120726	A	G	0.0786	0.0172	4.88e-06	11343	GCST90274828	Neurturin levels
1334	rs908372	C	G	-0.0622	0.0136	4.8e-06	11773	GCST90274828	Neurturin levels
1335	rs76777800	T	C	0.3387	0.0738	4.44e-06	6941	GCST90274828	Neurturin levels
1336	rs143131035	T	C	-0.4361	0.0867	4.91e-07	7585	GCST90274828	Neurturin levels
1337	rs7712604	C	G	-0.0879	0.0176	5.9e-07	8587	GCST90274828	Neurturin levels
1338	rs29630	T	C	-0.074	0.0159	3.25e-06	11343	GCST90274828	Neurturin levels
1339	rs192427410	T	G	0.3743	0.0786	1.92e-06	8783	GCST90274828	Neurturin levels
1340	rs77216559	T	C	0.1667	0.034	9.44e-07	11791	GCST90274828	Neurturin levels
1341	rs182274799	A	G	0.1565	0.031	4.46e-07	9461	GCST90274828	Neurturin levels
1342	rs4753678	A	G	0.087	0.0178	1.02e-06	7942	GCST90274828	Neurturin levels
1343	rs8033310	T	C	0.1332	0.0286	3.2e-06	11343	GCST90274828	Neurturin levels
1344	rs28759830	T	C	-0.1778	0.037	1.54e-06	9461	GCST90274828	Neurturin levels
1345	rs7202385	A	T	0.0746	0.0157	2.02e-06	9460	GCST90274828	Neurturin levels
1346	rs10412462	A	C	-0.1731	0.0366	2.25e-06	11790	GCST90274828	Neurturin levels
1347	rs113580784	A	G	-0.2288	0.0495	3.8e-06	11768	GCST90274828	Neurturin levels
1348	rs145686993	C	G	-0.2464	0.0539	4.84e-06	14257	GCST90274829	Neurotrophin-3 levels
1349	rs79759094	A	G	-0.1163	0.0251	3.6e-06	14728	GCST90274829	Neurotrophin-3 levels
1350	rs12517801	A	G	-0.0555	0.0121	4.5e-06	14726	GCST90274829	Neurotrophin-3 levels
1351	rs2034246	A	C	0.0582	0.012	1.23e-06	14296	GCST90274829	Neurotrophin-3 levels
1352	rs3218587	A	G	0.1364	0.0294	3.49e-06	14744	GCST90274829	Neurotrophin-3 levels
1353	rs112418830	T	C	0.1366	0.0263	2.06e-07	14296	GCST90274829	Neurotrophin-3 levels
1354	rs2107473	A	G	-0.2393	0.0507	2.36e-06	13394	GCST90274829	Neurotrophin-3 levels
1355	rs17537796	A	C	-0.2571	0.0553	3.33e-06	14254	GCST90274829	Neurotrophin-3 levels
1356	rs73166403	T	C	-0.092	0.02	4.22e-06	14296	GCST90274829	Neurotrophin-3 levels
1357	rs72652073	C	G	0.058	0.0125	3.48e-06	14296	GCST90274829	Neurotrophin-3 levels
1358	rs10780690	T	G	0.0557	0.012	3.46e-06	14296	GCST90274829	Neurotrophin-3 levels
1359	rs146532158	T	C	-0.1859	0.0386	1.46e-06	14741	GCST90274829	Neurotrophin-3 levels
1360	rs11225042	A	C	-0.0973	0.0203	1.64e-06	12412	GCST90274829	Neurotrophin-3 levels
1361	rs2846299	A	G	0.0582	0.0125	3.22e-06	14721	GCST90274829	Neurotrophin-3 levels
1362	rs58399805	A	T	0.1106	0.022	4.98e-07	14737	GCST90274829	Neurotrophin-3 levels
1363	rs540074689	A	C	-0.1076	0.0219	8.96e-07	10703	GCST90274829	Neurotrophin-3 levels
1364	rs28735437	C	G	-0.1168	0.0164	1.06e-12	14737	GCST90274829	Neurotrophin-3 levels
1365	rs376150779	C	G	-0.0819	0.0172	1.92e-06	10894	GCST90274829	Neurotrophin-3 levels
1366	rs11151953	C	G	0.0734	0.0124	3.23e-09	14296	GCST90274829	Neurotrophin-3 levels
1367	rs5751454	T	C	0.1823	0.0398	4.64e-06	13680	GCST90274829	Neurotrophin-3 levels
1368	rs114165349	C	G	-0.1948	0.034	1.01e-08	14727	GCST90274830	Osteoprotegerin levels
1369	rs56009454	T	G	-0.0637	0.0139	4.59e-06	10894	GCST90274830	Osteoprotegerin levels
1370	rs17600346	T	C	-0.1569	0.0299	1.54e-07	14723	GCST90274830	Osteoprotegerin levels
1371	rs28454196	C	G	-0.2242	0.0486	3.97e-06	14285	GCST90274830	Osteoprotegerin levels
1372	rs1230164	C	G	-0.0671	0.0129	1.98e-07	14285	GCST90274830	Osteoprotegerin levels
1373	rs192337992	A	G	-0.1555	0.0334	3.23e-06	11978	GCST90274830	Osteoprotegerin levels
1374	rs144471361	T	C	0.3067	0.0628	1.04e-06	12145	GCST90274830	Osteoprotegerin levels
1375	rs6985207	A	C	0.0522	0.0114	4.67e-06	14285	GCST90274830	Osteoprotegerin levels
1376	rs9643126	C	G	0.0837	0.0146	9.87e-09	10893	GCST90274830	Osteoprotegerin levels
1377	rs2247769	T	C	-0.1705	0.0114	1.42e-50	14285	GCST90274830	Osteoprotegerin levels
1378	rs77507094	A	G	0.1965	0.0429	4.64e-06	14726	GCST90274830	Osteoprotegerin levels
1379	rs1437633	A	C	-0.079	0.0147	7.69e-08	12851	GCST90274830	Osteoprotegerin levels
1380	rs376613127	A	G	-0.2692	0.0568	2.14e-06	13154	GCST90274830	Osteoprotegerin levels
1381	rs74111611	T	C	-0.1471	0.0298	7.96e-07	14732	GCST90274830	Osteoprotegerin levels
1382	rs138557324	T	C	-0.2253	0.0473	1.91e-06	14285	GCST90274830	Osteoprotegerin levels
1383	rs61968587	A	G	-0.2671	0.0567	2.47e-06	13798	GCST90274830	Osteoprotegerin levels
1384	rs10142466	A	G	0.057	0.0109	1.7e-07	14721	GCST90274830	Osteoprotegerin levels
1385	rs112635299	T	G	0.2618	0.0433	1.48e-09	14733	GCST90274830	Osteoprotegerin levels
1386	rs138408096	A	G	-0.2007	0.0423	2.09e-06	14721	GCST90274830	Osteoprotegerin levels
1387	rs704	A	G	-0.1404	0.0111	1.14e-36	14733	GCST90274830	Osteoprotegerin levels
1388	rs271665	T	C	-0.0672	0.0129	1.9e-07	14710	GCST90274830	Osteoprotegerin levels
1389	rs9946923	T	C	0.172	0.0376	4.77e-06	13230	GCST90274830	Osteoprotegerin levels
1390	rs562335808	A	G	-0.2822	0.0592	1.87e-06	10894	GCST90274830	Osteoprotegerin levels
1391	rs7432752	A	G	0.0882	0.0167	1.28e-07	10894	GCST90274831	Oncostatin-M levels
1392	rs9264931	T	C	-0.1048	0.0191	4.09e-08	14736	GCST90274831	Oncostatin-M levels
1393	rs7007281	A	T	0.1155	0.0243	2e-06	11775	GCST90274831	Oncostatin-M levels
1394	rs559651	T	C	-0.0594	0.0125	2.01e-06	14715	GCST90274831	Oncostatin-M levels
1395	rs117867445	C	G	0.2926	0.0621	2.46e-06	10471	GCST90274831	Oncostatin-M levels
1396	rs76275710	A	G	0.2665	0.0525	3.85e-07	14735	GCST90274831	Oncostatin-M levels
1397	rs61897429	A	G	-0.0847	0.017	6.28e-07	14735	GCST90274831	Oncostatin-M levels
1398	rs2511241	T	C	0.177	0.0236	6.38e-14	13668	GCST90274831	Oncostatin-M levels
1399	rs7102957	T	C	-0.0803	0.0173	3.46e-06	14288	GCST90274831	Oncostatin-M levels
1400	rs653178	T	C	-0.0728	0.0132	3.48e-08	11785	GCST90274831	Oncostatin-M levels
1401	rs111865607	T	C	-0.1077	0.0178	1.44e-09	10894	GCST90274831	Oncostatin-M levels
1402	rs4779338	A	G	0.1274	0.0276	3.91e-06	8491	GCST90274831	Oncostatin-M levels
1403	rs3859189	A	G	0.1101	0.0117	4.95e-21	14729	GCST90274831	Oncostatin-M levels
1404	rs116928468	A	G	-0.2566	0.0536	1.69e-06	11770	GCST90274831	Oncostatin-M levels
1405	rs80303768	A	G	-0.152	0.0327	3.35e-06	14722	GCST90274831	Oncostatin-M levels
1406	rs4823082	C	G	-0.159	0.0346	4.32e-06	14724	GCST90274831	Oncostatin-M levels
1407	rs2285179	A	G	-0.0663	0.0122	5.5e-08	14288	GCST90274831	Oncostatin-M levels
1408	rs28444486	A	G	0.0636	0.0136	2.92e-06	14735	GCST90274831	Oncostatin-M levels
1409	rs146328951	A	G	-0.4926	0.0993	7.02e-07	9354	GCST90274832	Programmed cell death 1 ligand 1 levels
1410	rs184265227	A	G	0.0961	0.0192	5.58e-07	14288	GCST90274832	Programmed cell death 1 ligand 1 levels
1411	rs4974444	A	G	-0.0816	0.0176	3.55e-06	14288	GCST90274832	Programmed cell death 1 ligand 1 levels
1412	rs35024691	C	G	-0.1008	0.0219	4.17e-06	12825	GCST90274832	Programmed cell death 1 ligand 1 levels
1413	rs62373966	T	G	0.1407	0.0273	2.55e-07	11777	GCST90274832	Programmed cell death 1 ligand 1 levels
1414	rs10043030	T	C	-0.1179	0.0248	1.99e-06	14091	GCST90274832	Programmed cell death 1 ligand 1 levels
1415	rs6917605	T	C	0.0554	0.0116	1.79e-06	14733	GCST90274832	Programmed cell death 1 ligand 1 levels
1416	rs75510105	A	G	0.1933	0.0385	5.15e-07	14727	GCST90274832	Programmed cell death 1 ligand 1 levels
1417	rs12539643	C	G	0.1913	0.0407	2.6e-06	11337	GCST90274832	Programmed cell death 1 ligand 1 levels
1418	rs113674769	T	G	-0.1142	0.025	4.92e-06	12404	GCST90274832	Programmed cell death 1 ligand 1 levels
1419	rs822335	T	C	-0.1295	0.012	3.77e-27	14736	GCST90274832	Programmed cell death 1 ligand 1 levels
1420	rs60830384	A	T	0.1138	0.0213	9.16e-08	14718	GCST90274832	Programmed cell death 1 ligand 1 levels
1421	rs7026097	A	T	0.0832	0.016	1.99e-07	12834	GCST90274832	Programmed cell death 1 ligand 1 levels
1422	rs7125631	T	C	-0.0609	0.0128	1.96e-06	14288	GCST90274832	Programmed cell death 1 ligand 1 levels
1423	rs7945680	T	G	0.061	0.0114	8.75e-08	14728	GCST90274832	Programmed cell death 1 ligand 1 levels
1424	rs7304709	T	C	0.0537	0.0117	4.44e-06	14727	GCST90274832	Programmed cell death 1 ligand 1 levels
1425	rs7137828	T	C	-0.0622	0.0133	2.92e-06	11337	GCST90274832	Programmed cell death 1 ligand 1 levels
1426	rs2283438	T	C	-0.0577	0.012	1.52e-06	14288	GCST90274832	Programmed cell death 1 ligand 1 levels
1427	rs79045618	A	G	0.1619	0.0324	5.83e-07	10714	GCST90274832	Programmed cell death 1 ligand 1 levels
1428	rs78397068	T	C	0.1202	0.0233	2.49e-07	14288	GCST90274833	Stem cell factor levels
1429	rs71644719	A	G	-0.1584	0.0345	4.4e-06	14727	GCST90274833	Stem cell factor levels
1430	rs557933	A	C	-0.0553	0.0118	2.78e-06	14287	GCST90274833	Stem cell factor levels
1431	rs11126305	A	G	-0.0567	0.0116	1.02e-06	14718	GCST90274833	Stem cell factor levels
1432	rs573618345	T	G	0.2137	0.0434	8.48e-07	10894	GCST90274833	Stem cell factor levels
1433	rs7664024	T	C	-0.0718	0.0153	2.69e-06	14288	GCST90274833	Stem cell factor levels
1434	rs186248365	A	G	-0.428	0.0907	2.37e-06	11538	GCST90274833	Stem cell factor levels
1435	rs34813411	T	C	-0.1619	0.0339	1.79e-06	14717	GCST90274833	Stem cell factor levels
1436	rs9264796	A	G	0.1407	0.0303	3.42e-06	12404	GCST90274833	Stem cell factor levels
1437	rs705379	A	G	0.0789	0.012	4.87e-11	14288	GCST90274833	Stem cell factor levels
1438	rs2133027	A	G	0.4722	0.1032	4.75e-06	8290	GCST90274833	Stem cell factor levels
1439	rs2980888	T	C	-0.0683	0.0126	5.94e-08	14735	GCST90274833	Stem cell factor levels
1440	rs785900	T	C	0.0575	0.0118	1.1e-06	14288	GCST90274833	Stem cell factor levels
1441	rs2740488	A	C	0.1156	0.0133	3.57e-18	14732	GCST90274833	Stem cell factor levels
1442	rs138854302	T	C	-0.1391	0.0205	1.16e-11	14736	GCST90274833	Stem cell factor levels
1443	rs12378537	T	C	0.105	0.0219	1.63e-06	11337	GCST90274833	Stem cell factor levels
1444	rs11199541	T	C	0.1548	0.0339	4.96e-06	14736	GCST90274833	Stem cell factor levels
1445	rs72847212	T	C	-0.0721	0.015	1.53e-06	13659	GCST90274833	Stem cell factor levels
1446	rs10832027	A	G	-0.0568	0.012	2.21e-06	14734	GCST90274833	Stem cell factor levels
1447	rs174535	T	C	-0.0735	0.0121	1.24e-09	14736	GCST90274833	Stem cell factor levels
1448	rs10894669	A	C	-0.0606	0.0129	2.63e-06	14735	GCST90274833	Stem cell factor levels
1449	rs11608458	T	C	-0.0707	0.0122	6.83e-09	14288	GCST90274833	Stem cell factor levels
1450	rs71431776	A	C	-0.0938	0.0192	1.03e-06	14714	GCST90274833	Stem cell factor levels
1451	rs45617141	T	G	0.2803	0.0512	4.38e-08	12935	GCST90274833	Stem cell factor levels
1452	rs2161465	A	T	-0.0715	0.0152	2.55e-06	11966	GCST90274833	Stem cell factor levels
1453	rs12149545	A	G	0.1146	0.0123	1.2e-20	14736	GCST90274833	Stem cell factor levels
1454	rs16942887	A	G	0.1658	0.0171	3.14e-22	14736	GCST90274833	Stem cell factor levels
1455	rs151246947	A	G	0.2116	0.0453	3e-06	13224	GCST90274833	Stem cell factor levels
1456	rs11877350	A	G	0.0538	0.0117	4.26e-06	14728	GCST90274833	Stem cell factor levels
1457	rs798893	C	G	0.095	0.0141	1.61e-11	14725	GCST90274833	Stem cell factor levels
1458	rs146276488	A	G	0.2422	0.0516	2.68e-06	14728	GCST90274833	Stem cell factor levels
1459	rs6073958	T	C	-0.2858	0.0144	1.16e-87	14730	GCST90274833	Stem cell factor levels
1460	rs2024570	T	C	-0.1985	0.0341	5.85e-09	14288	GCST90274833	Stem cell factor levels
1461	rs139690	A	G	0.1104	0.024	4.22e-06	14734	GCST90274833	Stem cell factor levels
1462	rs138897138	A	G	0.104	0.0218	1.84e-06	14288	GCST90274834	SIR2-like protein 2 levels
1463	rs116198125	T	C	-0.1521	0.0329	3.78e-06	14727	GCST90274834	SIR2-like protein 2 levels
1464	rs60459634	A	G	-0.1063	0.0229	3.45e-06	14288	GCST90274834	SIR2-like protein 2 levels
1465	rs115455827	A	G	0.1277	0.0277	4.02e-06	14735	GCST90274834	SIR2-like protein 2 levels
1466	rs7718478	A	T	0.0639	0.0138	3.65e-06	14288	GCST90274834	SIR2-like protein 2 levels
1467	rs72883370	A	G	-0.3428	0.0737	3.3e-06	12737	GCST90274834	SIR2-like protein 2 levels
1468	rs1034059	A	G	0.076	0.0145	1.59e-07	14288	GCST90274834	SIR2-like protein 2 levels
1469	rs12531843	C	G	-0.1286	0.0243	1.21e-07	12404	GCST90274834	SIR2-like protein 2 levels
1470	rs147383134	T	C	0.2573	0.0551	3.02e-06	13801	GCST90274834	SIR2-like protein 2 levels
1471	rs11115639	A	C	-0.0841	0.0184	4.86e-06	14730	GCST90274834	SIR2-like protein 2 levels
1472	rs77381020	T	C	0.0862	0.0184	2.8e-06	14288	GCST90274834	SIR2-like protein 2 levels
1473	rs144373891	T	C	-0.5739	0.0515	7.69e-29	14736	GCST90274834	SIR2-like protein 2 levels
1474	rs12152184	A	G	0.0965	0.0208	3.49e-06	12402	GCST90274834	SIR2-like protein 2 levels
1475	rs141439288	A	G	0.0664	0.0138	1.5e-06	11757	GCST90274835	Signaling lymphocytic activation molecule levels
1476	rs12058421	A	C	-0.1256	0.0159	2.8e-15	14731	GCST90274835	Signaling lymphocytic activation molecule levels
1477	rs60094514	T	C	0.2209	0.0162	2.45e-42	14732	GCST90274835	Signaling lymphocytic activation molecule levels
1478	rs13014154	A	G	-0.0612	0.0123	6.5e-07	14285	GCST90274835	Signaling lymphocytic activation molecule levels
1479	rs192245879	A	G	0.3328	0.0655	3.76e-07	13799	GCST90274835	Signaling lymphocytic activation molecule levels
1480	rs1972433	A	C	0.066	0.0132	5.73e-07	11333	GCST90274835	Signaling lymphocytic activation molecule levels
1481	rs10212190	A	T	0.0727	0.0121	1.88e-09	14285	GCST90274835	Signaling lymphocytic activation molecule levels
1482	rs3806818	A	G	0.0707	0.0153	3.82e-06	13853	GCST90274835	Signaling lymphocytic activation molecule levels
1483	rs13147502	A	G	-0.0609	0.0127	1.62e-06	12843	GCST90274835	Signaling lymphocytic activation molecule levels
1484	rs570025519	A	G	0.1321	0.0164	7.96e-16	10894	GCST90274835	Signaling lymphocytic activation molecule levels
1485	rs114466578	A	G	0.1017	0.0168	1.42e-09	12733	GCST90274835	Signaling lymphocytic activation molecule levels
1486	rs7745783	T	C	-0.0589	0.0119	7.44e-07	14286	GCST90274835	Signaling lymphocytic activation molecule levels
1487	rs2623960	T	C	0.0688	0.0143	1.5e-06	14286	GCST90274835	Signaling lymphocytic activation molecule levels
1488	rs10499604	T	C	0.058	0.0125	3.48e-06	14730	GCST90274835	Signaling lymphocytic activation molecule levels
1489	rs79348253	A	G	-0.1585	0.0295	7.75e-08	14719	GCST90274835	Signaling lymphocytic activation molecule levels
1490	rs17720330	C	G	-0.1982	0.043	4.04e-06	14727	GCST90274835	Signaling lymphocytic activation molecule levels
1491	rs2790462	T	C	-0.0747	0.0126	3.06e-09	14733	GCST90274835	Signaling lymphocytic activation molecule levels
1492	rs138657007	A	G	-0.2863	0.0577	6.98e-07	12790	GCST90274835	Signaling lymphocytic activation molecule levels
1493	rs3184504	T	C	0.097	0.013	8.55e-14	11783	GCST90274835	Signaling lymphocytic activation molecule levels
1494	rs11065264	T	G	0.0569	0.0123	3.73e-06	12848	GCST90274835	Signaling lymphocytic activation molecule levels
1495	rs111865527	T	C	0.2712	0.0569	1.88e-06	14244	GCST90274835	Signaling lymphocytic activation molecule levels
1496	rs73231041	C	G	-0.2791	0.0598	3.05e-06	12735	GCST90274835	Signaling lymphocytic activation molecule levels
1497	rs112742549	T	C	0.2421	0.0506	1.71e-06	13499	GCST90274835	Signaling lymphocytic activation molecule levels
1498	rs147616029	T	C	-0.0644	0.0128	4.87e-07	12850	GCST90274835	Signaling lymphocytic activation molecule levels
1499	rs1609310	T	G	-0.0557	0.012	3.46e-06	14286	GCST90274835	Signaling lymphocytic activation molecule levels
1500	rs56244095	A	C	0.1013	0.0156	8.38e-11	14286	GCST90274835	Signaling lymphocytic activation molecule levels
1501	rs2725405	C	G	0.0894	0.0141	2.29e-10	10271	GCST90274835	Signaling lymphocytic activation molecule levels
1502	rs149092077	A	G	-0.3592	0.073	8.63e-07	11137	GCST90274835	Signaling lymphocytic activation molecule levels
1503	rs35271532	A	G	-0.1486	0.0324	4.51e-06	14286	GCST90274835	Signaling lymphocytic activation molecule levels
1504	rs3745163	A	C	0.0674	0.0145	3.35e-06	13669	GCST90274835	Signaling lymphocytic activation molecule levels
1505	rs73151926	T	C	0.1063	0.0229	3.45e-06	14286	GCST90274835	Signaling lymphocytic activation molecule levels
1506	rs1698742	T	C	-0.0984	0.0206	1.78e-06	11790	GCST90274836	Sulfotransferase 1A1 levels
1507	rs2712255	A	G	0.0702	0.0147	1.79e-06	9849	GCST90274836	Sulfotransferase 1A1 levels
1508	rs710446	T	C	-0.0712	0.0135	1.33e-07	11793	GCST90274836	Sulfotransferase 1A1 levels
1509	rs149869672	T	C	-0.3184	0.0684	3.24e-06	10858	GCST90274836	Sulfotransferase 1A1 levels
1510	rs371387526	A	C	0.1048	0.0214	9.72e-07	8817	GCST90274836	Sulfotransferase 1A1 levels
1511	rs66530140	T	C	-0.1678	0.0136	5.64e-35	10913	GCST90274836	Sulfotransferase 1A1 levels
1512	rs2731674	T	G	-0.083	0.0152	4.75e-08	11790	GCST90274836	Sulfotransferase 1A1 levels
1513	rs55793562	A	G	0.0924	0.0199	3.43e-06	11781	GCST90274836	Sulfotransferase 1A1 levels
1514	rs2691531	T	C	-0.0645	0.0135	1.77e-06	11793	GCST90274836	Sulfotransferase 1A1 levels
1515	rs7812322	T	C	-0.3483	0.0756	4.08e-06	10858	GCST90274836	Sulfotransferase 1A1 levels
1516	rs2213907	A	G	-0.1504	0.0318	2.25e-06	11790	GCST90274836	Sulfotransferase 1A1 levels
1517	rs55939507	A	G	0.0768	0.0166	3.72e-06	9460	GCST90274836	Sulfotransferase 1A1 levels
1518	rs77919742	T	C	-0.1433	0.0287	5.94e-07	11345	GCST90274836	Sulfotransferase 1A1 levels
1519	rs76833948	A	T	0.134	0.0285	2.58e-06	11345	GCST90274836	Sulfotransferase 1A1 levels
1520	rs72656644	C	G	0.1077	0.0224	1.52e-06	11345	GCST90274836	Sulfotransferase 1A1 levels
1521	rs10842189	T	C	-0.08	0.0173	3.76e-06	11784	GCST90274836	Sulfotransferase 1A1 levels
1522	rs9804965	A	C	-0.1927	0.0361	9.4e-08	9265	GCST90274836	Sulfotransferase 1A1 levels
1523	rs703595	T	C	-0.0715	0.0147	1.15e-06	11789	GCST90274836	Sulfotransferase 1A1 levels
1524	rs232928	T	C	0.0622	0.0136	4.8e-06	11345	GCST90274836	Sulfotransferase 1A1 levels
1525	rs11074902	A	G	0.0695	0.0139	5.73e-07	11345	GCST90274836	Sulfotransferase 1A1 levels
1526	rs149278	T	C	-0.1882	0.0135	3.58e-44	11344	GCST90274836	Sulfotransferase 1A1 levels
1527	rs117222566	A	G	0.271	0.0581	3.1e-06	10403	GCST90274836	Sulfotransferase 1A1 levels
1528	rs72643498	A	C	-0.18	0.0376	1.69e-06	11788	GCST90274836	Sulfotransferase 1A1 levels
1529	rs111872246	A	G	0.2195	0.0425	2.41e-07	14248	GCST90274837	STAM binding protein levels
1530	rs138897138	A	G	0.1085	0.0218	6.46e-07	14288	GCST90274837	STAM binding protein levels
1531	rs116198125	T	C	-0.1484	0.0325	4.97e-06	14727	GCST90274837	STAM binding protein levels
1532	rs1034059	A	G	0.0695	0.0145	1.64e-06	14288	GCST90274837	STAM binding protein levels
1533	rs12531843	C	G	-0.1251	0.0243	2.63e-07	12404	GCST90274837	STAM binding protein levels
1534	rs200824954	T	G	0.1578	0.0339	3.24e-06	10894	GCST90274837	STAM binding protein levels
1535	rs75610895	T	C	-0.1908	0.0394	1.28e-06	14730	GCST90274837	STAM binding protein levels
1536	rs111581172	A	G	-0.1722	0.0352	9.98e-07	14736	GCST90274837	STAM binding protein levels
1537	rs2280441	A	G	-0.1571	0.0309	3.69e-07	14735	GCST90274837	STAM binding protein levels
1538	rs114302245	T	C	0.0876	0.0169	2.18e-07	10894	GCST90274837	STAM binding protein levels
1539	rs73327656	A	G	0.235	0.0512	4.44e-06	13801	GCST90274837	STAM binding protein levels
1540	rs140656901	A	G	0.1288	0.0272	2.19e-06	13224	GCST90274837	STAM binding protein levels
1541	rs10426867	A	G	0.2031	0.0437	3.36e-06	12785	GCST90274837	STAM binding protein levels
1542	rs12152184	A	G	0.0961	0.0208	3.83e-06	12402	GCST90274837	STAM binding protein levels
1543	rs78912149	C	G	-0.2692	0.056	1.53e-06	13798	GCST90274838	Transforming growth factor-alpha levels
1544	rs72912115	A	T	0.137	0.0184	9.65e-14	14728	GCST90274838	Transforming growth factor-alpha levels
1545	rs34007466	A	G	-0.2684	0.05	7.96e-08	14733	GCST90274838	Transforming growth factor-alpha levels
1546	rs11242125	A	C	-0.0761	0.0166	4.55e-06	9453	GCST90274838	Transforming growth factor-alpha levels
1547	rs9262670	T	C	0.0717	0.0146	9.06e-07	12842	GCST90274838	Transforming growth factor-alpha levels
1548	rs1963491	C	G	0.1081	0.023	2.6e-06	11334	GCST90274838	Transforming growth factor-alpha levels
1549	rs34630685	C	G	0.1678	0.0361	3.35e-06	14285	GCST90274838	Transforming growth factor-alpha levels
1550	rs74130123	T	C	-0.2601	0.0508	3.05e-07	14733	GCST90274838	Transforming growth factor-alpha levels
1551	rs4934441	A	G	-0.095	0.0198	1.6e-06	11780	GCST90274838	Transforming growth factor-alpha levels
1552	rs12270510	T	C	0.0959	0.019	4.48e-07	14731	GCST90274838	Transforming growth factor-alpha levels
1553	rs653178	T	C	-0.0708	0.0131	6.5e-08	11782	GCST90274838	Transforming growth factor-alpha levels
1554	rs3859189	A	G	0.0655	0.0116	1.64e-08	14726	GCST90274838	Transforming growth factor-alpha levels
1555	rs111613293	A	T	-0.0581	0.0122	1.91e-06	14285	GCST90274838	Transforming growth factor-alpha levels
1556	rs78464136	A	T	0.143	0.0307	3.19e-06	14285	GCST90274838	Transforming growth factor-alpha levels
1557	rs149146289	A	G	0.2856	0.0569	5.19e-07	14285	GCST90274838	Transforming growth factor-alpha levels
1558	rs12328100	A	G	-0.0649	0.013	5.97e-07	11784	GCST90274839	Tumor necrosis factor levels
1559	rs333835	A	T	0.1289	0.0254	3.88e-07	11337	GCST90274839	Tumor necrosis factor levels
1560	rs7621032	T	C	0.0674	0.0135	5.96e-07	11337	GCST90274839	Tumor necrosis factor levels
1561	rs537908127	T	C	0.246	0.0472	1.87e-07	9243	GCST90274839	Tumor necrosis factor levels
1562	rs4835254	T	C	-0.1517	0.031	9.9e-07	11770	GCST90274839	Tumor necrosis factor levels
1563	rs867063	T	C	0.1175	0.0255	4.07e-06	11337	GCST90274839	Tumor necrosis factor levels
1564	rs138684734	A	G	0.2512	0.0533	2.44e-06	10850	GCST90274839	Tumor necrosis factor levels
1565	rs117427219	A	G	-0.3062	0.0629	1.13e-06	10850	GCST90274839	Tumor necrosis factor levels
1566	rs7806921	T	C	-0.0606	0.0131	3.73e-06	11778	GCST90274839	Tumor necrosis factor levels
1567	rs148560093	A	G	-0.298	0.0646	3.97e-06	9984	GCST90274839	Tumor necrosis factor levels
1568	rs12354434	A	G	-0.1207	0.0247	1.03e-06	11337	GCST90274839	Tumor necrosis factor levels
1569	rs1377015	A	G	-0.0653	0.0142	4.25e-06	11782	GCST90274839	Tumor necrosis factor levels
1570	rs141295666	T	C	0.3405	0.066	2.48e-07	11337	GCST90274839	Tumor necrosis factor levels
1571	rs1266163	A	T	0.1372	0.0288	1.9e-06	11337	GCST90274839	Tumor necrosis factor levels
1572	rs9913313	T	C	-0.0836	0.0183	4.92e-06	7957	GCST90274839	Tumor necrosis factor levels
1573	rs12975019	C	G	-0.1127	0.0226	6.14e-07	10278	GCST90274839	Tumor necrosis factor levels
1574	rs6138961	C	G	0.51	0.1077	2.19e-06	7308	GCST90274839	Tumor necrosis factor levels
1575	rs9614693	T	C	0.0826	0.0177	3.06e-06	11763	GCST90274839	Tumor necrosis factor levels
1576	rs77897196	T	C	-0.1917	0.041	2.93e-06	11792	GCST90274840	TNF-beta levels
1577	rs12743015	C	G	-0.1918	0.0403	1.94e-06	11784	GCST90274840	TNF-beta levels
1578	rs7583622	A	G	0.0748	0.0161	3.38e-06	11769	GCST90274840	TNF-beta levels
1579	rs112317147	T	C	-0.1441	0.0309	3.11e-06	11344	GCST90274840	TNF-beta levels
1580	rs16852556	T	C	0.1514	0.0317	1.79e-06	11344	GCST90274840	TNF-beta levels
1581	rs192303297	T	C	-0.3872	0.0842	4.25e-06	7843	GCST90274840	TNF-beta levels
1582	rs113244922	T	C	0.2324	0.0499	3.2e-06	10470	GCST90274840	TNF-beta levels
1583	rs114250919	T	C	0.2469	0.049	4.69e-07	11305	GCST90274840	TNF-beta levels
1584	rs76913603	A	G	-0.1741	0.0379	4.36e-06	11782	GCST90274840	TNF-beta levels
1585	rs72854560	C	G	-0.2968	0.0602	8.21e-07	11344	GCST90274840	TNF-beta levels
1586	rs2074475	T	C	0.2308	0.0421	4.2e-08	11792	GCST90274840	TNF-beta levels
1587	rs2523882	T	C	-0.1991	0.0144	1.77e-43	11792	GCST90274840	TNF-beta levels
1588	rs75105185	A	G	0.147	0.03	9.58e-07	9906	GCST90274840	TNF-beta levels
1589	rs2904602	A	G	-0.625	0.0196	1e-200	11791	GCST90274840	TNF-beta levels
1590	rs542608643	T	C	-0.3554	0.0467	2.74e-14	8387	GCST90274840	TNF-beta levels
1591	rs9267798	C	G	-0.1199	0.0238	4.71e-07	11792	GCST90274840	TNF-beta levels
1592	rs74363807	T	C	0.2496	0.0532	2.71e-06	11344	GCST90274840	TNF-beta levels
1593	rs138471526	T	C	-0.3418	0.0735	3.31e-06	9983	GCST90274840	TNF-beta levels
1594	rs139511528	A	G	-0.2485	0.0521	1.85e-06	10280	GCST90274840	TNF-beta levels
1595	rs2364485	A	C	0.1759	0.0189	1.32e-20	11344	GCST90274840	TNF-beta levels
1596	rs147423408	A	G	0.1732	0.035	7.48e-07	11344	GCST90274840	TNF-beta levels
1597	rs7310615	C	G	0.1356	0.0134	4.53e-24	11344	GCST90274840	TNF-beta levels
1598	rs537860389	C	G	-0.229	0.0491	3.1e-06	9240	GCST90274840	TNF-beta levels
1599	rs143019966	T	C	0.2122	0.0451	2.54e-06	10913	GCST90274840	TNF-beta levels
1600	rs12883833	A	G	-0.1252	0.0259	1.34e-06	9259	GCST90274840	TNF-beta levels
1601	rs28700215	T	C	-0.0626	0.0136	4.17e-06	11344	GCST90274840	TNF-beta levels
1602	rs55914821	A	G	0.0748	0.0159	2.55e-06	11344	GCST90274840	TNF-beta levels
1603	rs1776354	A	G	-0.1301	0.013	1.41e-23	11783	GCST90274841	Tumor necrosis factor receptor superfamily member 9 levels
1604	rs10178845	A	G	-0.0682	0.0144	2.18e-06	11765	GCST90274841	Tumor necrosis factor receptor superfamily member 9 levels
1605	rs2579649	A	C	-0.0968	0.0199	1.15e-06	11336	GCST90274841	Tumor necrosis factor receptor superfamily member 9 levels
1606	rs150949259	A	G	0.375	0.0809	3.56e-06	8674	GCST90274841	Tumor necrosis factor receptor superfamily member 9 levels
1607	rs140214797	T	G	0.2317	0.0504	4.28e-06	11769	GCST90274841	Tumor necrosis factor receptor superfamily member 9 levels
1608	rs72964492	A	C	0.3111	0.065	1.7e-06	9983	GCST90274841	Tumor necrosis factor receptor superfamily member 9 levels
1609	rs7737635	A	G	0.0924	0.0201	4.29e-06	9453	GCST90274841	Tumor necrosis factor receptor superfamily member 9 levels
1610	rs75246422	T	C	-0.0982	0.0203	1.32e-06	11784	GCST90274841	Tumor necrosis factor receptor superfamily member 9 levels
1611	rs4976685	A	G	-0.0693	0.0139	6.18e-07	11763	GCST90274841	Tumor necrosis factor receptor superfamily member 9 levels
1612	rs2854008	A	G	0.0926	0.0149	5.14e-10	11784	GCST90274841	Tumor necrosis factor receptor superfamily member 9 levels
1613	rs146380867	A	G	0.3742	0.0814	4.29e-06	10849	GCST90274841	Tumor necrosis factor receptor superfamily member 9 levels
1614	rs10101219	C	G	-0.4015	0.0847	2.13e-06	9540	GCST90274841	Tumor necrosis factor receptor superfamily member 9 levels
1615	rs1846520	A	G	-0.1626	0.0313	2.05e-07	11782	GCST90274841	Tumor necrosis factor receptor superfamily member 9 levels
1616	rs7858310	A	G	0.0707	0.0152	3.3e-06	11336	GCST90274841	Tumor necrosis factor receptor superfamily member 9 levels
1617	rs11202989	T	C	-0.0995	0.0212	2.69e-06	11336	GCST90274841	Tumor necrosis factor receptor superfamily member 9 levels
1618	rs72850206	A	T	-0.1438	0.0281	3.1e-07	11336	GCST90274841	Tumor necrosis factor receptor superfamily member 9 levels
1619	rs9669611	T	C	0.0703	0.015	2.78e-06	11783	GCST90274841	Tumor necrosis factor receptor superfamily member 9 levels
1620	rs12227836	A	G	-0.0669	0.014	1.77e-06	11336	GCST90274841	Tumor necrosis factor receptor superfamily member 9 levels
1621	rs3184504	T	C	0.0681	0.013	1.62e-07	11784	GCST90274841	Tumor necrosis factor receptor superfamily member 9 levels
1622	rs10744409	A	G	0.064	0.0131	1.03e-06	11764	GCST90274841	Tumor necrosis factor receptor superfamily member 9 levels
1623	rs76428106	T	C	-0.2714	0.0593	4.72e-06	10849	GCST90274841	Tumor necrosis factor receptor superfamily member 9 levels
1624	rs143274881	A	T	-0.3325	0.0719	3.76e-06	9353	GCST90274841	Tumor necrosis factor receptor superfamily member 9 levels
1625	rs12874404	A	G	-0.1402	0.0296	2.17e-06	11336	GCST90274841	Tumor necrosis factor receptor superfamily member 9 levels
1626	rs8005108	C	G	0.0889	0.0182	1.04e-06	9453	GCST90274841	Tumor necrosis factor receptor superfamily member 9 levels
1627	rs57700441	C	G	-0.1155	0.0228	4.07e-07	11773	GCST90274841	Tumor necrosis factor receptor superfamily member 9 levels
1628	rs118083884	A	G	0.3284	0.0668	8.83e-07	9785	GCST90274841	Tumor necrosis factor receptor superfamily member 9 levels
1629	rs1645331	C	G	0.097	0.0206	2.49e-06	9033	GCST90274841	Tumor necrosis factor receptor superfamily member 9 levels
1630	rs192538756	A	T	0.1189	0.0242	8.96e-07	9453	GCST90274841	Tumor necrosis factor receptor superfamily member 9 levels
1631	rs10211598	T	C	-0.0628	0.0137	4.56e-06	11770	GCST90274842	Tumor necrosis factor ligand superfamily member 14 levels
1632	rs7688836	A	G	-0.0818	0.0166	8.32e-07	11791	GCST90274842	Tumor necrosis factor ligand superfamily member 14 levels
1633	rs147119146	A	C	-0.2421	0.0498	1.17e-06	11788	GCST90274842	Tumor necrosis factor ligand superfamily member 14 levels
1634	rs76778362	C	G	-0.2117	0.043	8.51e-07	11791	GCST90274842	Tumor necrosis factor ligand superfamily member 14 levels
1635	rs11950562	A	C	0.0785	0.0132	2.73e-09	11793	GCST90274842	Tumor necrosis factor ligand superfamily member 14 levels
1636	rs9295562	T	C	-0.0651	0.0141	3.89e-06	11771	GCST90274842	Tumor necrosis factor ligand superfamily member 14 levels
1637	rs115950744	A	G	-0.2574	0.0506	3.64e-07	11302	GCST90274842	Tumor necrosis factor ligand superfamily member 14 levels
1638	rs117442125	A	T	0.1692	0.0364	3.35e-06	11345	GCST90274842	Tumor necrosis factor ligand superfamily member 14 levels
1639	rs78336300	A	C	0.2392	0.0522	4.6e-06	10917	GCST90274842	Tumor necrosis factor ligand superfamily member 14 levels
1640	rs117720118	T	G	-0.1456	0.0303	1.55e-06	11773	GCST90274842	Tumor necrosis factor ligand superfamily member 14 levels
1641	rs79233212	A	G	-0.2358	0.0506	3.16e-06	11345	GCST90274842	Tumor necrosis factor ligand superfamily member 14 levels
1642	rs59801342	A	G	0.229	0.0497	4.07e-06	10721	GCST90274842	Tumor necrosis factor ligand superfamily member 14 levels
1643	rs79791117	T	C	-0.2336	0.0511	4.84e-06	10903	GCST90274842	Tumor necrosis factor ligand superfamily member 14 levels
1644	rs1461044	T	C	-0.1519	0.0316	1.53e-06	11792	GCST90274842	Tumor necrosis factor ligand superfamily member 14 levels
1645	rs11105725	T	C	-0.0683	0.0147	3.38e-06	11345	GCST90274842	Tumor necrosis factor ligand superfamily member 14 levels
1646	rs4772260	T	C	0.0619	0.0135	4.54e-06	11790	GCST90274842	Tumor necrosis factor ligand superfamily member 14 levels
1647	rs184708984	T	C	-0.6334	0.1109	1.12e-08	6942	GCST90274842	Tumor necrosis factor ligand superfamily member 14 levels
1648	rs74600570	T	C	-0.2255	0.0472	1.77e-06	11778	GCST90274842	Tumor necrosis factor ligand superfamily member 14 levels
1649	rs2738591	T	C	-0.063	0.0133	2.17e-06	11789	GCST90274842	Tumor necrosis factor ligand superfamily member 14 levels
1650	rs9961731	A	G	0.1048	0.0208	4.69e-07	9461	GCST90274842	Tumor necrosis factor ligand superfamily member 14 levels
1651	rs34925583	C	G	-0.0698	0.0152	4.39e-06	11345	GCST90274842	Tumor necrosis factor ligand superfamily member 14 levels
1652	rs9962377	T	C	-0.0905	0.0186	1.14e-06	11793	GCST90274842	Tumor necrosis factor ligand superfamily member 14 levels
1653	rs11085155	A	G	-0.0811	0.0176	4.07e-06	11774	GCST90274842	Tumor necrosis factor ligand superfamily member 14 levels
1654	rs344560	T	C	-0.4894	0.0273	7.29e-72	11793	GCST90274842	Tumor necrosis factor ligand superfamily member 14 levels
1655	rs11569551	A	G	0.2584	0.0327	2.74e-15	11793	GCST90274842	Tumor necrosis factor ligand superfamily member 14 levels
1656	rs76688046	T	C	0.1032	0.0215	1.59e-06	7942	GCST90274842	Tumor necrosis factor ligand superfamily member 14 levels
1657	rs16840522	T	C	-0.1191	0.0147	5.4e-16	14725	GCST90274843	TNF-related apoptosis-inducing ligand levels
1658	rs2138380	A	G	0.0882	0.0182	1.26e-06	13239	GCST90274843	TNF-related apoptosis-inducing ligand levels
1659	rs368805685	A	G	-0.2297	0.0501	4.54e-06	11760	GCST90274843	TNF-related apoptosis-inducing ligand levels
1660	rs28424593	A	T	-0.1311	0.0279	2.62e-06	14722	GCST90274843	TNF-related apoptosis-inducing ligand levels
1661	rs490342	T	G	0.1252	0.02	3.85e-10	13228	GCST90274843	TNF-related apoptosis-inducing ligand levels
1662	rs574044675	A	C	0.5818	0.0399	3.69e-48	13173	GCST90274843	TNF-related apoptosis-inducing ligand levels
1663	rs5030044	A	G	0.285	0.0187	1.9e-52	14287	GCST90274843	TNF-related apoptosis-inducing ligand levels
1664	rs146922303	T	C	0.1622	0.0347	2.95e-06	14727	GCST90274843	TNF-related apoptosis-inducing ligand levels
1665	rs142889372	C	G	-0.2835	0.0606	2.89e-06	14238	GCST90274843	TNF-related apoptosis-inducing ligand levels
1666	rs145386370	T	G	0.2641	0.0535	7.96e-07	13386	GCST90274843	TNF-related apoptosis-inducing ligand levels
1667	rs17779404	T	G	0.0674	0.0138	1.04e-06	14723	GCST90274843	TNF-related apoptosis-inducing ligand levels
1668	rs114597610	T	C	-0.26	0.0564	4.03e-06	14735	GCST90274843	TNF-related apoptosis-inducing ligand levels
1669	rs111257277	A	G	0.189	0.037	3.25e-07	14729	GCST90274843	TNF-related apoptosis-inducing ligand levels
1670	rs78956561	A	T	0.1694	0.0354	1.71e-06	14719	GCST90274843	TNF-related apoptosis-inducing ligand levels
1671	rs140862652	A	C	0.1342	0.0265	4.1e-07	14287	GCST90274843	TNF-related apoptosis-inducing ligand levels
1672	rs2894910	T	C	0.0807	0.0175	4e-06	9830	GCST90274843	TNF-related apoptosis-inducing ligand levels
1673	rs1065657	A	G	0.0655	0.0118	2.84e-08	14287	GCST90274843	TNF-related apoptosis-inducing ligand levels
1674	rs6969337	T	C	0.1823	0.038	1.61e-06	11336	GCST90274843	TNF-related apoptosis-inducing ligand levels
1675	rs141011299	A	G	-0.5024	0.1076	3.02e-06	9812	GCST90274843	TNF-related apoptosis-inducing ligand levels
1676	rs2418781	T	G	-0.1452	0.0316	4.33e-06	14287	GCST90274843	TNF-related apoptosis-inducing ligand levels
1677	rs174533	A	G	0.0787	0.0121	7.81e-11	14732	GCST90274843	TNF-related apoptosis-inducing ligand levels
1678	rs180941492	A	G	-0.244	0.0491	6.71e-07	13800	GCST90274843	TNF-related apoptosis-inducing ligand levels
1679	rs10745981	A	T	-0.0881	0.0185	1.92e-06	12850	GCST90274843	TNF-related apoptosis-inducing ligand levels
1680	rs28929474	T	C	0.6692	0.044	3.08e-52	14735	GCST90274843	TNF-related apoptosis-inducing ligand levels
1681	rs2113173	T	C	0.0691	0.0145	1.88e-06	14287	GCST90274843	TNF-related apoptosis-inducing ligand levels
1682	rs77303550	T	C	-0.0724	0.0146	7.09e-07	14728	GCST90274843	TNF-related apoptosis-inducing ligand levels
1683	rs8178824	T	C	0.2575	0.037	3.42e-12	14735	GCST90274843	TNF-related apoptosis-inducing ligand levels
1684	rs654488	A	T	-0.0894	0.0115	7.61e-15	14735	GCST90274843	TNF-related apoptosis-inducing ligand levels
1685	rs4760	A	G	0.3554	0.0163	2.14e-105	14287	GCST90274843	TNF-related apoptosis-inducing ligand levels
1686	rs72636362	A	G	0.302	0.0635	1.98e-06	11728	GCST90274844	TNF-related activation-induced cytokine levels
1687	rs34221978	A	G	0.167	0.0344	1.21e-06	14734	GCST90274844	TNF-related activation-induced cytokine levels
1688	rs72781813	T	G	0.2368	0.0486	1.1e-06	14735	GCST90274844	TNF-related activation-induced cytokine levels
1689	rs113835939	A	C	-0.1939	0.0416	3.15e-06	14732	GCST90274844	TNF-related activation-induced cytokine levels
1690	rs76488966	T	G	-0.1719	0.0366	2.64e-06	14720	GCST90274844	TNF-related activation-induced cytokine levels
1691	rs201831835	A	C	0.1377	0.0285	1.35e-06	10894	GCST90274844	TNF-related activation-induced cytokine levels
1692	rs77980965	T	C	-0.2976	0.0641	3.44e-06	11337	GCST90274844	TNF-related activation-induced cytokine levels
1693	rs79287178	A	G	-0.4987	0.0343	6.82e-48	14719	GCST90274844	TNF-related activation-induced cytokine levels
1694	rs11713634	A	G	-0.0978	0.015	7.03e-11	11336	GCST90274844	TNF-related activation-induced cytokine levels
1695	rs181906998	A	T	-0.1043	0.0211	7.69e-07	9987	GCST90274844	TNF-related activation-induced cytokine levels
1696	rs4365726	A	G	-0.0777	0.0166	2.86e-06	14287	GCST90274844	TNF-related activation-induced cytokine levels
1697	rs150011668	T	C	-0.1376	0.0281	9.74e-07	11538	GCST90274844	TNF-related activation-induced cytokine levels
1698	rs150128402	A	G	0.2386	0.0459	2.01e-07	14736	GCST90274844	TNF-related activation-induced cytokine levels
1699	rs1432791	T	C	-0.0549	0.0118	3.28e-06	14288	GCST90274844	TNF-related activation-induced cytokine levels
1700	rs17221073	C	G	0.2646	0.0498	1.08e-07	13801	GCST90274844	TNF-related activation-induced cytokine levels
1701	rs6932751	A	G	0.054	0.0116	3.24e-06	14730	GCST90274844	TNF-related activation-induced cytokine levels
1702	rs1273754	T	C	-0.2296	0.0503	5e-06	10850	GCST90274844	TNF-related activation-induced cytokine levels
1703	rs3801000	A	G	0.0686	0.013	1.31e-07	14288	GCST90274844	TNF-related activation-induced cytokine levels
1704	rs17302	T	G	-0.0625	0.013	1.53e-06	14288	GCST90274844	TNF-related activation-induced cytokine levels
1705	rs2975421	T	G	-0.078	0.017	4.47e-06	14288	GCST90274844	TNF-related activation-induced cytokine levels
1706	rs62501135	A	G	-0.1532	0.0148	4.13e-25	14288	GCST90274844	TNF-related activation-induced cytokine levels
1707	rs183217699	C	G	-0.1254	0.0272	4.02e-06	12852	GCST90274844	TNF-related activation-induced cytokine levels
1708	rs1839438	T	G	-0.0678	0.0143	2.12e-06	10894	GCST90274844	TNF-related activation-induced cytokine levels
1709	rs2468187	T	C	-0.1618	0.0118	8.62e-43	14735	GCST90274844	TNF-related activation-induced cytokine levels
1710	rs5001566	A	T	0.1215	0.0265	4.54e-06	11982	GCST90274844	TNF-related activation-induced cytokine levels
1711	rs6479556	T	G	0.07	0.0148	2.25e-06	14728	GCST90274844	TNF-related activation-induced cytokine levels
1712	rs78045189	C	G	-0.0695	0.0151	4.17e-06	11760	GCST90274844	TNF-related activation-induced cytokine levels
1713	rs75991751	T	G	-0.2685	0.0539	6.31e-07	13422	GCST90274844	TNF-related activation-induced cytokine levels
1714	rs4512994	A	C	0.1172	0.0116	5.33e-24	14736	GCST90274844	TNF-related activation-induced cytokine levels
1715	rs4334157	T	C	-0.1684	0.0356	2.24e-06	14736	GCST90274844	TNF-related activation-induced cytokine levels
1716	rs704	A	G	-0.1085	0.0116	8.48e-21	14736	GCST90274844	TNF-related activation-induced cytokine levels
1717	rs150416959	C	G	0.1462	0.0315	3.46e-06	13224	GCST90274844	TNF-related activation-induced cytokine levels
1718	rs117113213	A	G	-0.1646	0.03	4.1e-08	14723	GCST90274844	TNF-related activation-induced cytokine levels
1719	rs6063153	T	C	0.0636	0.0126	4.47e-07	14287	GCST90274844	TNF-related activation-induced cytokine levels
1720	rs7550374	C	G	-0.0928	0.0187	6.96e-07	11345	GCST90274845	Thymic stromal lymphopoietin levels
1721	rs12472785	C	G	-0.074	0.0153	1.32e-06	11792	GCST90274845	Thymic stromal lymphopoietin levels
1722	rs13414099	T	C	-0.0834	0.0178	2.79e-06	7943	GCST90274845	Thymic stromal lymphopoietin levels
1723	rs4724126	T	G	0.0846	0.0152	2.61e-08	11344	GCST90274845	Thymic stromal lymphopoietin levels
1724	rs75129390	A	T	0.0743	0.0158	2.57e-06	8817	GCST90274845	Thymic stromal lymphopoietin levels
1725	rs72652144	A	G	0.1629	0.0345	2.34e-06	11782	GCST90274845	Thymic stromal lymphopoietin levels
1726	rs112206094	A	T	-0.0934	0.0201	3.37e-06	11792	GCST90274845	Thymic stromal lymphopoietin levels
1727	rs117095006	A	G	-0.1569	0.0338	3.45e-06	11345	GCST90274845	Thymic stromal lymphopoietin levels
1728	rs72811179	T	C	-0.2956	0.063	2.7e-06	11345	GCST90274845	Thymic stromal lymphopoietin levels
1729	rs145111430	A	G	0.2674	0.0575	3.31e-06	11345	GCST90274845	Thymic stromal lymphopoietin levels
1730	rs190906347	A	C	0.3219	0.066	1.08e-06	10858	GCST90274845	Thymic stromal lymphopoietin levels
1731	rs140886020	A	G	0.1619	0.0351	3.98e-06	11786	GCST90274845	Thymic stromal lymphopoietin levels
1732	rs12448125	T	G	0.1784	0.0367	1.17e-06	11792	GCST90274845	Thymic stromal lymphopoietin levels
1733	rs118119134	A	G	-0.4423	0.0943	2.73e-06	8576	GCST90274845	Thymic stromal lymphopoietin levels
1734	rs7406537	A	G	-0.0643	0.0139	3.73e-06	11149	GCST90274845	Thymic stromal lymphopoietin levels
1735	rs185922111	A	G	0.3618	0.0747	1.28e-06	10858	GCST90274845	Thymic stromal lymphopoietin levels
1736	rs577897343	T	C	0.1348	0.0294	4.54e-06	7943	GCST90274845	Thymic stromal lymphopoietin levels
1737	rs587680479	A	C	0.2346	0.0505	3.39e-06	9830	GCST90274846	Tumor necrosis factor ligand superfamily member 12 levels
1738	rs12145644	A	T	-0.0727	0.0141	2.52e-07	14287	GCST90274846	Tumor necrosis factor ligand superfamily member 12 levels
1739	rs2738752	A	G	-0.0591	0.0129	4.62e-06	12848	GCST90274846	Tumor necrosis factor ligand superfamily member 12 levels
1740	rs12726054	A	G	0.109	0.0228	1.75e-06	14721	GCST90274846	Tumor necrosis factor ligand superfamily member 12 levels
1741	rs2163333	A	G	0.1404	0.0273	2.71e-07	14719	GCST90274846	Tumor necrosis factor ligand superfamily member 12 levels
1742	rs201620545	A	G	-0.0849	0.0168	4.34e-07	11327	GCST90274846	Tumor necrosis factor ligand superfamily member 12 levels
1743	rs826688	A	T	-0.0592	0.0125	2.18e-06	12835	GCST90274846	Tumor necrosis factor ligand superfamily member 12 levels
1744	rs3821473	A	G	-0.0622	0.0136	4.8e-06	14736	GCST90274846	Tumor necrosis factor ligand superfamily member 12 levels
1745	rs73133996	C	G	0.0812	0.012	1.32e-11	14288	GCST90274846	Tumor necrosis factor ligand superfamily member 12 levels
1746	rs1965399	A	G	-0.1312	0.028	2.79e-06	14736	GCST90274846	Tumor necrosis factor ligand superfamily member 12 levels
1747	rs9842051	C	G	0.1192	0.014	1.68e-17	14288	GCST90274846	Tumor necrosis factor ligand superfamily member 12 levels
1748	rs78254232	T	C	-0.2108	0.0456	3.79e-06	14248	GCST90274846	Tumor necrosis factor ligand superfamily member 12 levels
1749	rs13107325	T	C	0.2027	0.0236	8.77e-18	14733	GCST90274846	Tumor necrosis factor ligand superfamily member 12 levels
1750	rs11738159	T	C	0.0577	0.0119	1.24e-06	14288	GCST90274846	Tumor necrosis factor ligand superfamily member 12 levels
1751	rs575752535	T	C	-0.2262	0.0471	1.57e-06	10894	GCST90274846	Tumor necrosis factor ligand superfamily member 12 levels
1752	rs16879825	A	G	-0.2027	0.0438	3.69e-06	11784	GCST90274846	Tumor necrosis factor ligand superfamily member 12 levels
1753	rs11136339	T	C	0.0613	0.0122	5.05e-07	13664	GCST90274846	Tumor necrosis factor ligand superfamily member 12 levels
1754	rs56023600	T	C	-0.0856	0.0186	4.18e-06	14287	GCST90274846	Tumor necrosis factor ligand superfamily member 12 levels
1755	rs7019909	T	C	-0.0897	0.0193	3.36e-06	14288	GCST90274846	Tumor necrosis factor ligand superfamily member 12 levels
1756	rs579459	T	C	0.1098	0.0157	2.68e-12	11785	GCST90274846	Tumor necrosis factor ligand superfamily member 12 levels
1757	rs201375822	T	C	0.1082	0.0193	2.07e-08	10692	GCST90274846	Tumor necrosis factor ligand superfamily member 12 levels
1758	rs111641307	C	G	-0.401	0.0871	4.15e-06	10446	GCST90274846	Tumor necrosis factor ligand superfamily member 12 levels
1759	rs76047473	T	C	0.1318	0.0286	4.06e-06	14718	GCST90274846	Tumor necrosis factor ligand superfamily member 12 levels
1760	rs10831650	A	G	0.0692	0.0125	3.09e-08	14288	GCST90274846	Tumor necrosis factor ligand superfamily member 12 levels
1761	rs58743186	A	G	-0.0717	0.0154	3.23e-06	12818	GCST90274846	Tumor necrosis factor ligand superfamily member 12 levels
1762	rs73590361	T	C	-0.0744	0.0161	3.82e-06	14726	GCST90274846	Tumor necrosis factor ligand superfamily member 12 levels
1763	rs117550445	C	G	-0.1855	0.0377	8.64e-07	14721	GCST90274846	Tumor necrosis factor ligand superfamily member 12 levels
1764	rs4882710	T	C	0.0666	0.0131	3.7e-07	14288	GCST90274846	Tumor necrosis factor ligand superfamily member 12 levels
1765	rs552941568	A	C	0.1015	0.0218	3.22e-06	10894	GCST90274846	Tumor necrosis factor ligand superfamily member 12 levels
1766	rs34790908	T	C	0.211	0.0129	3.9e-60	14732	GCST90274846	Tumor necrosis factor ligand superfamily member 12 levels
1767	rs7503751	A	G	-0.1386	0.0238	5.76e-09	14288	GCST90274846	Tumor necrosis factor ligand superfamily member 12 levels
1768	rs76133364	A	C	0.1896	0.0369	2.77e-07	13224	GCST90274846	Tumor necrosis factor ligand superfamily member 12 levels
1769	rs333947	A	G	-0.0785	0.0166	2.26e-06	14286	GCST90274847	Urokinase-type plasminogen activator levels
1770	rs202063542	T	C	0.2771	0.0607	4.99e-06	10407	GCST90274847	Urokinase-type plasminogen activator levels
1771	rs576592832	A	C	-0.3429	0.071	1.37e-06	8334	GCST90274847	Urokinase-type plasminogen activator levels
1772	rs7564243	A	G	-0.0852	0.0114	7.8e-14	14729	GCST90274847	Urokinase-type plasminogen activator levels
1773	rs6805474	A	G	0.0952	0.0176	6.33e-08	14285	GCST90274847	Urokinase-type plasminogen activator levels
1774	rs62286554	T	C	-0.091	0.019	1.67e-06	11335	GCST90274847	Urokinase-type plasminogen activator levels
1775	rs1074669	A	G	-0.0548	0.0119	4.12e-06	14286	GCST90274847	Urokinase-type plasminogen activator levels
1776	rs74607099	A	G	-0.1817	0.0389	3e-06	14723	GCST90274847	Urokinase-type plasminogen activator levels
1777	rs59772299	T	G	0.0627	0.0133	2.43e-06	14730	GCST90274847	Urokinase-type plasminogen activator levels
1778	rs154972	A	G	-0.0625	0.012	1.91e-07	14724	GCST90274847	Urokinase-type plasminogen activator levels
1779	rs577588918	C	G	0.2093	0.0456	4.43e-06	10894	GCST90274847	Urokinase-type plasminogen activator levels
1780	rs72727847	C	G	0.1968	0.0417	2.37e-06	14729	GCST90274847	Urokinase-type plasminogen activator levels
1781	rs10992204	A	G	0.1061	0.0217	1.01e-06	14286	GCST90274847	Urokinase-type plasminogen activator levels
1782	rs13299342	A	G	0.1	0.017	4.04e-09	11781	GCST90274847	Urokinase-type plasminogen activator levels
1783	rs3933086	A	G	0.3099	0.0664	3.05e-06	11778	GCST90274847	Urokinase-type plasminogen activator levels
1784	rs2227575	A	C	-0.0946	0.0115	1.93e-16	14729	GCST90274847	Urokinase-type plasminogen activator levels
1785	rs10840566	A	G	0.0784	0.0154	3.56e-07	14733	GCST90274847	Urokinase-type plasminogen activator levels
1786	rs11220462	A	G	-0.1024	0.0161	2.01e-10	14731	GCST90274847	Urokinase-type plasminogen activator levels
1787	rs144470316	C	G	0.3395	0.0656	2.28e-07	12303	GCST90274847	Urokinase-type plasminogen activator levels
1788	rs597808	A	G	0.0662	0.0134	7.8e-07	11334	GCST90274847	Urokinase-type plasminogen activator levels
1789	rs7406661	T	C	-0.1107	0.0156	1.28e-12	14286	GCST90274847	Urokinase-type plasminogen activator levels
1790	rs704	A	G	0.0567	0.0115	8.2e-07	14734	GCST90274847	Urokinase-type plasminogen activator levels
1791	rs4800787	T	C	-0.094	0.0125	5.48e-14	14730	GCST90274847	Urokinase-type plasminogen activator levels
1792	rs4760	A	G	0.1408	0.0165	1.42e-17	14286	GCST90274847	Urokinase-type plasminogen activator levels
1793	rs4251805	T	C	-0.422	0.0311	6.1e-42	14734	GCST90274847	Urokinase-type plasminogen activator levels
1794	rs2050256	A	G	-0.0734	0.0152	1.37e-06	14739	GCST90274848	Vascular endothelial growth factor A levels
1795	rs61818787	T	C	-0.0759	0.0148	2.92e-07	14732	GCST90274848	Vascular endothelial growth factor A levels
1796	rs183596950	A	G	-0.07	0.0152	4.12e-06	11538	GCST90274848	Vascular endothelial growth factor A levels
1797	rs7688836	A	G	-0.0685	0.0145	2.31e-06	14742	GCST90274848	Vascular endothelial growth factor A levels
1798	rs16883415	T	C	-0.22	0.0457	1.48e-06	14744	GCST90274848	Vascular endothelial growth factor A levels
1799	rs114694170	T	C	-0.1625	0.0267	1.16e-09	14728	GCST90274848	Vascular endothelial growth factor A levels
1800	rs11953790	T	C	-0.1842	0.0374	8.43e-07	14730	GCST90274848	Vascular endothelial growth factor A levels
1801	rs9369434	T	C	-0.3686	0.012	1e-200	14295	GCST90274848	Vascular endothelial growth factor A levels
1802	rs9349270	A	C	0.1055	0.0188	2e-08	14296	GCST90274848	Vascular endothelial growth factor A levels
1803	rs7808444	A	C	-0.0628	0.0137	4.56e-06	14296	GCST90274848	Vascular endothelial growth factor A levels
1804	rs1208181	T	C	-0.079	0.0166	1.95e-06	12855	GCST90274848	Vascular endothelial growth factor A levels
1805	rs4875579	C	G	-0.0741	0.0158	2.73e-06	14296	GCST90274848	Vascular endothelial growth factor A levels
1806	rs117976551	C	G	-0.2163	0.0449	1.45e-06	13809	GCST90274848	Vascular endothelial growth factor A levels
1807	rs6993770	A	T	0.1231	0.0134	4.06e-20	14296	GCST90274848	Vascular endothelial growth factor A levels
1808	rs6475938	A	T	0.1344	0.0125	5.8e-27	12412	GCST90274848	Vascular endothelial growth factor A levels
1809	rs145703410	T	C	-0.2475	0.0539	4.39e-06	14296	GCST90274848	Vascular endothelial growth factor A levels
1810	rs10822155	A	C	0.0838	0.0117	7.93e-13	14744	GCST90274848	Vascular endothelial growth factor A levels
1811	rs12784822	A	G	-0.3266	0.0715	4.93e-06	14296	GCST90274848	Vascular endothelial growth factor A levels
1812	rs10840177	C	G	-0.0683	0.0142	1.51e-06	13231	GCST90274848	Vascular endothelial growth factor A levels
1813	rs34536806	T	G	0.0992	0.0208	1.85e-06	14296	GCST90274848	Vascular endothelial growth factor A levels
1814	rs6582666	C	G	-0.1288	0.0265	1.17e-06	11791	GCST90274848	Vascular endothelial growth factor A levels
1815	rs145846107	T	C	0.2736	0.0582	2.59e-06	13422	GCST90274848	Vascular endothelial growth factor A levels
1816	rs138648222	C	G	0.1981	0.0397	6.04e-07	14739	GCST90274848	Vascular endothelial growth factor A levels
1817	rs144037665	A	C	-0.2779	0.0603	4.05e-06	11969	GCST90274848	Vascular endothelial growth factor A levels
1818	rs1203834	T	C	0.1174	0.0253	3.48e-06	13232	GCST90274848	Vascular endothelial growth factor A levels
1819	rs62640435	T	C	-0.0671	0.0127	1.27e-07	14292	GCST90274848	Vascular endothelial growth factor A levels

## Sheet: Table 5-1
Supplementary Table 5-1 .Harmonized data of inflammatory cytokines and Sjögren's Syndrome
SNP	effect_allele.exposure	other_allele.exposure	effect_allele.outcome	other_allele.outcome	beta.exposure	beta.outcome	eaf.exposure	eaf.outcome	remove	palindromic	ambiguous	id.outcome	chr	pos	se.outcome	samplesize.outcome	pval.outcome	outcome	originalname.outcome	outcome.deprecated	mr_keep.outcome	data_source.outcome	chr.exposure	pos.exposure	se.exposure	pval.exposure	samplesize.exposure	id.exposure	exposure	mr_keep.exposure	pval_origin.exposure	action	SNP_index	mr_keep
rs1001495	T	C	T	C	0.0983	0.149936	0.9113	NA	FALSE	FALSE	FALSE	ebi-a-GCST90013879	2	241647342	0.132595	407746	0.258144	Sjogren's syndrome (Firth correction) || id:ebi-a-GCST90013879	Sjogren's syndrome (Firth correction)	Sjogren's syndrome (Firth correction) || ||	TRUE	igd	2	241647342	0.0215	4.83e-06	13650	GCST90274767	C-C motif chemokine 23 levels	TRUE	reported	2	1	TRUE
rs11017721	A	G	A	G	0.0971	0.158587	0.1154	NA	FALSE	FALSE	FALSE	ebi-a-GCST90013879	10	132905425	0.115414	407746	0.169418	Sjogren's syndrome (Firth correction) || id:ebi-a-GCST90013879	Sjogren's syndrome (Firth correction)	Sjogren's syndrome (Firth correction) || ||	TRUE	igd	10	132905425	0.0186	1.79e-07	14288	GCST90274767	C-C motif chemokine 23 levels	TRUE	reported	2	1	TRUE
rs112492	A	G	A	G	-0.0692	-0.0309543	0.7293	NA	FALSE	FALSE	FALSE	ebi-a-GCST90013879	11	1989274	0.0848469	407746	0.715242	Sjogren's syndrome (Firth correction) || id:ebi-a-GCST90013879	Sjogren's syndrome (Firth correction)	Sjogren's syndrome (Firth correction) || ||	TRUE	igd	11	1989274	0.014	7.7e-07	13224	GCST90274767	C-C motif chemokine 23 levels	TRUE	reported	2	1	TRUE
rs113959305	T	C	T	C	-0.1397	-0.169171	0.0559	NA	FALSE	FALSE	FALSE	ebi-a-GCST90013879	22	51076281	0.159081	407746	0.287589	Sjogren's syndrome (Firth correction) || id:ebi-a-GCST90013879	Sjogren's syndrome (Firth correction)	Sjogren's syndrome (Firth correction) || ||	TRUE	igd	22	51076281	0.0285	9.5e-07	13224	GCST90274767	C-C motif chemokine 23 levels	TRUE	reported	2	1	TRUE
rs116683909	A	G	A	G	-0.21	0.266645	0.0278	NA	FALSE	FALSE	FALSE	ebi-a-GCST90013879	3	14445911	0.229693	407746	0.245693	Sjogren's syndrome (Firth correction) || id:ebi-a-GCST90013879	Sjogren's syndrome (Firth correction)	Sjogren's syndrome (Firth correction) || ||	TRUE	igd	3	14445911	0.0426	8.24e-07	14724	GCST90274767	C-C motif chemokine 23 levels	TRUE	reported	2	1	TRUE
rs117639761	A	C	A	C	-0.3246	0.158801	0.9561	NA	FALSE	FALSE	FALSE	ebi-a-GCST90013879	17	34195180	0.26876	407746	0.554609	Sjogren's syndrome (Firth correction) || id:ebi-a-GCST90013879	Sjogren's syndrome (Firth correction)	Sjogren's syndrome (Firth correction) || ||	TRUE	igd	17	34195180	0.0413	3.85e-15	14736	GCST90274767	C-C motif chemokine 23 levels	TRUE	reported	2	1	TRUE
rs12949647	A	G	A	G	-0.0643	0.124276	0.7287	NA	FALSE	FALSE	FALSE	ebi-a-GCST90013879	17	21386459	0.0829028	407746	0.133858	Sjogren's syndrome (Firth correction) || id:ebi-a-GCST90013879	Sjogren's syndrome (Firth correction)	Sjogren's syndrome (Firth correction) || ||	TRUE	igd	17	21386459	0.0137	2.69e-06	14288	GCST90274767	C-C motif chemokine 23 levels	TRUE	reported	2	1	TRUE
rs143910182	T	C	T	C	0.2157	-0.359736	0.0255	NA	FALSE	FALSE	FALSE	ebi-a-GCST90013879	3	6127208	0.333303	407746	0.280451	Sjogren's syndrome (Firth correction) || id:ebi-a-GCST90013879	Sjogren's syndrome (Firth correction)	Sjogren's syndrome (Firth correction) || ||	TRUE	igd	3	6127208	0.0449	1.56e-06	14730	GCST90274767	C-C motif chemokine 23 levels	TRUE	reported	2	1	TRUE
rs146074782	A	G	A	G	-0.3061	-0.3603	0.0116	NA	FALSE	FALSE	FALSE	ebi-a-GCST90013879	1	203441260	0.357612	407746	0.313687	Sjogren's syndrome (Firth correction) || id:ebi-a-GCST90013879	Sjogren's syndrome (Firth correction)	Sjogren's syndrome (Firth correction) || ||	TRUE	igd	1	203441260	0.0626	1.01e-06	12935	GCST90274767	C-C motif chemokine 23 levels	TRUE	reported	2	1	TRUE
rs16971993	T	C	T	C	-0.1285	0.00226622	0.0956	NA	FALSE	FALSE	FALSE	ebi-a-GCST90013879	17	34445397	0.161936	407746	0.988834	Sjogren's syndrome (Firth correction) || id:ebi-a-GCST90013879	Sjogren's syndrome (Firth correction)	Sjogren's syndrome (Firth correction) || ||	TRUE	igd	17	34445397	0.025	2.75e-07	14288	GCST90274767	C-C motif chemokine 23 levels	TRUE	reported	2	1	TRUE
rs1926742	A	G	A	G	0.0574	0.0178956	0.3093	NA	FALSE	FALSE	FALSE	ebi-a-GCST90013879	10	18295482	0.0803614	407746	0.823778	Sjogren's syndrome (Firth correction) || id:ebi-a-GCST90013879	Sjogren's syndrome (Firth correction)	Sjogren's syndrome (Firth correction) || ||	TRUE	igd	10	18295482	0.0125	4.39e-06	14725	GCST90274767	C-C motif chemokine 23 levels	TRUE	reported	2	1	TRUE
rs2870238	T	C	T	C	0.0574	-0.0556967	0.4869	NA	FALSE	FALSE	FALSE	ebi-a-GCST90013879	4	77373079	0.0736448	407746	0.449477	Sjogren's syndrome (Firth correction) || id:ebi-a-GCST90013879	Sjogren's syndrome (Firth correction)	Sjogren's syndrome (Firth correction) || ||	TRUE	igd	4	77373079	0.0114	4.78e-07	14736	GCST90274767	C-C motif chemokine 23 levels	TRUE	reported	2	1	TRUE
rs4317138	T	C	T	C	0.0585	-0.153357	0.6736	NA	FALSE	FALSE	FALSE	ebi-a-GCST90013879	3	46462144	0.075071	407746	0.0435733	Sjogren's syndrome (Firth correction) || id:ebi-a-GCST90013879	Sjogren's syndrome (Firth correction)	Sjogren's syndrome (Firth correction) || ||	TRUE	igd	3	46462144	0.0127	4.1e-06	14288	GCST90274767	C-C motif chemokine 23 levels	TRUE	reported	2	1	TRUE
rs438811	T	C	T	C	0.0669	0.120988	0.2405	NA	FALSE	FALSE	FALSE	ebi-a-GCST90013879	19	45416741	0.0866412	407746	0.162586	Sjogren's syndrome (Firth correction) || id:ebi-a-GCST90013879	Sjogren's syndrome (Firth correction)	Sjogren's syndrome (Firth correction) || ||	TRUE	igd	19	45416741	0.0138	1.25e-06	14720	GCST90274767	C-C motif chemokine 23 levels	TRUE	reported	2	1	TRUE
rs4719850	T	C	T	C	-0.0548	0.0383493	0.5907	NA	FALSE	FALSE	FALSE	ebi-a-GCST90013879	7	3238978	0.0749876	407746	0.609066	Sjogren's syndrome (Firth correction) || id:ebi-a-GCST90013879	Sjogren's syndrome (Firth correction)	Sjogren's syndrome (Firth correction) || ||	TRUE	igd	7	3238978	0.0118	3.42e-06	14726	GCST90274767	C-C motif chemokine 23 levels	TRUE	reported	2	1	TRUE
rs712048	A	C	A	C	-0.5147	-0.198073	0.1497	NA	FALSE	FALSE	FALSE	ebi-a-GCST90013879	17	34326215	0.11001	407746	0.0717794	Sjogren's syndrome (Firth correction) || id:ebi-a-GCST90013879	Sjogren's syndrome (Firth correction)	Sjogren's syndrome (Firth correction) || ||	TRUE	igd	17	34326215	0.0158	1e-200	14723	GCST90274767	C-C motif chemokine 23 levels	TRUE	reported	2	1	TRUE
rs7225405	T	G	T	G	-0.2256	-0.361373	0.0643	NA	FALSE	FALSE	FALSE	ebi-a-GCST90013879	17	34140999	0.188727	407746	0.0555188	Sjogren's syndrome (Firth correction) || id:ebi-a-GCST90013879	Sjogren's syndrome (Firth correction)	Sjogren's syndrome (Firth correction) || ||	TRUE	igd	17	34140999	0.0291	9e-15	11538	GCST90274767	C-C motif chemokine 23 levels	TRUE	reported	2	1	TRUE
rs73071153	A	G	A	G	-0.1497	-0.0125571	0.0393	NA	FALSE	FALSE	FALSE	ebi-a-GCST90013879	7	17545964	0.207012	407746	0.951631	Sjogren's syndrome (Firth correction) || id:ebi-a-GCST90013879	Sjogren's syndrome (Firth correction)	Sjogren's syndrome (Firth correction) || ||	TRUE	igd	7	17545964	0.0319	2.7e-06	14728	GCST90274767	C-C motif chemokine 23 levels	TRUE	reported	2	1	TRUE
rs73114426	A	G	A	G	0.0948	-0.186445	0.0846	NA	FALSE	FALSE	FALSE	ebi-a-GCST90013879	12	57405049	0.135049	407746	0.167408	Sjogren's syndrome (Firth correction) || id:ebi-a-GCST90013879	Sjogren's syndrome (Firth correction)	Sjogren's syndrome (Firth correction) || ||	TRUE	igd	12	57405049	0.0207	4.66e-06	14731	GCST90274767	C-C motif chemokine 23 levels	TRUE	reported	2	1	TRUE
rs74491711	A	G	A	G	0.1273	0.315884	0.048	NA	FALSE	FALSE	FALSE	ebi-a-GCST90013879	3	40054358	0.189957	407746	0.0963274	Sjogren's syndrome (Firth correction) || id:ebi-a-GCST90013879	Sjogren's syndrome (Firth correction)	Sjogren's syndrome (Firth correction) || ||	TRUE	igd	3	40054358	0.0278	4.67e-06	14735	GCST90274767	C-C motif chemokine 23 levels	TRUE	reported	2	1	TRUE
rs77354000	A	G	A	G	-0.2064	0.00626083	0.9788	NA	FALSE	FALSE	FALSE	ebi-a-GCST90013879	10	34433796	0.252325	407746	0.980205	Sjogren's syndrome (Firth correction) || id:ebi-a-GCST90013879	Sjogren's syndrome (Firth correction)	Sjogren's syndrome (Firth correction) || ||	TRUE	igd	10	34433796	0.0437	2.32e-06	14735	GCST90274767	C-C motif chemokine 23 levels	TRUE	reported	2	1	TRUE
rs77527696	T	C	T	C	-0.2538	-0.10401	0.0298	NA	FALSE	FALSE	FALSE	ebi-a-GCST90013879	17	34816052	0.342219	407746	0.761183	Sjogren's syndrome (Firth correction) || id:ebi-a-GCST90013879	Sjogren's syndrome (Firth correction)	Sjogren's syndrome (Firth correction) || ||	TRUE	igd	17	34816052	0.0465	4.81e-08	13829	GCST90274767	C-C motif chemokine 23 levels	TRUE	reported	2	1	TRUE
rs10031141	A	G	A	G	-0.392	0.0600909	0.594	NA	FALSE	FALSE	FALSE	ebi-a-GCST90013879	4	74594043	0.0765961	407746	0.432737	Sjogren's syndrome (Firth correction) || id:ebi-a-GCST90013879	Sjogren's syndrome (Firth correction)	Sjogren's syndrome (Firth correction) || ||	TRUE	igd	4	74594043	0.0119	1e-200	14296	GCST90274783	C-X-C motif chemokine 6 levels	TRUE	reported	2	1	TRUE
rs11547311	T	C	T	C	0.1285	0.290569	0.0649	NA	FALSE	FALSE	FALSE	ebi-a-GCST90013879	16	2222286	0.13524	407746	0.0392744	Sjogren's syndrome (Firth correction) || id:ebi-a-GCST90013879	Sjogren's syndrome (Firth correction)	Sjogren's syndrome (Firth correction) || ||	TRUE	igd	16	2222286	0.0272	2.31e-06	13232	GCST90274783	C-X-C motif chemokine 6 levels	TRUE	reported	2	1	TRUE
rs12075	A	G	A	G	0.0816	-0.0893076	0.5554	NA	FALSE	FALSE	FALSE	ebi-a-GCST90013879	1	159175354	0.0747159	407746	0.231972	Sjogren's syndrome (Firth correction) || id:ebi-a-GCST90013879	Sjogren's syndrome (Firth correction)	Sjogren's syndrome (Firth correction) || ||	TRUE	igd	1	159175354	0.0115	1.29e-12	14741	GCST90274783	C-X-C motif chemokine 6 levels	TRUE	reported	2	1	TRUE
rs184103539	T	C	T	C	-0.1603	-0.0166791	0.039	NA	FALSE	FALSE	FALSE	ebi-a-GCST90013879	1	222149663	0.207085	407746	0.935806	Sjogren's syndrome (Firth correction) || id:ebi-a-GCST90013879	Sjogren's syndrome (Firth correction)	Sjogren's syndrome (Firth correction) || ||	TRUE	igd	1	222149663	0.0351	4.95e-06	12841	GCST90274783	C-X-C motif chemokine 6 levels	TRUE	reported	2	1	TRUE
rs3184504	T	C	T	C	0.0679	0.205767	0.4766	NA	FALSE	FALSE	FALSE	ebi-a-GCST90013879	12	111884608	0.071935	407746	0.00452991	Sjogren's syndrome (Firth correction) || id:ebi-a-GCST90013879	Sjogren's syndrome (Firth correction)	Sjogren's syndrome (Firth correction) || ||	TRUE	igd	12	111884608	0.0131	2.18e-07	11793	GCST90274783	C-X-C motif chemokine 6 levels	TRUE	reported	2	1	TRUE
rs34080302	T	G	T	G	0.0605	0.123089	0.715	NA	FALSE	FALSE	FALSE	ebi-a-GCST90013879	14	89402542	0.0831633	407746	0.13885	Sjogren's syndrome (Firth correction) || id:ebi-a-GCST90013879	Sjogren's syndrome (Firth correction)	Sjogren's syndrome (Firth correction) || ||	TRUE	igd	14	89402542	0.0131	3.87e-06	14296	GCST90274783	C-X-C motif chemokine 6 levels	TRUE	reported	2	1	TRUE
rs377588320	A	C	A	C	-0.3485	0.669549	0.9837	NA	FALSE	FALSE	FALSE	ebi-a-GCST90013879	22	35739167	0.373115	407746	0.0727361	Sjogren's syndrome (Firth correction) || id:ebi-a-GCST90013879	Sjogren's syndrome (Firth correction)	Sjogren's syndrome (Firth correction) || ||	TRUE	igd	22	35739167	0.0719	1.25e-06	10271	GCST90274783	C-X-C motif chemokine 6 levels	TRUE	reported	2	1	TRUE
rs4877818	T	G	T	G	0.0625	-0.0224732	0.5188	NA	FALSE	FALSE	FALSE	ebi-a-GCST90013879	9	86683575	0.0753824	407746	0.765611	Sjogren's syndrome (Firth correction) || id:ebi-a-GCST90013879	Sjogren's syndrome (Firth correction)	Sjogren's syndrome (Firth correction) || ||	TRUE	igd	9	86683575	0.0134	3.1e-06	11538	GCST90274783	C-X-C motif chemokine 6 levels	TRUE	reported	2	1	TRUE
rs4951518	T	G	T	G	-0.215	-0.144029	0.9774	NA	FALSE	FALSE	FALSE	ebi-a-GCST90013879	1	211457870	0.250811	407746	0.565796	Sjogren's syndrome (Firth correction) || id:ebi-a-GCST90013879	Sjogren's syndrome (Firth correction)	Sjogren's syndrome (Firth correction) || ||	TRUE	igd	1	211457870	0.0457	2.54e-06	11323	GCST90274783	C-X-C motif chemokine 6 levels	TRUE	reported	2	1	TRUE
rs9371716	T	C	T	C	-0.0919	-0.034987	0.1328	NA	FALSE	FALSE	FALSE	ebi-a-GCST90013879	6	154000019	0.109694	407746	0.749765	Sjogren's syndrome (Firth correction) || id:ebi-a-GCST90013879	Sjogren's syndrome (Firth correction)	Sjogren's syndrome (Firth correction) || ||	TRUE	igd	6	154000019	0.0193	1.92e-06	12412	GCST90274783	C-X-C motif chemokine 6 levels	TRUE	reported	2	1	TRUE
rs10024178	T	C	T	C	-0.0925	0.0963183	0.905	NA	FALSE	FALSE	FALSE	ebi-a-GCST90013879	4	5801734	0.122542	407746	0.431867	Sjogren's syndrome (Firth correction) || id:ebi-a-GCST90013879	Sjogren's syndrome (Firth correction)	Sjogren's syndrome (Firth correction) || ||	TRUE	igd	4	5801734	0.0199	3.35e-06	14716	GCST90274759	Adenosine Deaminase levels	TRUE	reported	2	1	TRUE
rs111478357	T	C	T	C	0.2044	-0.022978	0.0243	NA	FALSE	FALSE	FALSE	ebi-a-GCST90013879	2	144650434	0.239291	407746	0.9235	Sjogren's syndrome (Firth correction) || id:ebi-a-GCST90013879	Sjogren's syndrome (Firth correction)	Sjogren's syndrome (Firth correction) || ||	TRUE	igd	2	144650434	0.044	3.39e-06	13801	GCST90274759	Adenosine Deaminase levels	TRUE	reported	2	1	TRUE
rs112665079	T	C	T	C	0.8932	0.314084	0.051	NA	FALSE	FALSE	FALSE	ebi-a-GCST90013879	20	43120683	0.176379	407746	0.0749566	Sjogren's syndrome (Firth correction) || id:ebi-a-GCST90013879	Sjogren's syndrome (Firth correction)	Sjogren's syndrome (Firth correction) || ||	TRUE	igd	20	43120683	0.026	1e-200	14720	GCST90274759	Adenosine Deaminase levels	TRUE	reported	2	1	TRUE
rs115657851	A	G	A	G	0.139	-0.157363	0.0462	NA	FALSE	FALSE	FALSE	ebi-a-GCST90013879	1	57353848	0.188432	407746	0.403653	Sjogren's syndrome (Firth correction) || id:ebi-a-GCST90013879	Sjogren's syndrome (Firth correction)	Sjogren's syndrome (Firth correction) || ||	TRUE	igd	1	57353848	0.0293	2.1e-06	14715	GCST90274759	Adenosine Deaminase levels	TRUE	reported	2	1	TRUE
rs12479560	A	G	A	G	0.12	-0.0739248	0.32	NA	FALSE	FALSE	FALSE	ebi-a-GCST90013879	20	43300667	0.0846193	407746	0.382328	Sjogren's syndrome (Firth correction) || id:ebi-a-GCST90013879	Sjogren's syndrome (Firth correction)	Sjogren's syndrome (Firth correction) || ||	TRUE	igd	20	43300667	0.0147	3.26e-16	12404	GCST90274759	Adenosine Deaminase levels	TRUE	reported	2	1	TRUE
rs1608554	A	G	A	G	0.0598	0.0772732	0.656	NA	FALSE	FALSE	FALSE	ebi-a-GCST90013879	7	22807634	0.077077	407746	0.31608	Sjogren's syndrome (Firth correction) || id:ebi-a-GCST90013879	Sjogren's syndrome (Firth correction)	Sjogren's syndrome (Firth correction) || ||	TRUE	igd	7	22807634	0.0122	9.5e-07	14733	GCST90274759	Adenosine Deaminase levels	TRUE	reported	2	1	TRUE
rs2527856	T	C	T	C	0.0562	0.0916011	0.5989	NA	FALSE	FALSE	FALSE	ebi-a-GCST90013879	7	80678923	0.075517	407746	0.225136	Sjogren's syndrome (Firth correction) || id:ebi-a-GCST90013879	Sjogren's syndrome (Firth correction)	Sjogren's syndrome (Firth correction) || ||	TRUE	igd	7	80678923	0.0122	4.09e-06	14288	GCST90274759	Adenosine Deaminase levels	TRUE	reported	2	1	TRUE
rs541944924	T	C	T	C	0.1673	-0.0401976	0.0316	NA	FALSE	FALSE	FALSE	ebi-a-GCST90013879	1	204667577	0.21291	407746	0.850249	Sjogren's syndrome (Firth correction) || id:ebi-a-GCST90013879	Sjogren's syndrome (Firth correction)	Sjogren's syndrome (Firth correction) || ||	TRUE	igd	1	204667577	0.0358	2.97e-06	14080	GCST90274759	Adenosine Deaminase levels	TRUE	reported	2	1	TRUE
rs62319741	T	C	T	C	0.1281	-0.12799	0.9456	NA	FALSE	FALSE	FALSE	ebi-a-GCST90013879	4	124571895	0.163207	407746	0.432911	Sjogren's syndrome (Firth correction) || id:ebi-a-GCST90013879	Sjogren's syndrome (Firth correction)	Sjogren's syndrome (Firth correction) || ||	TRUE	igd	4	124571895	0.0258	6.87e-07	14733	GCST90274759	Adenosine Deaminase levels	TRUE	reported	2	1	TRUE
rs7292320	A	G	A	G	-0.0599	0.0811512	0.2529	NA	FALSE	FALSE	FALSE	ebi-a-GCST90013879	22	37921425	0.0838811	407746	0.333317	Sjogren's syndrome (Firth correction) || id:ebi-a-GCST90013879	Sjogren's syndrome (Firth correction)	Sjogren's syndrome (Firth correction) || ||	TRUE	igd	22	37921425	0.0131	4.82e-06	14729	GCST90274759	Adenosine Deaminase levels	TRUE	reported	2	1	TRUE
rs75492374	A	G	A	G	0.3552	0.304596	0.9905	NA	FALSE	FALSE	FALSE	ebi-a-GCST90013879	1	150902178	0.381416	407746	0.424527	Sjogren's syndrome (Firth correction) || id:ebi-a-GCST90013879	Sjogren's syndrome (Firth correction)	Sjogren's syndrome (Firth correction) || ||	TRUE	igd	1	150902178	0.077	3.97e-06	11139	GCST90274759	Adenosine Deaminase levels	TRUE	reported	2	1	TRUE
rs80212763	T	C	T	C	0.9687	-0.0126319	0.0189	NA	FALSE	FALSE	FALSE	ebi-a-GCST90013879	20	43223930	0.278653	407746	0.963843	Sjogren's syndrome (Firth correction) || id:ebi-a-GCST90013879	Sjogren's syndrome (Firth correction)	Sjogren's syndrome (Firth correction) || ||	TRUE	igd	20	43223930	0.0448	1.1e-103	14249	GCST90274759	Adenosine Deaminase levels	TRUE	reported	2	1	TRUE
rs10043030	T	C	T	C	-0.1179	0.00672351	0.0613	NA	FALSE	FALSE	FALSE	ebi-a-GCST90013879	5	159936536	0.161007	407746	0.966691	Sjogren's syndrome (Firth correction) || id:ebi-a-GCST90013879	Sjogren's syndrome (Firth correction)	Sjogren's syndrome (Firth correction) || ||	TRUE	igd	5	159936536	0.0248	1.99e-06	14091	GCST90274832	Programmed cell death 1 ligand 1 levels	TRUE	reported	2	1	TRUE
rs113674769	T	G	T	G	-0.1142	0.228579	0.074	NA	FALSE	FALSE	FALSE	ebi-a-GCST90013879	8	68297799	0.144362	407746	0.113336	Sjogren's syndrome (Firth correction) || id:ebi-a-GCST90013879	Sjogren's syndrome (Firth correction)	Sjogren's syndrome (Firth correction) || ||	TRUE	igd	8	68297799	0.025	4.92e-06	12404	GCST90274832	Programmed cell death 1 ligand 1 levels	TRUE	reported	2	1	TRUE
rs146328951	A	G	A	G	-0.4926	-0.497634	0.0079	NA	FALSE	FALSE	FALSE	ebi-a-GCST90013879	1	27646512	0.511721	407746	0.330816	Sjogren's syndrome (Firth correction) || id:ebi-a-GCST90013879	Sjogren's syndrome (Firth correction)	Sjogren's syndrome (Firth correction) || ||	TRUE	igd	1	27646512	0.0993	7.02e-07	9354	GCST90274832	Programmed cell death 1 ligand 1 levels	TRUE	reported	2	1	TRUE
rs184265227	A	G	A	G	0.0961	0.103778	0.868	NA	FALSE	FALSE	FALSE	ebi-a-GCST90013879	1	238609559	0.170818	407746	0.543494	Sjogren's syndrome (Firth correction) || id:ebi-a-GCST90013879	Sjogren's syndrome (Firth correction)	Sjogren's syndrome (Firth correction) || ||	TRUE	igd	1	238609559	0.0192	5.58e-07	14288	GCST90274832	Programmed cell death 1 ligand 1 levels	TRUE	reported	2	1	TRUE
rs2283438	T	C	T	C	-0.0577	0.0113582	0.4351	NA	FALSE	FALSE	FALSE	ebi-a-GCST90013879	15	89721461	0.0740076	407746	0.878025	Sjogren's syndrome (Firth correction) || id:ebi-a-GCST90013879	Sjogren's syndrome (Firth correction)	Sjogren's syndrome (Firth correction) || ||	TRUE	igd	15	89721461	0.012	1.52e-06	14288	GCST90274832	Programmed cell death 1 ligand 1 levels	TRUE	reported	2	1	TRUE
rs4974444	A	G	A	G	-0.0816	0.187567	0.8717	NA	FALSE	FALSE	FALSE	ebi-a-GCST90013879	3	127280969	0.117124	407746	0.10928	Sjogren's syndrome (Firth correction) || id:ebi-a-GCST90013879	Sjogren's syndrome (Firth correction)	Sjogren's syndrome (Firth correction) || ||	TRUE	igd	3	127280969	0.0176	3.55e-06	14288	GCST90274832	Programmed cell death 1 ligand 1 levels	TRUE	reported	2	1	TRUE
rs62373966	T	G	T	G	0.1407	0.0307603	0.9234	NA	FALSE	FALSE	FALSE	ebi-a-GCST90013879	5	90058982	0.177392	407746	0.862335	Sjogren's syndrome (Firth correction) || id:ebi-a-GCST90013879	Sjogren's syndrome (Firth correction)	Sjogren's syndrome (Firth correction) || ||	TRUE	igd	5	90058982	0.0273	2.55e-07	11777	GCST90274832	Programmed cell death 1 ligand 1 levels	TRUE	reported	2	1	TRUE
rs6917605	T	C	T	C	0.0554	-0.0148794	0.4457	NA	FALSE	FALSE	FALSE	ebi-a-GCST90013879	6	19842497	0.0740799	407746	0.840812	Sjogren's syndrome (Firth correction) || id:ebi-a-GCST90013879	Sjogren's syndrome (Firth correction)	Sjogren's syndrome (Firth correction) || ||	TRUE	igd	6	19842497	0.0116	1.79e-06	14733	GCST90274832	Programmed cell death 1 ligand 1 levels	TRUE	reported	2	1	TRUE
rs7125631	T	C	T	C	-0.0609	-0.00302496	0.6543	NA	FALSE	FALSE	FALSE	ebi-a-GCST90013879	11	1948186	0.0773909	407746	0.968821	Sjogren's syndrome (Firth correction) || id:ebi-a-GCST90013879	Sjogren's syndrome (Firth correction)	Sjogren's syndrome (Firth correction) || ||	TRUE	igd	11	1948186	0.0128	1.96e-06	14288	GCST90274832	Programmed cell death 1 ligand 1 levels	TRUE	reported	2	1	TRUE
rs7137828	T	C	T	C	-0.0622	-0.209242	0.5235	NA	FALSE	FALSE	FALSE	ebi-a-GCST90013879	12	111932800	0.0720155	407746	0.00393731	Sjogren's syndrome (Firth correction) || id:ebi-a-GCST90013879	Sjogren's syndrome (Firth correction)	Sjogren's syndrome (Firth correction) || ||	TRUE	igd	12	111932800	0.0133	2.92e-06	11337	GCST90274832	Programmed cell death 1 ligand 1 levels	TRUE	reported	2	1	TRUE
rs7304709	T	C	T	C	0.0537	-0.0455418	0.5862	NA	FALSE	FALSE	FALSE	ebi-a-GCST90013879	12	48670152	0.0742034	407746	0.539385	Sjogren's syndrome (Firth correction) || id:ebi-a-GCST90013879	Sjogren's syndrome (Firth correction)	Sjogren's syndrome (Firth correction) || ||	TRUE	igd	12	48670152	0.0117	4.44e-06	14727	GCST90274832	Programmed cell death 1 ligand 1 levels	TRUE	reported	2	1	TRUE
rs75510105	A	G	A	G	0.1933	-0.0694485	0.0292	NA	FALSE	FALSE	FALSE	ebi-a-GCST90013879	6	134673561	0.241427	407746	0.773608	Sjogren's syndrome (Firth correction) || id:ebi-a-GCST90013879	Sjogren's syndrome (Firth correction)	Sjogren's syndrome (Firth correction) || ||	TRUE	igd	6	134673561	0.0385	5.15e-07	14727	GCST90274832	Programmed cell death 1 ligand 1 levels	TRUE	reported	2	1	TRUE
rs79045618	A	G	A	G	0.1619	0.0936951	0.0521	NA	FALSE	FALSE	FALSE	ebi-a-GCST90013879	19	5799008	0.202129	407746	0.642976	Sjogren's syndrome (Firth correction) || id:ebi-a-GCST90013879	Sjogren's syndrome (Firth correction)	Sjogren's syndrome (Firth correction) || ||	TRUE	igd	19	5799008	0.0324	5.83e-07	10714	GCST90274832	Programmed cell death 1 ligand 1 levels	TRUE	reported	2	1	TRUE
rs7945680	T	G	T	G	0.061	0.0518274	0.5018	NA	FALSE	FALSE	FALSE	ebi-a-GCST90013879	11	127683667	0.0734671	407746	0.480531	Sjogren's syndrome (Firth correction) || id:ebi-a-GCST90013879	Sjogren's syndrome (Firth correction)	Sjogren's syndrome (Firth correction) || ||	TRUE	igd	11	127683667	0.0114	8.75e-08	14728	GCST90274832	Programmed cell death 1 ligand 1 levels	TRUE	reported	2	1	TRUE
rs822335	T	C	T	C	-0.1295	-0.160556	0.3471	NA	FALSE	FALSE	FALSE	ebi-a-GCST90013879	9	5448218	0.0793692	407746	0.0422299	Sjogren's syndrome (Firth correction) || id:ebi-a-GCST90013879	Sjogren's syndrome (Firth correction)	Sjogren's syndrome (Firth correction) || ||	TRUE	igd	9	5448218	0.012	3.77e-27	14736	GCST90274832	Programmed cell death 1 ligand 1 levels	TRUE	reported	2	1	TRUE
rs111476793	A	G	A	G	0.0895	0.102078	0.1339	NA	FALSE	FALSE	FALSE	ebi-a-GCST90013879	4	53951496	0.10982	407746	0.352627	Sjogren's syndrome (Firth correction) || id:ebi-a-GCST90013879	Sjogren's syndrome (Firth correction)	Sjogren's syndrome (Firth correction) || ||	TRUE	igd	4	53951496	0.0182	8.76e-07	12790	GCST90274775	CUB domain-containing protein 1 levels	TRUE	reported	2	1	TRUE
rs12290068	A	G	A	G	0.1221	-0.0329777	0.3187	NA	FALSE	FALSE	FALSE	ebi-a-GCST90013879	11	126261564	0.0791224	407746	0.676829	Sjogren's syndrome (Firth correction) || id:ebi-a-GCST90013879	Sjogren's syndrome (Firth correction)	Sjogren's syndrome (Firth correction) || ||	TRUE	igd	11	126261564	0.0122	1.4e-23	14726	GCST90274775	CUB domain-containing protein 1 levels	TRUE	reported	2	1	TRUE
rs17078000	A	G	A	G	0.0609	0.0291986	0.7179	NA	FALSE	FALSE	FALSE	ebi-a-GCST90013879	13	84915900	0.0814262	407746	0.719903	Sjogren's syndrome (Firth correction) || id:ebi-a-GCST90013879	Sjogren's syndrome (Firth correction)	Sjogren's syndrome (Firth correction) || ||	TRUE	igd	13	84915900	0.0128	1.96e-06	14286	GCST90274775	CUB domain-containing protein 1 levels	TRUE	reported	2	1	TRUE
rs191929998	A	G	A	G	-0.1938	-0.181517	0.9581	NA	FALSE	FALSE	FALSE	ebi-a-GCST90013879	22	31852311	0.221137	407746	0.411741	Sjogren's syndrome (Firth correction) || id:ebi-a-GCST90013879	Sjogren's syndrome (Firth correction)	Sjogren's syndrome (Firth correction) || ||	TRUE	igd	22	31852311	0.0409	2.15e-06	9844	GCST90274775	CUB domain-containing protein 1 levels	TRUE	reported	2	1	TRUE
rs28535751	T	C	T	C	-0.0541	-0.0676792	0.6294	NA	FALSE	FALSE	FALSE	ebi-a-GCST90013879	14	59010649	0.0767635	407746	0.377961	Sjogren's syndrome (Firth correction) || id:ebi-a-GCST90013879	Sjogren's syndrome (Firth correction)	Sjogren's syndrome (Firth correction) || ||	TRUE	igd	14	59010649	0.0118	4.55e-06	14733	GCST90274775	CUB domain-containing protein 1 levels	TRUE	reported	2	1	TRUE
rs34027772	T	C	T	C	0.0757	0.112479	0.2607	NA	FALSE	FALSE	FALSE	ebi-a-GCST90013879	3	43423959	0.0843545	407746	0.182398	Sjogren's syndrome (Firth correction) || id:ebi-a-GCST90013879	Sjogren's syndrome (Firth correction)	Sjogren's syndrome (Firth correction) || ||	TRUE	igd	3	43423959	0.0143	1.2e-07	12403	GCST90274775	CUB domain-containing protein 1 levels	TRUE	reported	2	1	TRUE
rs35478654	T	C	T	C	-0.148	-0.209322	0.0367	NA	FALSE	FALSE	FALSE	ebi-a-GCST90013879	3	58453757	0.203035	407746	0.302556	Sjogren's syndrome (Firth correction) || id:ebi-a-GCST90013879	Sjogren's syndrome (Firth correction)	Sjogren's syndrome (Firth correction) || ||	TRUE	igd	3	58453757	0.0312	2.1e-06	14725	GCST90274775	CUB domain-containing protein 1 levels	TRUE	reported	2	1	TRUE
rs4804148	T	C	T	C	-0.0619	-0.054114	0.7187	NA	FALSE	FALSE	FALSE	ebi-a-GCST90013879	19	11270867	0.083954	407746	0.519208	Sjogren's syndrome (Firth correction) || id:ebi-a-GCST90013879	Sjogren's syndrome (Firth correction)	Sjogren's syndrome (Firth correction) || ||	TRUE	igd	19	11270867	0.0125	7.35e-07	14734	GCST90274775	CUB domain-containing protein 1 levels	TRUE	reported	2	1	TRUE
rs573808300	A	G	A	G	-0.2998	0.383872	0.0121	NA	FALSE	FALSE	FALSE	ebi-a-GCST90013879	7	89774204	0.32005	407746	0.230368	Sjogren's syndrome (Firth correction) || id:ebi-a-GCST90013879	Sjogren's syndrome (Firth correction)	Sjogren's syndrome (Firth correction) || ||	TRUE	igd	7	89774204	0.0599	5.59e-07	11718	GCST90274775	CUB domain-containing protein 1 levels	TRUE	reported	2	1	TRUE
rs59872649	A	G	A	G	-0.1093	-0.231846	0.0652	NA	FALSE	FALSE	FALSE	ebi-a-GCST90013879	2	148430383	0.158836	407746	0.144386	Sjogren's syndrome (Firth correction) || id:ebi-a-GCST90013879	Sjogren's syndrome (Firth correction)	Sjogren's syndrome (Firth correction) || ||	TRUE	igd	2	148430383	0.0232	2.46e-06	14734	GCST90274775	CUB domain-containing protein 1 levels	TRUE	reported	2	1	TRUE
rs61782461	T	C	T	C	-0.2176	0.0592725	0.9829	NA	FALSE	FALSE	FALSE	ebi-a-GCST90013879	1	101804329	0.264112	407746	0.822429	Sjogren's syndrome (Firth correction) || id:ebi-a-GCST90013879	Sjogren's syndrome (Firth correction)	Sjogren's syndrome (Firth correction) || ||	TRUE	igd	1	101804329	0.0471	3.84e-06	14286	GCST90274775	CUB domain-containing protein 1 levels	TRUE	reported	2	1	TRUE
rs6452820	A	G	A	G	-0.0738	0.0660686	0.8367	NA	FALSE	FALSE	FALSE	ebi-a-GCST90013879	5	72411335	0.104566	407746	0.527496	Sjogren's syndrome (Firth correction) || id:ebi-a-GCST90013879	Sjogren's syndrome (Firth correction)	Sjogren's syndrome (Firth correction) || ||	TRUE	igd	5	72411335	0.0159	3.46e-06	14286	GCST90274775	CUB domain-containing protein 1 levels	TRUE	reported	2	1	TRUE
rs672806	A	G	A	G	0.0816	0.00278999	0.4097	NA	FALSE	FALSE	FALSE	ebi-a-GCST90013879	11	126188405	0.0750337	407746	0.970339	Sjogren's syndrome (Firth correction) || id:ebi-a-GCST90013879	Sjogren's syndrome (Firth correction)	Sjogren's syndrome (Firth correction) || ||	TRUE	igd	11	126188405	0.0116	2e-12	14286	GCST90274775	CUB domain-containing protein 1 levels	TRUE	reported	2	1	TRUE
rs6991332	T	C	T	C	-0.0579	-0.0764302	0.6455	NA	FALSE	FALSE	FALSE	ebi-a-GCST90013879	8	61937553	0.0778333	407746	0.326113	Sjogren's syndrome (Firth correction) || id:ebi-a-GCST90013879	Sjogren's syndrome (Firth correction)	Sjogren's syndrome (Firth correction) || ||	TRUE	igd	8	61937553	0.0119	1.14e-06	14286	GCST90274775	CUB domain-containing protein 1 levels	TRUE	reported	2	1	TRUE
rs74811341	T	C	T	C	-0.1323	-0.0429696	0.0513	NA	FALSE	FALSE	FALSE	ebi-a-GCST90013879	17	38720826	0.172733	407746	0.803544	Sjogren's syndrome (Firth correction) || id:ebi-a-GCST90013879	Sjogren's syndrome (Firth correction)	Sjogren's syndrome (Firth correction) || ||	TRUE	igd	17	38720826	0.0277	1.79e-06	14734	GCST90274775	CUB domain-containing protein 1 levels	TRUE	reported	2	1	TRUE
rs7506429	A	C	A	C	0.0737	0.0911003	0.7965	NA	FALSE	FALSE	FALSE	ebi-a-GCST90013879	18	19991319	0.0897681	407746	0.310182	Sjogren's syndrome (Firth correction) || id:ebi-a-GCST90013879	Sjogren's syndrome (Firth correction)	Sjogren's syndrome (Firth correction) || ||	TRUE	igd	18	19991319	0.0144	3.09e-07	14286	GCST90274775	CUB domain-containing protein 1 levels	TRUE	reported	2	1	TRUE
rs7618923	T	C	T	C	-0.1738	-0.0794215	0.1811	NA	FALSE	FALSE	FALSE	ebi-a-GCST90013879	3	45130725	0.0948834	407746	0.402568	Sjogren's syndrome (Firth correction) || id:ebi-a-GCST90013879	Sjogren's syndrome (Firth correction)	Sjogren's syndrome (Firth correction) || ||	TRUE	igd	3	45130725	0.0151	1.18e-30	14286	GCST90274775	CUB domain-containing protein 1 levels	TRUE	reported	2	1	TRUE
rs9272226	T	C	T	C	-0.0933	-0.0846606	0.6505	NA	FALSE	FALSE	FALSE	ebi-a-GCST90013879	6	32602396	0.0744549	407746	0.255508	Sjogren's syndrome (Firth correction) || id:ebi-a-GCST90013879	Sjogren's syndrome (Firth correction)	Sjogren's syndrome (Firth correction) || ||	TRUE	igd	6	32602396	0.0118	2.64e-15	14733	GCST90274775	CUB domain-containing protein 1 levels	TRUE	reported	2	1	TRUE
rs10067443	T	C	T	C	-0.0753	-0.0366625	0.8011	NA	FALSE	FALSE	FALSE	ebi-a-GCST90013879	5	19244332	0.0929251	407746	0.693183	Sjogren's syndrome (Firth correction) || id:ebi-a-GCST90013879	Sjogren's syndrome (Firth correction)	Sjogren's syndrome (Firth correction) || ||	TRUE	igd	5	19244332	0.0149	4.33e-07	14296	GCST90274795	Interleukin-10 levels	TRUE	reported	2	1	TRUE
rs12123181	A	G	A	G	-0.0996	0.14091	0.2042	NA	FALSE	FALSE	FALSE	ebi-a-GCST90013879	1	206954566	0.0919042	407746	0.12522	Sjogren's syndrome (Firth correction) || id:ebi-a-GCST90013879	Sjogren's syndrome (Firth correction)	Sjogren's syndrome (Firth correction) || ||	TRUE	igd	1	206954566	0.0151	4.22e-11	14296	GCST90274795	Interleukin-10 levels	TRUE	reported	2	1	TRUE
rs138203589	T	G	T	G	0.1937	0.102402	0.0455	NA	FALSE	FALSE	FALSE	ebi-a-GCST90013879	2	125939274	0.264842	407746	0.699014	Sjogren's syndrome (Firth correction) || id:ebi-a-GCST90013879	Sjogren's syndrome (Firth correction)	Sjogren's syndrome (Firth correction) || ||	TRUE	igd	2	125939274	0.0418	3.59e-06	14730	GCST90274795	Interleukin-10 levels	TRUE	reported	2	1	TRUE
rs150408090	A	G	A	G	0.3666	0.577388	0.9898	NA	FALSE	FALSE	FALSE	ebi-a-GCST90013879	6	122709508	0.49194	407746	0.240517	Sjogren's syndrome (Firth correction) || id:ebi-a-GCST90013879	Sjogren's syndrome (Firth correction)	Sjogren's syndrome (Firth correction) || ||	TRUE	igd	6	122709508	0.0761	1.45e-06	12313	GCST90274795	Interleukin-10 levels	TRUE	reported	2	1	TRUE
rs17654493	T	C	T	C	0.2951	0.0845948	0.014	NA	FALSE	FALSE	FALSE	ebi-a-GCST90013879	6	18825879	0.306987	407746	0.782883	Sjogren's syndrome (Firth correction) || id:ebi-a-GCST90013879	Sjogren's syndrome (Firth correction)	Sjogren's syndrome (Firth correction) || ||	TRUE	igd	6	18825879	0.0626	2.43e-06	12313	GCST90274795	Interleukin-10 levels	TRUE	reported	2	1	TRUE
rs188535859	T	C	T	C	-0.2351	0.110299	0.0174	NA	FALSE	FALSE	FALSE	ebi-a-GCST90013879	2	201728383	0.275559	407746	0.688954	Sjogren's syndrome (Firth correction) || id:ebi-a-GCST90013879	Sjogren's syndrome (Firth correction)	Sjogren's syndrome (Firth correction) || ||	TRUE	igd	2	201728383	0.0486	1.32e-06	14741	GCST90274795	Interleukin-10 levels	TRUE	reported	2	1	TRUE
rs3135932	A	G	A	G	-0.1597	-0.131662	0.823	NA	FALSE	FALSE	FALSE	ebi-a-GCST90013879	11	117864063	0.0989566	407746	0.183353	Sjogren's syndrome (Firth correction) || id:ebi-a-GCST90013879	Sjogren's syndrome (Firth correction)	Sjogren's syndrome (Firth correction) || ||	TRUE	igd	11	117864063	0.0154	3.39e-25	14744	GCST90274795	Interleukin-10 levels	TRUE	reported	2	1	TRUE
rs3769274	A	G	A	G	0.0771	0.0835513	0.8403	NA	FALSE	FALSE	FALSE	ebi-a-GCST90013879	2	173757986	0.100897	407746	0.40762	Sjogren's syndrome (Firth correction) || id:ebi-a-GCST90013879	Sjogren's syndrome (Firth correction)	Sjogren's syndrome (Firth correction) || ||	TRUE	igd	2	173757986	0.0162	1.94e-06	14742	GCST90274795	Interleukin-10 levels	TRUE	reported	2	1	TRUE
rs385697	T	C	T	C	0.0555	-0.0583077	0.6126	NA	FALSE	FALSE	FALSE	ebi-a-GCST90013879	6	7880027	0.0762774	407746	0.444619	Sjogren's syndrome (Firth correction) || id:ebi-a-GCST90013879	Sjogren's syndrome (Firth correction)	Sjogren's syndrome (Firth correction) || ||	TRUE	igd	6	7880027	0.0119	3.1e-06	14727	GCST90274795	Interleukin-10 levels	TRUE	reported	2	1	TRUE
rs389239	A	G	A	G	-0.0574	-0.151614	0.6162	NA	FALSE	FALSE	FALSE	ebi-a-GCST90013879	6	169465075	0.0735345	407746	0.0412696	Sjogren's syndrome (Firth correction) || id:ebi-a-GCST90013879	Sjogren's syndrome (Firth correction)	Sjogren's syndrome (Firth correction) || ||	TRUE	igd	6	169465075	0.0125	4.39e-06	14296	GCST90274795	Interleukin-10 levels	TRUE	reported	2	1	TRUE
rs398518	A	G	A	G	-0.1293	0.129074	0.9146	NA	FALSE	FALSE	FALSE	ebi-a-GCST90013879	3	8954959	0.12889	407746	0.31662	Sjogren's syndrome (Firth correction) || id:ebi-a-GCST90013879	Sjogren's syndrome (Firth correction)	Sjogren's syndrome (Firth correction) || ||	TRUE	igd	3	8954959	0.0218	3.01e-09	14296	GCST90274795	Interleukin-10 levels	TRUE	reported	2	1	TRUE
rs4655953	A	G	A	G	0.0565	-0.0200775	0.3683	NA	FALSE	FALSE	FALSE	ebi-a-GCST90013879	1	87832695	0.0756466	407746	0.790691	Sjogren's syndrome (Firth correction) || id:ebi-a-GCST90013879	Sjogren's syndrome (Firth correction)	Sjogren's syndrome (Firth correction) || ||	TRUE	igd	1	87832695	0.0121	3.02e-06	14722	GCST90274795	Interleukin-10 levels	TRUE	reported	2	1	TRUE
rs549056348	A	C	A	C	0.1647	0.0668989	0.0539	NA	FALSE	FALSE	FALSE	ebi-a-GCST90013879	2	87296860	0.171116	407746	0.69583	Sjogren's syndrome (Firth correction) || id:ebi-a-GCST90013879	Sjogren's syndrome (Firth correction)	Sjogren's syndrome (Firth correction) || ||	TRUE	igd	2	87296860	0.0338	1.1e-06	11768	GCST90274795	Interleukin-10 levels	TRUE	reported	2	1	TRUE
rs66624860	T	C	T	C	0.0681	-0.128115	0.2791	NA	FALSE	FALSE	FALSE	ebi-a-GCST90013879	8	61861039	0.0847649	407746	0.130682	Sjogren's syndrome (Firth correction) || id:ebi-a-GCST90013879	Sjogren's syndrome (Firth correction)	Sjogren's syndrome (Firth correction) || ||	TRUE	igd	8	61861039	0.0143	1.91e-06	12799	GCST90274795	Interleukin-10 levels	TRUE	reported	2	1	TRUE
rs67037615	T	C	T	C	-0.1528	0.341392	0.8893	NA	FALSE	FALSE	FALSE	ebi-a-GCST90013879	6	32453163	0.126331	407746	0.00506011	Sjogren's syndrome (Firth correction) || id:ebi-a-GCST90013879	Sjogren's syndrome (Firth correction)	Sjogren's syndrome (Firth correction) || ||	TRUE	igd	6	32453163	0.0196	6.39e-15	14296	GCST90274795	Interleukin-10 levels	TRUE	reported	2	1	TRUE
rs72701782	A	G	A	G	0.0981	-0.0377336	0.0999	NA	FALSE	FALSE	FALSE	ebi-a-GCST90013879	4	185304872	0.126155	407746	0.764858	Sjogren's syndrome (Firth correction) || id:ebi-a-GCST90013879	Sjogren's syndrome (Firth correction)	Sjogren's syndrome (Firth correction) || ||	TRUE	igd	4	185304872	0.0211	3.33e-06	14296	GCST90274795	Interleukin-10 levels	TRUE	reported	2	1	TRUE
rs76932862	T	C	T	C	0.1401	0.0269281	0.1028	NA	FALSE	FALSE	FALSE	ebi-a-GCST90013879	14	20318041	0.155396	407746	0.862426	Sjogren's syndrome (Firth correction) || id:ebi-a-GCST90013879	Sjogren's syndrome (Firth correction)	Sjogren's syndrome (Firth correction) || ||	TRUE	igd	14	20318041	0.0291	1.48e-06	12412	GCST90274795	Interleukin-10 levels	TRUE	reported	2	1	TRUE
rs10091841	T	G	T	G	0.064	0.0325253	0.4945	NA	FALSE	FALSE	FALSE	ebi-a-GCST90013879	8	9104264	0.0739328	407746	0.659986	Sjogren's syndrome (Firth correction) || id:ebi-a-GCST90013879	Sjogren's syndrome (Firth correction)	Sjogren's syndrome (Firth correction) || ||	TRUE	igd	8	9104264	0.0135	2.13e-06	11345	GCST90274796	Interleukin-10 receptor subunit alpha levels	TRUE	reported	2	1	TRUE
rs143313574	T	C	T	C	-0.3868	0.278735	0.0107	NA	FALSE	FALSE	FALSE	ebi-a-GCST90013879	16	5247086	0.45707	407746	0.541975	Sjogren's syndrome (Firth correction) || id:ebi-a-GCST90013879	Sjogren's syndrome (Firth correction)	Sjogren's syndrome (Firth correction) || ||	TRUE	igd	16	5247086	0.0841	4.24e-06	9956	GCST90274796	Interleukin-10 receptor subunit alpha levels	TRUE	reported	2	1	TRUE
rs17832137	A	G	A	G	0.1676	0.000344027	0.0481	NA	FALSE	FALSE	FALSE	ebi-a-GCST90013879	14	55005535	0.174606	407746	0.998428	Sjogren's syndrome (Firth correction) || id:ebi-a-GCST90013879	Sjogren's syndrome (Firth correction)	Sjogren's syndrome (Firth correction) || ||	TRUE	igd	14	55005535	0.0343	1.03e-06	10289	GCST90274796	Interleukin-10 receptor subunit alpha levels	TRUE	reported	2	1	TRUE
rs180893431	A	C	A	C	0.4057	0.369881	0.9896	NA	FALSE	FALSE	FALSE	ebi-a-GCST90013879	6	78703747	0.373272	407746	0.321727	Sjogren's syndrome (Firth correction) || id:ebi-a-GCST90013879	Sjogren's syndrome (Firth correction)	Sjogren's syndrome (Firth correction) || ||	TRUE	igd	6	78703747	0.0865	2.73e-06	9340	GCST90274796	Interleukin-10 receptor subunit alpha levels	TRUE	reported	2	1	TRUE
rs286605	T	G	T	G	0.0623	-0.0146119	0.5891	NA	FALSE	FALSE	FALSE	ebi-a-GCST90013879	5	154443639	0.0747283	407746	0.844975	Sjogren's syndrome (Firth correction) || id:ebi-a-GCST90013879	Sjogren's syndrome (Firth correction)	Sjogren's syndrome (Firth correction) || ||	TRUE	igd	5	154443639	0.0131	1.98e-06	11793	GCST90274796	Interleukin-10 receptor subunit alpha levels	TRUE	reported	2	1	TRUE
rs3135932	A	G	A	G	-0.0844	-0.131662	0.8171	NA	FALSE	FALSE	FALSE	ebi-a-GCST90013879	11	117864063	0.0989566	407746	0.183353	Sjogren's syndrome (Firth correction) || id:ebi-a-GCST90013879	Sjogren's syndrome (Firth correction)	Sjogren's syndrome (Firth correction) || ||	TRUE	igd	11	117864063	0.0168	5.07e-07	11793	GCST90274796	Interleukin-10 receptor subunit alpha levels	TRUE	reported	2	1	TRUE
rs41272625	T	G	T	G	0.082	-0.00692027	0.1526	NA	FALSE	FALSE	FALSE	ebi-a-GCST90013879	3	158540291	0.1019	407746	0.945855	Sjogren's syndrome (Firth correction) || id:ebi-a-GCST90013879	Sjogren's syndrome (Firth correction)	Sjogren's syndrome (Firth correction) || ||	TRUE	igd	3	158540291	0.0179	4.63e-06	11784	GCST90274796	Interleukin-10 receptor subunit alpha levels	TRUE	reported	2	1	TRUE
rs6670799	A	G	A	G	-0.1247	-0.0684714	0.0839	NA	FALSE	FALSE	FALSE	ebi-a-GCST90013879	1	56566352	0.137701	407746	0.619015	Sjogren's syndrome (Firth correction) || id:ebi-a-GCST90013879	Sjogren's syndrome (Firth correction)	Sjogren's syndrome (Firth correction) || ||	TRUE	igd	1	56566352	0.0252	7.48e-07	11345	GCST90274796	Interleukin-10 receptor subunit alpha levels	TRUE	reported	2	1	TRUE
rs80137559	T	C	T	C	0.2347	-0.222762	0.9822	NA	FALSE	FALSE	FALSE	ebi-a-GCST90013879	10	18335103	0.296817	407746	0.452952	Sjogren's syndrome (Firth correction) || id:ebi-a-GCST90013879	Sjogren's syndrome (Firth correction)	Sjogren's syndrome (Firth correction) || ||	TRUE	igd	10	18335103	0.0511	4.37e-06	11791	GCST90274796	Interleukin-10 receptor subunit alpha levels	TRUE	reported	2	1	TRUE
rs1013434	T	C	T	C	-0.0732	-0.165047	0.2201	NA	FALSE	FALSE	FALSE	ebi-a-GCST90013879	21	40484010	0.090293	407746	0.0675632	Sjogren's syndrome (Firth correction) || id:ebi-a-GCST90013879	Sjogren's syndrome (Firth correction)	Sjogren's syndrome (Firth correction) || ||	TRUE	igd	21	40484010	0.0158	3.61e-06	11783	GCST90274812	Interleukin-33 levels	TRUE	reported	2	1	TRUE
rs10415966	A	C	A	C	-0.1184	-0.0618793	0.1177	NA	FALSE	FALSE	FALSE	ebi-a-GCST90013879	19	14299739	0.118841	407746	0.602585	Sjogren's syndrome (Firth correction) || id:ebi-a-GCST90013879	Sjogren's syndrome (Firth correction)	Sjogren's syndrome (Firth correction) || ||	TRUE	igd	19	14299739	0.0233	3.74e-07	10281	GCST90274812	Interleukin-33 levels	TRUE	reported	2	1	TRUE
rs112495884	A	G	A	G	0.3432	-0.0626252	0.0112	NA	FALSE	FALSE	FALSE	ebi-a-GCST90013879	18	73359115	0.377089	407746	0.868098	Sjogren's syndrome (Firth correction) || id:ebi-a-GCST90013879	Sjogren's syndrome (Firth correction)	Sjogren's syndrome (Firth correction) || ||	TRUE	igd	18	73359115	0.0748	4.47e-06	10858	GCST90274812	Interleukin-33 levels	TRUE	reported	2	1	TRUE
rs13336496	A	C	A	C	0.0936	0.133967	0.8755	NA	FALSE	FALSE	FALSE	ebi-a-GCST90013879	16	79491576	0.106937	407746	0.210291	Sjogren's syndrome (Firth correction) || id:ebi-a-GCST90013879	Sjogren's syndrome (Firth correction)	Sjogren's syndrome (Firth correction) || ||	TRUE	igd	16	79491576	0.0203	4.01e-06	11780	GCST90274812	Interleukin-33 levels	TRUE	reported	2	1	TRUE
rs35370544	T	G	T	G	0.1741	-0.202135	0.047	NA	FALSE	FALSE	FALSE	ebi-a-GCST90013879	4	189492967	0.192899	407746	0.294695	Sjogren's syndrome (Firth correction) || id:ebi-a-GCST90013879	Sjogren's syndrome (Firth correction)	Sjogren's syndrome (Firth correction) || ||	TRUE	igd	4	189492967	0.0364	1.73e-06	8385	GCST90274812	Interleukin-33 levels	TRUE	reported	2	1	TRUE
rs66755903	A	G	A	G	-0.0752	0.0497742	0.2321	NA	FALSE	FALSE	FALSE	ebi-a-GCST90013879	8	87995921	0.088412	407746	0.573448	Sjogren's syndrome (Firth correction) || id:ebi-a-GCST90013879	Sjogren's syndrome (Firth correction)	Sjogren's syndrome (Firth correction) || ||	TRUE	igd	8	87995921	0.0162	3.45e-06	11345	GCST90274812	Interleukin-33 levels	TRUE	reported	2	1	TRUE
rs77792454	T	C	T	C	-0.1166	-0.174376	0.1064	NA	FALSE	FALSE	FALSE	ebi-a-GCST90013879	6	156872261	0.115691	407746	0.131746	Sjogren's syndrome (Firth correction) || id:ebi-a-GCST90013879	Sjogren's syndrome (Firth correction)	Sjogren's syndrome (Firth correction) || ||	TRUE	igd	6	156872261	0.0255	4.82e-06	8817	GCST90274812	Interleukin-33 levels	TRUE	reported	2	1	TRUE
rs78455659	A	G	A	G	0.1259	-0.0549802	0.9273	NA	FALSE	FALSE	FALSE	ebi-a-GCST90013879	12	96439814	0.164318	407746	0.73793	Sjogren's syndrome (Firth correction) || id:ebi-a-GCST90013879	Sjogren's syndrome (Firth correction)	Sjogren's syndrome (Firth correction) || ||	TRUE	igd	12	96439814	0.0273	3.99e-06	11345	GCST90274812	Interleukin-33 levels	TRUE	reported	2	1	TRUE
rs8042883	T	C	T	C	-0.0681	-0.0259451	0.5496	NA	FALSE	FALSE	FALSE	ebi-a-GCST90013879	15	66970271	0.0743695	407746	0.727188	Sjogren's syndrome (Firth correction) || id:ebi-a-GCST90013879	Sjogren's syndrome (Firth correction)	Sjogren's syndrome (Firth correction) || ||	TRUE	igd	15	66970271	0.0135	4.55e-07	11345	GCST90274812	Interleukin-33 levels	TRUE	reported	2	1	TRUE
rs10140592	A	G	A	G	0.2704	0.61963	0.0209	NA	FALSE	FALSE	FALSE	ebi-a-GCST90013879	14	70451473	0.42924	407746	0.148865	Sjogren's syndrome (Firth correction) || id:ebi-a-GCST90013879	Sjogren's syndrome (Firth correction)	Sjogren's syndrome (Firth correction) || ||	TRUE	igd	14	70451473	0.0553	1.01e-06	13753	GCST90274824	Monocyte chemoattractant protein-4 levels	TRUE	reported	2	1	TRUE
rs115511138	A	G	A	G	0.1956	-0.222371	0.9694	NA	FALSE	FALSE	FALSE	ebi-a-GCST90013879	4	115566991	0.208214	407746	0.285523	Sjogren's syndrome (Firth correction) || id:ebi-a-GCST90013879	Sjogren's syndrome (Firth correction)	Sjogren's syndrome (Firth correction) || ||	TRUE	igd	4	115566991	0.042	3.21e-06	13944	GCST90274824	Monocyte chemoattractant protein-4 levels	TRUE	reported	2	1	TRUE
rs12075	A	G	A	G	0.189	-0.0893076	0.5553	NA	FALSE	FALSE	FALSE	ebi-a-GCST90013879	1	159175354	0.0747159	407746	0.231972	Sjogren's syndrome (Firth correction) || id:ebi-a-GCST90013879	Sjogren's syndrome (Firth correction)	Sjogren's syndrome (Firth correction) || ||	TRUE	igd	1	159175354	0.0114	9.89e-62	14733	GCST90274824	Monocyte chemoattractant protein-4 levels	TRUE	reported	2	1	TRUE
rs144118870	A	G	A	G	0.1749	0.479554	0.963	NA	FALSE	FALSE	FALSE	ebi-a-GCST90013879	6	31214807	0.249644	407746	0.0547369	Sjogren's syndrome (Firth correction) || id:ebi-a-GCST90013879	Sjogren's syndrome (Firth correction)	Sjogren's syndrome (Firth correction) || ||	TRUE	igd	6	31214807	0.0368	2.01e-06	14735	GCST90274824	Monocyte chemoattractant protein-4 levels	TRUE	reported	2	1	TRUE
rs181250	T	C	T	C	-0.1032	-0.100581	0.8805	NA	FALSE	FALSE	FALSE	ebi-a-GCST90013879	17	56210459	0.113031	407746	0.373547	Sjogren's syndrome (Firth correction) || id:ebi-a-GCST90013879	Sjogren's syndrome (Firth correction)	Sjogren's syndrome (Firth correction) || ||	TRUE	igd	17	56210459	0.0208	6.99e-07	11538	GCST90274824	Monocyte chemoattractant protein-4 levels	TRUE	reported	2	1	TRUE
rs2497351	T	C	T	C	0.0668	0.15856	0.2018	NA	FALSE	FALSE	FALSE	ebi-a-GCST90013879	10	94520346	0.0939573	407746	0.0914934	Sjogren's syndrome (Firth correction) || id:ebi-a-GCST90013879	Sjogren's syndrome (Firth correction)	Sjogren's syndrome (Firth correction) || ||	TRUE	igd	10	94520346	0.0145	4.09e-06	14736	GCST90274824	Monocyte chemoattractant protein-4 levels	TRUE	reported	2	1	TRUE
rs2631360	A	G	A	G	0.0609	0.0631618	0.5448	NA	FALSE	FALSE	FALSE	ebi-a-GCST90013879	5	131707429	0.0734338	407746	0.389723	Sjogren's syndrome (Firth correction) || id:ebi-a-GCST90013879	Sjogren's syndrome (Firth correction)	Sjogren's syndrome (Firth correction) || ||	TRUE	igd	5	131707429	0.0131	3.34e-06	11782	GCST90274824	Monocyte chemoattractant protein-4 levels	TRUE	reported	2	1	TRUE
rs2721961	T	G	T	G	-0.1201	-0.0789706	0.7293	NA	FALSE	FALSE	FALSE	ebi-a-GCST90013879	8	116657911	0.0820159	407746	0.335613	Sjogren's syndrome (Firth correction) || id:ebi-a-GCST90013879	Sjogren's syndrome (Firth correction)	Sjogren's syndrome (Firth correction) || ||	TRUE	igd	8	116657911	0.0133	1.72e-19	14288	GCST90274824	Monocyte chemoattractant protein-4 levels	TRUE	reported	2	1	TRUE
rs3136676	A	G	A	G	0.3903	-0.076417	0.9384	NA	FALSE	FALSE	FALSE	ebi-a-GCST90013879	17	32683289	0.15666	407746	0.625698	Sjogren's syndrome (Firth correction) || id:ebi-a-GCST90013879	Sjogren's syndrome (Firth correction)	Sjogren's syndrome (Firth correction) || ||	TRUE	igd	17	32683289	0.0251	1.6e-54	14728	GCST90274824	Monocyte chemoattractant protein-4 levels	TRUE	reported	2	1	TRUE
rs3917900	A	G	A	G	0.1557	0.0532155	0.6401	NA	FALSE	FALSE	FALSE	ebi-a-GCST90013879	17	32587314	0.0761631	407746	0.484736	Sjogren's syndrome (Firth correction) || id:ebi-a-GCST90013879	Sjogren's syndrome (Firth correction)	Sjogren's syndrome (Firth correction) || ||	TRUE	igd	17	32587314	0.012	1.7e-38	14730	GCST90274824	Monocyte chemoattractant protein-4 levels	TRUE	reported	2	1	TRUE
rs55842014	A	G	A	G	-0.0638	-0.133406	0.3598	NA	FALSE	FALSE	FALSE	ebi-a-GCST90013879	3	46289113	0.0764402	407746	0.080945	Sjogren's syndrome (Firth correction) || id:ebi-a-GCST90013879	Sjogren's syndrome (Firth correction)	Sjogren's syndrome (Firth correction) || ||	TRUE	igd	3	46289113	0.0131	1.11e-06	12404	GCST90274824	Monocyte chemoattractant protein-4 levels	TRUE	reported	2	1	TRUE
rs62201455	A	C	A	C	-0.2136	0.245898	0.9807	NA	FALSE	FALSE	FALSE	ebi-a-GCST90013879	20	12689462	0.337169	407746	0.465818	Sjogren's syndrome (Firth correction) || id:ebi-a-GCST90013879	Sjogren's syndrome (Firth correction)	Sjogren's syndrome (Firth correction) || ||	TRUE	igd	20	12689462	0.0451	2.18e-06	14722	GCST90274824	Monocyte chemoattractant protein-4 levels	TRUE	reported	2	1	TRUE
rs62336911	T	C	T	C	0.1569	-0.0752086	0.0417	NA	FALSE	FALSE	FALSE	ebi-a-GCST90013879	4	176433708	0.209319	407746	0.719369	Sjogren's syndrome (Firth correction) || id:ebi-a-GCST90013879	Sjogren's syndrome (Firth correction)	Sjogren's syndrome (Firth correction) || ||	TRUE	igd	4	176433708	0.0332	2.29e-06	14288	GCST90274824	Monocyte chemoattractant protein-4 levels	TRUE	reported	2	1	TRUE
rs72825017	T	G	T	G	-0.1997	-0.168129	0.0594	NA	FALSE	FALSE	FALSE	ebi-a-GCST90013879	17	32529710	0.16699	407746	0.314021	Sjogren's syndrome (Firth correction) || id:ebi-a-GCST90013879	Sjogren's syndrome (Firth correction)	Sjogren's syndrome (Firth correction) || ||	TRUE	igd	17	32529710	0.0251	1.77e-15	14730	GCST90274824	Monocyte chemoattractant protein-4 levels	TRUE	reported	2	1	TRUE
rs74794857	T	C	T	C	0.0674	-0.100579	0.4123	NA	FALSE	FALSE	FALSE	ebi-a-GCST90013879	5	22143588	0.0773021	407746	0.193219	Sjogren's syndrome (Firth correction) || id:ebi-a-GCST90013879	Sjogren's syndrome (Firth correction)	Sjogren's syndrome (Firth correction) || ||	TRUE	igd	5	22143588	0.0139	1.24e-06	11760	GCST90274824	Monocyte chemoattractant protein-4 levels	TRUE	reported	2	1	TRUE
rs7612912	T	C	T	C	0.1281	-0.00428799	0.6276	NA	FALSE	FALSE	FALSE	ebi-a-GCST90013879	3	42910621	0.0755692	407746	0.95475	Sjogren's syndrome (Firth correction) || id:ebi-a-GCST90013879	Sjogren's syndrome (Firth correction)	Sjogren's syndrome (Firth correction) || ||	TRUE	igd	3	42910621	0.012	1.33e-26	14714	GCST90274824	Monocyte chemoattractant protein-4 levels	TRUE	reported	2	1	TRUE
rs8112014	A	G	A	G	-0.0578	0.0487527	0.2923	NA	FALSE	FALSE	FALSE	ebi-a-GCST90013879	19	14773077	0.0804247	407746	0.544387	Sjogren's syndrome (Firth correction) || id:ebi-a-GCST90013879	Sjogren's syndrome (Firth correction)	Sjogren's syndrome (Firth correction) || ||	TRUE	igd	19	14773077	0.0126	4.49e-06	14724	GCST90274824	Monocyte chemoattractant protein-4 levels	TRUE	reported	2	1	TRUE
rs847767	A	G	A	G	0.077	0.037852	0.8533	NA	FALSE	FALSE	FALSE	ebi-a-GCST90013879	6	40051588	0.110659	407746	0.732305	Sjogren's syndrome (Firth correction) || id:ebi-a-GCST90013879	Sjogren's syndrome (Firth correction)	Sjogren's syndrome (Firth correction) || ||	TRUE	igd	6	40051588	0.0168	4.58e-06	14733	GCST90274824	Monocyte chemoattractant protein-4 levels	TRUE	reported	2	1	TRUE
rs926646	T	C	T	C	0.1432	0.050954	0.9545	NA	FALSE	FALSE	FALSE	ebi-a-GCST90013879	20	20023326	0.196695	407746	0.795596	Sjogren's syndrome (Firth correction) || id:ebi-a-GCST90013879	Sjogren's syndrome (Firth correction)	Sjogren's syndrome (Firth correction) || ||	TRUE	igd	20	20023326	0.0304	2.47e-06	14732	GCST90274824	Monocyte chemoattractant protein-4 levels	TRUE	reported	2	1	TRUE
rs10142466	A	G	A	G	0.057	0.0662895	0.49	NA	FALSE	FALSE	FALSE	ebi-a-GCST90013879	14	69271784	0.0737519	407746	0.36875	Sjogren's syndrome (Firth correction) || id:ebi-a-GCST90013879	Sjogren's syndrome (Firth correction)	Sjogren's syndrome (Firth correction) || ||	TRUE	igd	14	69271784	0.0109	1.7e-07	14721	GCST90274830	Osteoprotegerin levels	TRUE	reported	2	1	TRUE
rs112635299	T	G	T	G	0.2618	0.528331	0.0205	NA	FALSE	FALSE	FALSE	ebi-a-GCST90013879	14	94838142	0.196959	407746	0.0134391	Sjogren's syndrome (Firth correction) || id:ebi-a-GCST90013879	Sjogren's syndrome (Firth correction)	Sjogren's syndrome (Firth correction) || ||	TRUE	igd	14	94838142	0.0433	1.48e-09	14733	GCST90274830	Osteoprotegerin levels	TRUE	reported	2	1	TRUE
rs138408096	A	G	A	G	-0.2007	0.0157605	0.0206	NA	FALSE	FALSE	FALSE	ebi-a-GCST90013879	15	84250648	0.295752	407746	0.957501	Sjogren's syndrome (Firth correction) || id:ebi-a-GCST90013879	Sjogren's syndrome (Firth correction)	Sjogren's syndrome (Firth correction) || ||	TRUE	igd	15	84250648	0.0423	2.09e-06	14721	GCST90274830	Osteoprotegerin levels	TRUE	reported	2	1	TRUE
rs138557324	T	C	T	C	-0.2253	0.544995	0.0196	NA	FALSE	FALSE	FALSE	ebi-a-GCST90013879	12	119984130	0.2869	407746	0.0574857	Sjogren's syndrome (Firth correction) || id:ebi-a-GCST90013879	Sjogren's syndrome (Firth correction)	Sjogren's syndrome (Firth correction) || ||	TRUE	igd	12	119984130	0.0473	1.91e-06	14285	GCST90274830	Osteoprotegerin levels	TRUE	reported	2	1	TRUE
rs1437633	A	C	A	C	-0.079	-0.0939486	0.2072	NA	FALSE	FALSE	FALSE	ebi-a-GCST90013879	11	16272199	0.0900912	407746	0.297033	Sjogren's syndrome (Firth correction) || id:ebi-a-GCST90013879	Sjogren's syndrome (Firth correction)	Sjogren's syndrome (Firth correction) || ||	TRUE	igd	11	16272199	0.0147	7.69e-08	12851	GCST90274830	Osteoprotegerin levels	TRUE	reported	2	1	TRUE
rs144471361	T	C	T	C	0.3067	-0.0266127	0.0154	NA	FALSE	FALSE	FALSE	ebi-a-GCST90013879	6	134519823	0.36779	407746	0.942317	Sjogren's syndrome (Firth correction) || id:ebi-a-GCST90013879	Sjogren's syndrome (Firth correction)	Sjogren's syndrome (Firth correction) || ||	TRUE	igd	6	134519823	0.0628	1.04e-06	12145	GCST90274830	Osteoprotegerin levels	TRUE	reported	2	1	TRUE
rs17600346	T	C	T	C	-0.1569	-0.0715002	0.9631	NA	FALSE	FALSE	FALSE	ebi-a-GCST90013879	3	172223982	0.182306	407746	0.694912	Sjogren's syndrome (Firth correction) || id:ebi-a-GCST90013879	Sjogren's syndrome (Firth correction)	Sjogren's syndrome (Firth correction) || ||	TRUE	igd	3	172223982	0.0299	1.54e-07	14723	GCST90274830	Osteoprotegerin levels	TRUE	reported	2	1	TRUE
rs192337992	A	G	A	G	-0.1555	0.0239131	0.962	NA	FALSE	FALSE	FALSE	ebi-a-GCST90013879	6	130506773	0.191771	407746	0.900764	Sjogren's syndrome (Firth correction) || id:ebi-a-GCST90013879	Sjogren's syndrome (Firth correction)	Sjogren's syndrome (Firth correction) || ||	TRUE	igd	6	130506773	0.0334	3.23e-06	11978	GCST90274830	Osteoprotegerin levels	TRUE	reported	2	1	TRUE
rs2247769	T	C	T	C	-0.1705	0.0677942	0.5577	NA	FALSE	FALSE	FALSE	ebi-a-GCST90013879	8	120081031	0.0746032	407746	0.363492	Sjogren's syndrome (Firth correction) || id:ebi-a-GCST90013879	Sjogren's syndrome (Firth correction)	Sjogren's syndrome (Firth correction) || ||	TRUE	igd	8	120081031	0.0114	1.42e-50	14285	GCST90274830	Osteoprotegerin levels	TRUE	reported	2	1	TRUE
rs271665	T	C	T	C	-0.0672	-0.095725	0.748	NA	FALSE	FALSE	FALSE	ebi-a-GCST90013879	17	47938521	0.0882749	407746	0.278189	Sjogren's syndrome (Firth correction) || id:ebi-a-GCST90013879	Sjogren's syndrome (Firth correction)	Sjogren's syndrome (Firth correction) || ||	TRUE	igd	17	47938521	0.0129	1.9e-07	14710	GCST90274830	Osteoprotegerin levels	TRUE	reported	2	1	TRUE
rs376613127	A	G	A	G	-0.2692	-0.0720746	0.0133	NA	FALSE	FALSE	FALSE	ebi-a-GCST90013879	12	71789031	0.370131	407746	0.845607	Sjogren's syndrome (Firth correction) || id:ebi-a-GCST90013879	Sjogren's syndrome (Firth correction)	Sjogren's syndrome (Firth correction) || ||	TRUE	igd	12	71789031	0.0568	2.14e-06	13154	GCST90274830	Osteoprotegerin levels	TRUE	reported	2	1	TRUE
rs56009454	T	G	T	G	-0.0637	0.0204846	0.3753	NA	FALSE	FALSE	FALSE	ebi-a-GCST90013879	1	40045085	0.0770805	407746	0.790427	Sjogren's syndrome (Firth correction) || id:ebi-a-GCST90013879	Sjogren's syndrome (Firth correction)	Sjogren's syndrome (Firth correction) || ||	TRUE	igd	1	40045085	0.0139	4.59e-06	10894	GCST90274830	Osteoprotegerin levels	TRUE	reported	2	1	TRUE
rs562335808	A	G	A	G	-0.2822	-0.566857	0.9756	NA	FALSE	FALSE	FALSE	ebi-a-GCST90013879	20	36001673	0.573783	407746	0.323188	Sjogren's syndrome (Firth correction) || id:ebi-a-GCST90013879	Sjogren's syndrome (Firth correction)	Sjogren's syndrome (Firth correction) || ||	TRUE	igd	20	36001673	0.0592	1.87e-06	10894	GCST90274830	Osteoprotegerin levels	TRUE	reported	2	1	TRUE
rs61968587	A	G	A	G	-0.2671	-0.643006	0.9843	NA	FALSE	FALSE	FALSE	ebi-a-GCST90013879	13	109537182	0.257961	407746	0.0233873	Sjogren's syndrome (Firth correction) || id:ebi-a-GCST90013879	Sjogren's syndrome (Firth correction)	Sjogren's syndrome (Firth correction) || ||	TRUE	igd	13	109537182	0.0567	2.47e-06	13798	GCST90274830	Osteoprotegerin levels	TRUE	reported	2	1	TRUE
rs6985207	A	C	A	C	0.0522	0.0349822	0.5556	NA	FALSE	FALSE	FALSE	ebi-a-GCST90013879	8	8604423	0.0742129	407746	0.637372	Sjogren's syndrome (Firth correction) || id:ebi-a-GCST90013879	Sjogren's syndrome (Firth correction)	Sjogren's syndrome (Firth correction) || ||	TRUE	igd	8	8604423	0.0114	4.67e-06	14285	GCST90274830	Osteoprotegerin levels	TRUE	reported	2	1	TRUE
rs704	A	G	A	G	-0.1404	0.0766638	0.4726	NA	FALSE	FALSE	FALSE	ebi-a-GCST90013879	17	26694861	0.0735421	407746	0.297204	Sjogren's syndrome (Firth correction) || id:ebi-a-GCST90013879	Sjogren's syndrome (Firth correction)	Sjogren's syndrome (Firth correction) || ||	TRUE	igd	17	26694861	0.0111	1.14e-36	14733	GCST90274830	Osteoprotegerin levels	TRUE	reported	2	1	TRUE
rs74111611	T	C	T	C	-0.1471	-0.0260844	0.9603	NA	FALSE	FALSE	FALSE	ebi-a-GCST90013879	12	85607051	0.184553	407746	0.887602	Sjogren's syndrome (Firth correction) || id:ebi-a-GCST90013879	Sjogren's syndrome (Firth correction)	Sjogren's syndrome (Firth correction) || ||	TRUE	igd	12	85607051	0.0298	7.96e-07	14732	GCST90274830	Osteoprotegerin levels	TRUE	reported	2	1	TRUE
rs77507094	A	G	A	G	0.1965	0.179803	0.9791	NA	FALSE	FALSE	FALSE	ebi-a-GCST90013879	10	55029035	0.270592	407746	0.506383	Sjogren's syndrome (Firth correction) || id:ebi-a-GCST90013879	Sjogren's syndrome (Firth correction)	Sjogren's syndrome (Firth correction) || ||	TRUE	igd	10	55029035	0.0429	4.64e-06	14726	GCST90274830	Osteoprotegerin levels	TRUE	reported	2	1	TRUE
rs9946923	T	C	T	C	0.172	-0.0629982	0.9707	NA	FALSE	FALSE	FALSE	ebi-a-GCST90013879	18	76523646	0.21443	407746	0.768914	Sjogren's syndrome (Firth correction) || id:ebi-a-GCST90013879	Sjogren's syndrome (Firth correction)	Sjogren's syndrome (Firth correction) || ||	TRUE	igd	18	76523646	0.0376	4.77e-06	13230	GCST90274830	Osteoprotegerin levels	TRUE	reported	2	1	TRUE
rs10164255	T	G	T	G	0.0556	-0.156046	0.408	NA	FALSE	FALSE	FALSE	ebi-a-GCST90013879	18	70532840	0.0749594	407746	0.0371698	Sjogren's syndrome (Firth correction) || id:ebi-a-GCST90013879	Sjogren's syndrome (Firth correction)	Sjogren's syndrome (Firth correction) || ||	TRUE	igd	18	70532840	0.0121	4.33e-06	14729	GCST90274791	Fms-related tyrosine kinase 3 ligand levels	TRUE	reported	2	1	TRUE
rs11212636	A	G	A	G	-0.0772	0.121326	0.4171	NA	FALSE	FALSE	FALSE	ebi-a-GCST90013879	11	108311965	0.0748816	407746	0.105181	Sjogren's syndrome (Firth correction) || id:ebi-a-GCST90013879	Sjogren's syndrome (Firth correction)	Sjogren's syndrome (Firth correction) || ||	TRUE	igd	11	108311965	0.0117	4.16e-11	14723	GCST90274791	Fms-related tyrosine kinase 3 ligand levels	TRUE	reported	2	1	TRUE
rs12338549	T	C	T	C	-0.0851	-0.0747895	0.1096	NA	FALSE	FALSE	FALSE	ebi-a-GCST90013879	9	94348687	0.124239	407746	0.547186	Sjogren's syndrome (Firth correction) || id:ebi-a-GCST90013879	Sjogren's syndrome (Firth correction)	Sjogren's syndrome (Firth correction) || ||	TRUE	igd	9	94348687	0.0186	4.76e-06	14719	GCST90274791	Fms-related tyrosine kinase 3 ligand levels	TRUE	reported	2	1	TRUE
rs1379304	T	C	T	C	0.0603	0.0156665	0.3741	NA	FALSE	FALSE	FALSE	ebi-a-GCST90013879	5	6289394	0.078334	407746	0.841483	Sjogren's syndrome (Firth correction) || id:ebi-a-GCST90013879	Sjogren's syndrome (Firth correction)	Sjogren's syndrome (Firth correction) || ||	TRUE	igd	5	6289394	0.0127	2.05e-06	14286	GCST90274791	Fms-related tyrosine kinase 3 ligand levels	TRUE	reported	2	1	TRUE
rs141117375	T	C	T	C	-0.1519	0.0496385	0.0364	NA	FALSE	FALSE	FALSE	ebi-a-GCST90013879	11	62294309	0.19864	407746	0.802671	Sjogren's syndrome (Firth correction) || id:ebi-a-GCST90013879	Sjogren's syndrome (Firth correction)	Sjogren's syndrome (Firth correction) || ||	TRUE	igd	11	62294309	0.0331	4.45e-06	14286	GCST90274791	Fms-related tyrosine kinase 3 ligand levels	TRUE	reported	2	1	TRUE
rs17272847	A	G	A	G	0.1179	0.166183	0.0907	NA	FALSE	FALSE	FALSE	ebi-a-GCST90013879	19	49979398	0.130779	407746	0.203831	Sjogren's syndrome (Firth correction) || id:ebi-a-GCST90013879	Sjogren's syndrome (Firth correction)	Sjogren's syndrome (Firth correction) || ||	TRUE	igd	19	49979398	0.022	8.36e-08	13222	GCST90274791	Fms-related tyrosine kinase 3 ligand levels	TRUE	reported	2	1	TRUE
rs185979634	T	C	T	C	0.1483	-0.195845	0.9513	NA	FALSE	FALSE	FALSE	ebi-a-GCST90013879	10	101403323	0.173771	407746	0.259731	Sjogren's syndrome (Firth correction) || id:ebi-a-GCST90013879	Sjogren's syndrome (Firth correction)	Sjogren's syndrome (Firth correction) || ||	TRUE	igd	10	101403323	0.0306	1.26e-06	12847	GCST90274791	Fms-related tyrosine kinase 3 ligand levels	TRUE	reported	2	1	TRUE
rs1866051	T	C	T	C	-0.0746	0.0579604	0.4771	NA	FALSE	FALSE	FALSE	ebi-a-GCST90013879	2	65602149	0.0735156	407746	0.430457	Sjogren's syndrome (Firth correction) || id:ebi-a-GCST90013879	Sjogren's syndrome (Firth correction)	Sjogren's syndrome (Firth correction) || ||	TRUE	igd	2	65602149	0.0115	8.76e-11	14732	GCST90274791	Fms-related tyrosine kinase 3 ligand levels	TRUE	reported	2	1	TRUE
rs192857133	T	C	T	C	0.1812	-0.0133903	0.026	NA	FALSE	FALSE	FALSE	ebi-a-GCST90013879	9	243950	0.234113	407746	0.954389	Sjogren's syndrome (Firth correction) || id:ebi-a-GCST90013879	Sjogren's syndrome (Firth correction)	Sjogren's syndrome (Firth correction) || ||	TRUE	igd	9	243950	0.0386	2.68e-06	14727	GCST90274791	Fms-related tyrosine kinase 3 ligand levels	TRUE	reported	2	1	TRUE
rs218265	T	C	T	C	0.0833	0.0244123	0.8361	NA	FALSE	FALSE	FALSE	ebi-a-GCST90013879	4	55408999	0.102667	407746	0.812051	Sjogren's syndrome (Firth correction) || id:ebi-a-GCST90013879	Sjogren's syndrome (Firth correction)	Sjogren's syndrome (Firth correction) || ||	TRUE	igd	4	55408999	0.016	1.93e-07	14731	GCST90274791	Fms-related tyrosine kinase 3 ligand levels	TRUE	reported	2	1	TRUE
rs28533776	A	G	A	G	-0.0749	-0.0342157	0.1924	NA	FALSE	FALSE	FALSE	ebi-a-GCST90013879	7	3914756	0.0931513	407746	0.713385	Sjogren's syndrome (Firth correction) || id:ebi-a-GCST90013879	Sjogren's syndrome (Firth correction)	Sjogren's syndrome (Firth correction) || ||	TRUE	igd	7	3914756	0.0147	3.48e-07	14731	GCST90274791	Fms-related tyrosine kinase 3 ligand levels	TRUE	reported	2	1	TRUE
rs55633025	A	G	A	G	0.0725	0.0490896	0.4738	NA	FALSE	FALSE	FALSE	ebi-a-GCST90013879	1	159890969	0.0739718	407746	0.50693	Sjogren's syndrome (Firth correction) || id:ebi-a-GCST90013879	Sjogren's syndrome (Firth correction)	Sjogren's syndrome (Firth correction) || ||	TRUE	igd	1	159890969	0.0129	1.91e-08	12404	GCST90274791	Fms-related tyrosine kinase 3 ligand levels	TRUE	reported	2	1	TRUE
rs57191857	A	G	A	G	-0.1429	-0.0821923	0.9571	NA	FALSE	FALSE	FALSE	ebi-a-GCST90013879	9	10640144	0.182319	407746	0.652122	Sjogren's syndrome (Firth correction) || id:ebi-a-GCST90013879	Sjogren's syndrome (Firth correction)	Sjogren's syndrome (Firth correction) || ||	TRUE	igd	9	10640144	0.0299	1.76e-06	14734	GCST90274791	Fms-related tyrosine kinase 3 ligand levels	TRUE	reported	2	1	TRUE
rs575588389	A	G	A	G	-0.0904	0.247872	0.8501	NA	FALSE	FALSE	FALSE	ebi-a-GCST90013879	4	20519864	0.110949	407746	0.022183	Sjogren's syndrome (Firth correction) || id:ebi-a-GCST90013879	Sjogren's syndrome (Firth correction)	Sjogren's syndrome (Firth correction) || ||	TRUE	igd	4	20519864	0.0192	2.5e-06	12129	GCST90274791	Fms-related tyrosine kinase 3 ligand levels	TRUE	reported	2	1	TRUE
rs61792394	A	G	A	G	-0.1569	0.199429	0.9624	NA	FALSE	FALSE	FALSE	ebi-a-GCST90013879	3	170851052	0.177656	407746	0.261626	Sjogren's syndrome (Firth correction) || id:ebi-a-GCST90013879	Sjogren's syndrome (Firth correction)	Sjogren's syndrome (Firth correction) || ||	TRUE	igd	3	170851052	0.0338	3.45e-06	14286	GCST90274791	Fms-related tyrosine kinase 3 ligand levels	TRUE	reported	2	1	TRUE
rs6453962	T	C	T	C	-0.0559	0.173394	0.4699	NA	FALSE	FALSE	FALSE	ebi-a-GCST90013879	6	77907355	0.0721638	407746	0.0169899	Sjogren's syndrome (Firth correction) || id:ebi-a-GCST90013879	Sjogren's syndrome (Firth correction)	Sjogren's syndrome (Firth correction) || ||	TRUE	igd	6	77907355	0.0117	1.77e-06	14732	GCST90274791	Fms-related tyrosine kinase 3 ligand levels	TRUE	reported	2	1	TRUE
rs6925032	A	C	A	C	0.0676	-0.0237085	0.326	NA	FALSE	FALSE	FALSE	ebi-a-GCST90013879	6	91008027	0.0774498	407746	0.759518	Sjogren's syndrome (Firth correction) || id:ebi-a-GCST90013879	Sjogren's syndrome (Firth correction)	Sjogren's syndrome (Firth correction) || ||	TRUE	igd	6	91008027	0.0128	1.28e-07	14286	GCST90274791	Fms-related tyrosine kinase 3 ligand levels	TRUE	reported	2	1	TRUE
rs72681653	A	G	A	G	0.1302	-0.147104	0.9447	NA	FALSE	FALSE	FALSE	ebi-a-GCST90013879	14	51156734	0.179371	407746	0.412154	Sjogren's syndrome (Firth correction) || id:ebi-a-GCST90013879	Sjogren's syndrome (Firth correction)	Sjogren's syndrome (Firth correction) || ||	TRUE	igd	14	51156734	0.0266	9.84e-07	14734	GCST90274791	Fms-related tyrosine kinase 3 ligand levels	TRUE	reported	2	1	TRUE
rs74722523	T	C	T	C	0.3529	-0.44475	0.9914	NA	FALSE	FALSE	FALSE	ebi-a-GCST90013879	10	105351013	0.410455	407746	0.278563	Sjogren's syndrome (Firth correction) || id:ebi-a-GCST90013879	Sjogren's syndrome (Firth correction)	Sjogren's syndrome (Firth correction) || ||	TRUE	igd	10	105351013	0.076	3.43e-06	11437	GCST90274791	Fms-related tyrosine kinase 3 ligand levels	TRUE	reported	2	1	TRUE
rs7624160	T	G	T	G	-0.1061	0.04603	0.6093	NA	FALSE	FALSE	FALSE	ebi-a-GCST90013879	3	128381886	0.0757965	407746	0.543662	Sjogren's syndrome (Firth correction) || id:ebi-a-GCST90013879	Sjogren's syndrome (Firth correction)	Sjogren's syndrome (Firth correction) || ||	TRUE	igd	3	128381886	0.0119	4.84e-19	14719	GCST90274791	Fms-related tyrosine kinase 3 ligand levels	TRUE	reported	2	1	TRUE
rs7625643	A	G	A	G	0.0611	0.0556329	0.5605	NA	FALSE	FALSE	FALSE	ebi-a-GCST90013879	3	141150026	0.0749515	407746	0.457934	Sjogren's syndrome (Firth correction) || id:ebi-a-GCST90013879	Sjogren's syndrome (Firth correction)	Sjogren's syndrome (Firth correction) || ||	TRUE	igd	3	141150026	0.0129	2.18e-06	12404	GCST90274791	Fms-related tyrosine kinase 3 ligand levels	TRUE	reported	2	1	TRUE
rs76428106	T	C	T	C	-1.1019	-0.212695	0.9832	NA	FALSE	FALSE	FALSE	ebi-a-GCST90013879	13	28604007	0.339577	407746	0.531084	Sjogren's syndrome (Firth correction) || id:ebi-a-GCST90013879	Sjogren's syndrome (Firth correction)	Sjogren's syndrome (Firth correction) || ||	TRUE	igd	13	28604007	0.0524	3.59e-98	13799	GCST90274791	Fms-related tyrosine kinase 3 ligand levels	TRUE	reported	2	1	TRUE
rs7726159	A	C	A	C	-0.1191	-0.124187	0.3326	NA	FALSE	FALSE	FALSE	ebi-a-GCST90013879	5	1282319	0.0789153	407746	0.115563	Sjogren's syndrome (Firth correction) || id:ebi-a-GCST90013879	Sjogren's syndrome (Firth correction)	Sjogren's syndrome (Firth correction) || ||	TRUE	igd	5	1282319	0.0128	1.34e-20	14733	GCST90274791	Fms-related tyrosine kinase 3 ligand levels	TRUE	reported	2	1	TRUE
rs78429945	T	G	T	G	0.0884	0.105238	0.1818	NA	FALSE	FALSE	FALSE	ebi-a-GCST90013879	20	30439298	0.0979231	407746	0.282508	Sjogren's syndrome (Firth correction) || id:ebi-a-GCST90013879	Sjogren's syndrome (Firth correction)	Sjogren's syndrome (Firth correction) || ||	TRUE	igd	20	30439298	0.016	3.29e-08	14286	GCST90274791	Fms-related tyrosine kinase 3 ligand levels	TRUE	reported	2	1	TRUE
rs9381118	T	C	T	C	0.0643	-0.071909	0.2577	NA	FALSE	FALSE	FALSE	ebi-a-GCST90013879	6	41985436	0.0839249	407746	0.391541	Sjogren's syndrome (Firth correction) || id:ebi-a-GCST90013879	Sjogren's syndrome (Firth correction)	Sjogren's syndrome (Firth correction) || ||	TRUE	igd	6	41985436	0.0136	2.27e-06	14285	GCST90274791	Fms-related tyrosine kinase 3 ligand levels	TRUE	reported	2	1	TRUE
rs10191831	T	C	T	C	-0.0591	-0.0632358	0.4361	NA	FALSE	FALSE	FALSE	ebi-a-GCST90013879	2	41864408	0.0751392	407746	0.400022	Sjogren's syndrome (Firth correction) || id:ebi-a-GCST90013879	Sjogren's syndrome (Firth correction)	Sjogren's syndrome (Firth correction) || ||	TRUE	igd	2	41864408	0.0125	2.27e-06	12403	GCST90274785	Delta and Notch-like epidermal growth factor-related receptor levels	TRUE	reported	2	1	TRUE
rs1133851	A	G	A	G	-0.0664	0.0512814	0.2533	NA	FALSE	FALSE	FALSE	ebi-a-GCST90013879	18	3722038	0.087816	407746	0.559245	Sjogren's syndrome (Firth correction) || id:ebi-a-GCST90013879	Sjogren's syndrome (Firth correction)	Sjogren's syndrome (Firth correction) || ||	TRUE	igd	18	3722038	0.0142	2.92e-06	14286	GCST90274785	Delta and Notch-like epidermal growth factor-related receptor levels	TRUE	reported	2	1	TRUE
rs116179073	T	C	T	C	-0.2481	0.118854	0.0138	NA	FALSE	FALSE	FALSE	ebi-a-GCST90013879	12	31458615	0.289091	407746	0.680976	Sjogren's syndrome (Firth correction) || id:ebi-a-GCST90013879	Sjogren's syndrome (Firth correction)	Sjogren's syndrome (Firth correction) || ||	TRUE	igd	12	31458615	0.0537	3.84e-06	13800	GCST90274785	Delta and Notch-like epidermal growth factor-related receptor levels	TRUE	reported	2	1	TRUE
rs13107325	T	C	T	C	0.1066	0.0626963	0.0697	NA	FALSE	FALSE	FALSE	ebi-a-GCST90013879	4	103188709	0.139785	407746	0.653778	Sjogren's syndrome (Firth correction) || id:ebi-a-GCST90013879	Sjogren's syndrome (Firth correction)	Sjogren's syndrome (Firth correction) || ||	TRUE	igd	4	103188709	0.0233	4.76e-06	14732	GCST90274785	Delta and Notch-like epidermal growth factor-related receptor levels	TRUE	reported	2	1	TRUE
rs194746	T	C	T	C	0.0528	0.0730052	0.4849	NA	FALSE	FALSE	FALSE	ebi-a-GCST90013879	14	69282887	0.0738256	407746	0.322718	Sjogren's syndrome (Firth correction) || id:ebi-a-GCST90013879	Sjogren's syndrome (Firth correction)	Sjogren's syndrome (Firth correction) || ||	TRUE	igd	14	69282887	0.0112	2.43e-06	14723	GCST90274785	Delta and Notch-like epidermal growth factor-related receptor levels	TRUE	reported	2	1	TRUE
rs207671	A	G	A	G	0.1016	0.033286	0.5359	NA	FALSE	FALSE	FALSE	ebi-a-GCST90013879	2	230256586	0.0742727	407746	0.654038	Sjogren's syndrome (Firth correction) || id:ebi-a-GCST90013879	Sjogren's syndrome (Firth correction)	Sjogren's syndrome (Firth correction) || ||	TRUE	igd	2	230256586	0.0117	3.83e-18	14287	GCST90274785	Delta and Notch-like epidermal growth factor-related receptor levels	TRUE	reported	2	1	TRUE
rs2837988	A	C	A	C	0.0576	-0.0912568	0.3578	NA	FALSE	FALSE	FALSE	ebi-a-GCST90013879	21	42619544	0.0775106	407746	0.239057	Sjogren's syndrome (Firth correction) || id:ebi-a-GCST90013879	Sjogren's syndrome (Firth correction)	Sjogren's syndrome (Firth correction) || ||	TRUE	igd	21	42619544	0.0118	1.05e-06	14733	GCST90274785	Delta and Notch-like epidermal growth factor-related receptor levels	TRUE	reported	2	1	TRUE
rs28689968	T	C	T	C	0.0918	0.0594201	0.1074	NA	FALSE	FALSE	FALSE	ebi-a-GCST90013879	17	47247257	0.121692	407746	0.625348	Sjogren's syndrome (Firth correction) || id:ebi-a-GCST90013879	Sjogren's syndrome (Firth correction)	Sjogren's syndrome (Firth correction) || ||	TRUE	igd	17	47247257	0.0184	6.07e-07	14733	GCST90274785	Delta and Notch-like epidermal growth factor-related receptor levels	TRUE	reported	2	1	TRUE
rs35032874	T	G	T	G	0.132	-0.13649	0.7027	NA	FALSE	FALSE	FALSE	ebi-a-GCST90013879	2	230309360	0.0819903	407746	0.095971	Sjogren's syndrome (Firth correction) || id:ebi-a-GCST90013879	Sjogren's syndrome (Firth correction)	Sjogren's syndrome (Firth correction) || ||	TRUE	igd	2	230309360	0.0132	1.52e-23	14287	GCST90274785	Delta and Notch-like epidermal growth factor-related receptor levels	TRUE	reported	2	1	TRUE
rs75685422	T	C	T	C	0.0879	-0.223088	0.1139	NA	FALSE	FALSE	FALSE	ebi-a-GCST90013879	14	95752666	0.114526	407746	0.0514245	Sjogren's syndrome (Firth correction) || id:ebi-a-GCST90013879	Sjogren's syndrome (Firth correction)	Sjogren's syndrome (Firth correction) || ||	TRUE	igd	14	95752666	0.0186	2.29e-06	14287	GCST90274785	Delta and Notch-like epidermal growth factor-related receptor levels	TRUE	reported	2	1	TRUE
rs9289590	T	C	T	C	-0.0652	0.0640876	0.7033	NA	FALSE	FALSE	FALSE	ebi-a-GCST90013879	3	139639117	0.0824575	407746	0.437029	Sjogren's syndrome (Firth correction) || id:ebi-a-GCST90013879	Sjogren's syndrome (Firth correction)	Sjogren's syndrome (Firth correction) || ||	TRUE	igd	3	139639117	0.0142	4.4e-06	12404	GCST90274785	Delta and Notch-like epidermal growth factor-related receptor levels	TRUE	reported	2	1	TRUE
rs9967959	T	G	T	G	0.0718	-0.00578108	0.1718	NA	FALSE	FALSE	FALSE	ebi-a-GCST90013879	21	28101979	0.100713	407746	0.954225	Sjogren's syndrome (Firth correction) || id:ebi-a-GCST90013879	Sjogren's syndrome (Firth correction)	Sjogren's syndrome (Firth correction) || ||	TRUE	igd	21	28101979	0.0152	2.32e-06	14731	GCST90274785	Delta and Notch-like epidermal growth factor-related receptor levels	TRUE	reported	2	1	TRUE
rs10211598	T	C	T	C	-0.0628	0.0523892	0.6354	NA	FALSE	FALSE	FALSE	ebi-a-GCST90013879	2	137066601	0.0798534	407746	0.511781	Sjogren's syndrome (Firth correction) || id:ebi-a-GCST90013879	Sjogren's syndrome (Firth correction)	Sjogren's syndrome (Firth correction) || ||	TRUE	igd	2	137066601	0.0137	4.56e-06	11770	GCST90274842	Tumor necrosis factor ligand superfamily member 14 levels	TRUE	reported	2	1	TRUE
rs11085155	A	G	A	G	-0.0811	0.0455455	0.1772	NA	FALSE	FALSE	FALSE	ebi-a-GCST90013879	19	5968688	0.101525	407746	0.653711	Sjogren's syndrome (Firth correction) || id:ebi-a-GCST90013879	Sjogren's syndrome (Firth correction)	Sjogren's syndrome (Firth correction) || ||	TRUE	igd	19	5968688	0.0176	4.07e-06	11774	GCST90274842	Tumor necrosis factor ligand superfamily member 14 levels	TRUE	reported	2	1	TRUE
rs11105725	T	C	T	C	-0.0683	0.0603575	0.3338	NA	FALSE	FALSE	FALSE	ebi-a-GCST90013879	12	91045724	0.0804139	407746	0.452902	Sjogren's syndrome (Firth correction) || id:ebi-a-GCST90013879	Sjogren's syndrome (Firth correction)	Sjogren's syndrome (Firth correction) || ||	TRUE	igd	12	91045724	0.0147	3.38e-06	11345	GCST90274842	Tumor necrosis factor ligand superfamily member 14 levels	TRUE	reported	2	1	TRUE
rs11569551	A	G	A	G	0.2584	-0.0334096	0.0429	NA	FALSE	FALSE	FALSE	ebi-a-GCST90013879	19	6682873	0.182229	407746	0.854532	Sjogren's syndrome (Firth correction) || id:ebi-a-GCST90013879	Sjogren's syndrome (Firth correction)	Sjogren's syndrome (Firth correction) || ||	TRUE	igd	19	6682873	0.0327	2.74e-15	11793	GCST90274842	Tumor necrosis factor ligand superfamily member 14 levels	TRUE	reported	2	1	TRUE
rs115950744	A	G	A	G	-0.2574	-0.0613928	0.0213	NA	FALSE	FALSE	FALSE	ebi-a-GCST90013879	6	56788897	0.256871	407746	0.811104	Sjogren's syndrome (Firth correction) || id:ebi-a-GCST90013879	Sjogren's syndrome (Firth correction)	Sjogren's syndrome (Firth correction) || ||	TRUE	igd	6	56788897	0.0506	3.64e-07	11302	GCST90274842	Tumor necrosis factor ligand superfamily member 14 levels	TRUE	reported	2	1	TRUE
rs117720118	T	G	T	G	-0.1456	0.0334356	0.0551	NA	FALSE	FALSE	FALSE	ebi-a-GCST90013879	8	36844946	0.158027	407746	0.832433	Sjogren's syndrome (Firth correction) || id:ebi-a-GCST90013879	Sjogren's syndrome (Firth correction)	Sjogren's syndrome (Firth correction) || ||	TRUE	igd	8	36844946	0.0303	1.55e-06	11773	GCST90274842	Tumor necrosis factor ligand superfamily member 14 levels	TRUE	reported	2	1	TRUE
rs11950562	A	C	A	C	0.0785	0.0515899	0.5494	NA	FALSE	FALSE	FALSE	ebi-a-GCST90013879	5	131652529	0.0734694	407746	0.482556	Sjogren's syndrome (Firth correction) || id:ebi-a-GCST90013879	Sjogren's syndrome (Firth correction)	Sjogren's syndrome (Firth correction) || ||	TRUE	igd	5	131652529	0.0132	2.73e-09	11793	GCST90274842	Tumor necrosis factor ligand superfamily member 14 levels	TRUE	reported	2	1	TRUE
rs1461044	T	C	T	C	-0.1519	0.248388	0.0635	NA	FALSE	FALSE	FALSE	ebi-a-GCST90013879	12	74925803	0.208087	407746	0.232606	Sjogren's syndrome (Firth correction) || id:ebi-a-GCST90013879	Sjogren's syndrome (Firth correction)	Sjogren's syndrome (Firth correction) || ||	TRUE	igd	12	74925803	0.0316	1.53e-06	11792	GCST90274842	Tumor necrosis factor ligand superfamily member 14 levels	TRUE	reported	2	1	TRUE
rs147119146	A	C	A	C	-0.2421	-0.44713	0.0299	NA	FALSE	FALSE	FALSE	ebi-a-GCST90013879	4	125709779	0.534599	407746	0.402939	Sjogren's syndrome (Firth correction) || id:ebi-a-GCST90013879	Sjogren's syndrome (Firth correction)	Sjogren's syndrome (Firth correction) || ||	TRUE	igd	4	125709779	0.0498	1.17e-06	11788	GCST90274842	Tumor necrosis factor ligand superfamily member 14 levels	TRUE	reported	2	1	TRUE
rs184708984	T	C	T	C	-0.6334	0.681016	0.0083	NA	FALSE	FALSE	FALSE	ebi-a-GCST90013879	15	23989218	0.395886	407746	0.0853906	Sjogren's syndrome (Firth correction) || id:ebi-a-GCST90013879	Sjogren's syndrome (Firth correction)	Sjogren's syndrome (Firth correction) || ||	TRUE	igd	15	23989218	0.1109	1.12e-08	6942	GCST90274842	Tumor necrosis factor ligand superfamily member 14 levels	TRUE	reported	2	1	TRUE
rs2738591	T	C	T	C	-0.063	-0.00775796	0.5474	NA	FALSE	FALSE	FALSE	ebi-a-GCST90013879	16	78681855	0.0742986	407746	0.916839	Sjogren's syndrome (Firth correction) || id:ebi-a-GCST90013879	Sjogren's syndrome (Firth correction)	Sjogren's syndrome (Firth correction) || ||	TRUE	igd	16	78681855	0.0133	2.17e-06	11789	GCST90274842	Tumor necrosis factor ligand superfamily member 14 levels	TRUE	reported	2	1	TRUE
rs344560	T	C	T	C	-0.4894	0.0134187	0.0625	NA	FALSE	FALSE	FALSE	ebi-a-GCST90013879	19	6665020	0.160487	407746	0.933365	Sjogren's syndrome (Firth correction) || id:ebi-a-GCST90013879	Sjogren's syndrome (Firth correction)	Sjogren's syndrome (Firth correction) || ||	TRUE	igd	19	6665020	0.0273	7.29e-72	11793	GCST90274842	Tumor necrosis factor ligand superfamily member 14 levels	TRUE	reported	2	1	TRUE
rs4772260	T	C	T	C	0.0619	0.004505	0.5736	NA	FALSE	FALSE	FALSE	ebi-a-GCST90013879	13	100645723	0.0758833	407746	0.952659	Sjogren's syndrome (Firth correction) || id:ebi-a-GCST90013879	Sjogren's syndrome (Firth correction)	Sjogren's syndrome (Firth correction) || ||	TRUE	igd	13	100645723	0.0135	4.54e-06	11790	GCST90274842	Tumor necrosis factor ligand superfamily member 14 levels	TRUE	reported	2	1	TRUE
rs59801342	A	G	A	G	0.229	-0.368148	0.024	NA	FALSE	FALSE	FALSE	ebi-a-GCST90013879	9	132432461	0.260148	407746	0.157025	Sjogren's syndrome (Firth correction) || id:ebi-a-GCST90013879	Sjogren's syndrome (Firth correction)	Sjogren's syndrome (Firth correction) || ||	TRUE	igd	9	132432461	0.0497	4.07e-06	10721	GCST90274842	Tumor necrosis factor ligand superfamily member 14 levels	TRUE	reported	2	1	TRUE
rs74600570	T	C	T	C	-0.2255	0.13435	0.0287	NA	FALSE	FALSE	FALSE	ebi-a-GCST90013879	15	79463978	0.269994	407746	0.618763	Sjogren's syndrome (Firth correction) || id:ebi-a-GCST90013879	Sjogren's syndrome (Firth correction)	Sjogren's syndrome (Firth correction) || ||	TRUE	igd	15	79463978	0.0472	1.77e-06	11778	GCST90274842	Tumor necrosis factor ligand superfamily member 14 levels	TRUE	reported	2	1	TRUE
rs76688046	T	C	T	C	0.1032	-0.0501466	0.8112	NA	FALSE	FALSE	FALSE	ebi-a-GCST90013879	19	29938464	0.106596	407746	0.638042	Sjogren's syndrome (Firth correction) || id:ebi-a-GCST90013879	Sjogren's syndrome (Firth correction)	Sjogren's syndrome (Firth correction) || ||	TRUE	igd	19	29938464	0.0215	1.59e-06	7942	GCST90274842	Tumor necrosis factor ligand superfamily member 14 levels	TRUE	reported	2	1	TRUE
rs7688836	A	G	A	G	-0.0818	0.154105	0.2019	NA	FALSE	FALSE	FALSE	ebi-a-GCST90013879	4	94769686	0.0949869	407746	0.104722	Sjogren's syndrome (Firth correction) || id:ebi-a-GCST90013879	Sjogren's syndrome (Firth correction)	Sjogren's syndrome (Firth correction) || ||	TRUE	igd	4	94769686	0.0166	8.32e-07	11791	GCST90274842	Tumor necrosis factor ligand superfamily member 14 levels	TRUE	reported	2	1	TRUE
rs78336300	A	C	A	C	0.2392	0.443182	0.0209	NA	FALSE	FALSE	FALSE	ebi-a-GCST90013879	8	27416526	0.301972	407746	0.142205	Sjogren's syndrome (Firth correction) || id:ebi-a-GCST90013879	Sjogren's syndrome (Firth correction)	Sjogren's syndrome (Firth correction) || ||	TRUE	igd	8	27416526	0.0522	4.6e-06	10917	GCST90274842	Tumor necrosis factor ligand superfamily member 14 levels	TRUE	reported	2	1	TRUE
rs79233212	A	G	A	G	-0.2358	0.298832	0.023	NA	FALSE	FALSE	FALSE	ebi-a-GCST90013879	8	99636603	0.281873	407746	0.28907	Sjogren's syndrome (Firth correction) || id:ebi-a-GCST90013879	Sjogren's syndrome (Firth correction)	Sjogren's syndrome (Firth correction) || ||	TRUE	igd	8	99636603	0.0506	3.16e-06	11345	GCST90274842	Tumor necrosis factor ligand superfamily member 14 levels	TRUE	reported	2	1	TRUE
rs79791117	T	C	T	C	-0.2336	0.117873	0.9787	NA	FALSE	FALSE	FALSE	ebi-a-GCST90013879	10	111146614	0.255435	407746	0.644469	Sjogren's syndrome (Firth correction) || id:ebi-a-GCST90013879	Sjogren's syndrome (Firth correction)	Sjogren's syndrome (Firth correction) || ||	TRUE	igd	10	111146614	0.0511	4.84e-06	10903	GCST90274842	Tumor necrosis factor ligand superfamily member 14 levels	TRUE	reported	2	1	TRUE
rs9295562	T	C	T	C	-0.0651	0.0694159	0.3144	NA	FALSE	FALSE	FALSE	ebi-a-GCST90013879	6	22713651	0.0801227	407746	0.386288	Sjogren's syndrome (Firth correction) || id:ebi-a-GCST90013879	Sjogren's syndrome (Firth correction)	Sjogren's syndrome (Firth correction) || ||	TRUE	igd	6	22713651	0.0141	3.89e-06	11771	GCST90274842	Tumor necrosis factor ligand superfamily member 14 levels	TRUE	reported	2	1	TRUE
rs9961731	A	G	A	G	0.1048	0.0392944	0.1883	NA	FALSE	FALSE	FALSE	ebi-a-GCST90013879	18	11626563	0.102365	407746	0.701077	Sjogren's syndrome (Firth correction) || id:ebi-a-GCST90013879	Sjogren's syndrome (Firth correction)	Sjogren's syndrome (Firth correction) || ||	TRUE	igd	18	11626563	0.0208	4.69e-07	9461	GCST90274842	Tumor necrosis factor ligand superfamily member 14 levels	TRUE	reported	2	1	TRUE
rs9962377	T	C	T	C	-0.0905	-0.0148989	0.1483	NA	FALSE	FALSE	FALSE	ebi-a-GCST90013879	18	70105531	0.101977	407746	0.883842	Sjogren's syndrome (Firth correction) || id:ebi-a-GCST90013879	Sjogren's syndrome (Firth correction)	Sjogren's syndrome (Firth correction) || ||	TRUE	igd	18	70105531	0.0186	1.14e-06	11793	GCST90274842	Tumor necrosis factor ligand superfamily member 14 levels	TRUE	reported	2	1	TRUE
rs10499604	T	C	T	C	0.058	-0.0395998	0.3266	NA	FALSE	FALSE	FALSE	ebi-a-GCST90013879	7	38626562	0.0778001	407746	0.610756	Sjogren's syndrome (Firth correction) || id:ebi-a-GCST90013879	Sjogren's syndrome (Firth correction)	Sjogren's syndrome (Firth correction) || ||	TRUE	igd	7	38626562	0.0125	3.48e-06	14730	GCST90274835	Signaling lymphocytic activation molecule levels	TRUE	reported	2	1	TRUE
rs11065264	T	G	T	G	0.0569	-0.0585806	0.5251	NA	FALSE	FALSE	FALSE	ebi-a-GCST90013879	12	121218380	0.0734799	407746	0.425315	Sjogren's syndrome (Firth correction) || id:ebi-a-GCST90013879	Sjogren's syndrome (Firth correction)	Sjogren's syndrome (Firth correction) || ||	TRUE	igd	12	121218380	0.0123	3.73e-06	12848	GCST90274835	Signaling lymphocytic activation molecule levels	TRUE	reported	2	1	TRUE
rs111865527	T	C	T	C	0.2712	-0.367691	0.9863	NA	FALSE	FALSE	FALSE	ebi-a-GCST90013879	13	26736047	0.306392	407746	0.230113	Sjogren's syndrome (Firth correction) || id:ebi-a-GCST90013879	Sjogren's syndrome (Firth correction)	Sjogren's syndrome (Firth correction) || ||	TRUE	igd	13	26736047	0.0569	1.88e-06	14244	GCST90274835	Signaling lymphocytic activation molecule levels	TRUE	reported	2	1	TRUE
rs112742549	T	C	T	C	0.2421	-0.490781	0.9791	NA	FALSE	FALSE	FALSE	ebi-a-GCST90013879	13	107639422	0.30155	407746	0.103626	Sjogren's syndrome (Firth correction) || id:ebi-a-GCST90013879	Sjogren's syndrome (Firth correction)	Sjogren's syndrome (Firth correction) || ||	TRUE	igd	13	107639422	0.0506	1.71e-06	13499	GCST90274835	Signaling lymphocytic activation molecule levels	TRUE	reported	2	1	TRUE
rs12058421	A	C	A	C	-0.1256	0.0215652	0.1616	NA	FALSE	FALSE	FALSE	ebi-a-GCST90013879	1	160581152	0.0995268	407746	0.82846	Sjogren's syndrome (Firth correction) || id:ebi-a-GCST90013879	Sjogren's syndrome (Firth correction)	Sjogren's syndrome (Firth correction) || ||	TRUE	igd	1	160581152	0.0159	2.8e-15	14731	GCST90274835	Signaling lymphocytic activation molecule levels	TRUE	reported	2	1	TRUE
rs13014154	A	G	A	G	-0.0612	-0.0243392	0.3695	NA	FALSE	FALSE	FALSE	ebi-a-GCST90013879	2	62575443	0.0767601	407746	0.751182	Sjogren's syndrome (Firth correction) || id:ebi-a-GCST90013879	Sjogren's syndrome (Firth correction)	Sjogren's syndrome (Firth correction) || ||	TRUE	igd	2	62575443	0.0123	6.5e-07	14285	GCST90274835	Signaling lymphocytic activation molecule levels	TRUE	reported	2	1	TRUE
rs13147502	A	G	A	G	-0.0609	0.0737114	0.5964	NA	FALSE	FALSE	FALSE	ebi-a-GCST90013879	4	106143797	0.0769222	407746	0.337932	Sjogren's syndrome (Firth correction) || id:ebi-a-GCST90013879	Sjogren's syndrome (Firth correction)	Sjogren's syndrome (Firth correction) || ||	TRUE	igd	4	106143797	0.0127	1.62e-06	12843	GCST90274835	Signaling lymphocytic activation molecule levels	TRUE	reported	2	1	TRUE
rs138657007	A	G	A	G	-0.2863	0.338272	0.0181	NA	FALSE	FALSE	FALSE	ebi-a-GCST90013879	10	66091335	0.291049	407746	0.245134	Sjogren's syndrome (Firth correction) || id:ebi-a-GCST90013879	Sjogren's syndrome (Firth correction)	Sjogren's syndrome (Firth correction) || ||	TRUE	igd	10	66091335	0.0577	6.98e-07	12790	GCST90274835	Signaling lymphocytic activation molecule levels	TRUE	reported	2	1	TRUE
rs147616029	T	C	T	C	-0.0644	0.176989	0.3774	NA	FALSE	FALSE	FALSE	ebi-a-GCST90013879	14	87822926	0.0728429	407746	0.0163505	Sjogren's syndrome (Firth correction) || id:ebi-a-GCST90013879	Sjogren's syndrome (Firth correction)	Sjogren's syndrome (Firth correction) || ||	TRUE	igd	14	87822926	0.0128	4.87e-07	12850	GCST90274835	Signaling lymphocytic activation molecule levels	TRUE	reported	2	1	TRUE
rs149092077	A	G	A	G	-0.3592	0.0601534	0.9888	NA	FALSE	FALSE	FALSE	ebi-a-GCST90013879	18	59233474	0.368444	407746	0.870311	Sjogren's syndrome (Firth correction) || id:ebi-a-GCST90013879	Sjogren's syndrome (Firth correction)	Sjogren's syndrome (Firth correction) || ||	TRUE	igd	18	59233474	0.073	8.63e-07	11137	GCST90274835	Signaling lymphocytic activation molecule levels	TRUE	reported	2	1	TRUE
rs1609310	T	G	T	G	-0.0557	0.0450162	0.5136	NA	FALSE	FALSE	FALSE	ebi-a-GCST90013879	15	55294543	0.0743752	407746	0.545007	Sjogren's syndrome (Firth correction) || id:ebi-a-GCST90013879	Sjogren's syndrome (Firth correction)	Sjogren's syndrome (Firth correction) || ||	TRUE	igd	15	55294543	0.012	3.46e-06	14286	GCST90274835	Signaling lymphocytic activation molecule levels	TRUE	reported	2	1	TRUE
rs192245879	A	G	A	G	0.3328	-0.162239	0.989	NA	FALSE	FALSE	FALSE	ebi-a-GCST90013879	2	216910771	0.354601	407746	0.647293	Sjogren's syndrome (Firth correction) || id:ebi-a-GCST90013879	Sjogren's syndrome (Firth correction)	Sjogren's syndrome (Firth correction) || ||	TRUE	igd	2	216910771	0.0655	3.76e-07	13799	GCST90274835	Signaling lymphocytic activation molecule levels	TRUE	reported	2	1	TRUE
rs1972433	A	C	A	C	0.066	0.0746983	0.4501	NA	FALSE	FALSE	FALSE	ebi-a-GCST90013879	3	98605646	0.0741111	407746	0.313491	Sjogren's syndrome (Firth correction) || id:ebi-a-GCST90013879	Sjogren's syndrome (Firth correction)	Sjogren's syndrome (Firth correction) || ||	TRUE	igd	3	98605646	0.0132	5.73e-07	11333	GCST90274835	Signaling lymphocytic activation molecule levels	TRUE	reported	2	1	TRUE
rs2623960	T	C	T	C	0.0688	-0.0442853	0.2204	NA	FALSE	FALSE	FALSE	ebi-a-GCST90013879	6	152893441	0.0897569	407746	0.621736	Sjogren's syndrome (Firth correction) || id:ebi-a-GCST90013879	Sjogren's syndrome (Firth correction)	Sjogren's syndrome (Firth correction) || ||	TRUE	igd	6	152893441	0.0143	1.5e-06	14286	GCST90274835	Signaling lymphocytic activation molecule levels	TRUE	reported	2	1	TRUE
rs2790462	T	C	T	C	-0.0747	-0.0687489	0.2977	NA	FALSE	FALSE	FALSE	ebi-a-GCST90013879	10	28873202	0.0838473	407746	0.412256	Sjogren's syndrome (Firth correction) || id:ebi-a-GCST90013879	Sjogren's syndrome (Firth correction)	Sjogren's syndrome (Firth correction) || ||	TRUE	igd	10	28873202	0.0126	3.06e-09	14733	GCST90274835	Signaling lymphocytic activation molecule levels	TRUE	reported	2	1	TRUE
rs3184504	T	C	T	C	0.097	0.205767	0.4758	NA	FALSE	FALSE	FALSE	ebi-a-GCST90013879	12	111884608	0.071935	407746	0.00452991	Sjogren's syndrome (Firth correction) || id:ebi-a-GCST90013879	Sjogren's syndrome (Firth correction)	Sjogren's syndrome (Firth correction) || ||	TRUE	igd	12	111884608	0.013	8.55e-14	11783	GCST90274835	Signaling lymphocytic activation molecule levels	TRUE	reported	2	1	TRUE
rs35271532	A	G	A	G	-0.1486	0.324618	0.0449	NA	FALSE	FALSE	FALSE	ebi-a-GCST90013879	18	72388527	0.196701	407746	0.0988781	Sjogren's syndrome (Firth correction) || id:ebi-a-GCST90013879	Sjogren's syndrome (Firth correction)	Sjogren's syndrome (Firth correction) || ||	TRUE	igd	18	72388527	0.0324	4.51e-06	14286	GCST90274835	Signaling lymphocytic activation molecule levels	TRUE	reported	2	1	TRUE
rs3745163	A	C	A	C	0.0674	0.0488764	0.2299	NA	FALSE	FALSE	FALSE	ebi-a-GCST90013879	19	17337555	0.088139	407746	0.579211	Sjogren's syndrome (Firth correction) || id:ebi-a-GCST90013879	Sjogren's syndrome (Firth correction)	Sjogren's syndrome (Firth correction) || ||	TRUE	igd	19	17337555	0.0145	3.35e-06	13669	GCST90274835	Signaling lymphocytic activation molecule levels	TRUE	reported	2	1	TRUE
rs3806818	A	G	A	G	0.0707	-0.126204	0.1909	NA	FALSE	FALSE	FALSE	ebi-a-GCST90013879	4	6642331	0.0944672	407746	0.181565	Sjogren's syndrome (Firth correction) || id:ebi-a-GCST90013879	Sjogren's syndrome (Firth correction)	Sjogren's syndrome (Firth correction) || ||	TRUE	igd	4	6642331	0.0153	3.82e-06	13853	GCST90274835	Signaling lymphocytic activation molecule levels	TRUE	reported	2	1	TRUE
rs56244095	A	C	A	C	0.1013	0.0207505	0.2121	NA	FALSE	FALSE	FALSE	ebi-a-GCST90013879	17	7063899	0.0930056	407746	0.82345	Sjogren's syndrome (Firth correction) || id:ebi-a-GCST90013879	Sjogren's syndrome (Firth correction)	Sjogren's syndrome (Firth correction) || ||	TRUE	igd	17	7063899	0.0156	8.38e-11	14286	GCST90274835	Signaling lymphocytic activation molecule levels	TRUE	reported	2	1	TRUE
rs570025519	A	G	A	G	0.1321	-0.0489897	0.2395	NA	FALSE	FALSE	FALSE	ebi-a-GCST90013879	5	95263427	0.0906507	407746	0.588906	Sjogren's syndrome (Firth correction) || id:ebi-a-GCST90013879	Sjogren's syndrome (Firth correction)	Sjogren's syndrome (Firth correction) || ||	TRUE	igd	5	95263427	0.0164	7.96e-16	10894	GCST90274835	Signaling lymphocytic activation molecule levels	TRUE	reported	2	1	TRUE
rs60094514	T	C	T	C	0.2209	0.0979743	0.8506	NA	FALSE	FALSE	FALSE	ebi-a-GCST90013879	1	160636559	0.106318	407746	0.356779	Sjogren's syndrome (Firth correction) || id:ebi-a-GCST90013879	Sjogren's syndrome (Firth correction)	Sjogren's syndrome (Firth correction) || ||	TRUE	igd	1	160636559	0.0162	2.45e-42	14732	GCST90274835	Signaling lymphocytic activation molecule levels	TRUE	reported	2	1	TRUE
rs73151926	T	C	T	C	0.1063	0.0535709	0.0805	NA	FALSE	FALSE	FALSE	ebi-a-GCST90013879	22	22451222	0.128687	407746	0.677199	Sjogren's syndrome (Firth correction) || id:ebi-a-GCST90013879	Sjogren's syndrome (Firth correction)	Sjogren's syndrome (Firth correction) || ||	TRUE	igd	22	22451222	0.0229	3.45e-06	14286	GCST90274835	Signaling lymphocytic activation molecule levels	TRUE	reported	2	1	TRUE
rs7745783	T	C	T	C	-0.0589	-0.0251799	0.4969	NA	FALSE	FALSE	FALSE	ebi-a-GCST90013879	6	42462406	0.0740165	407746	0.733711	Sjogren's syndrome (Firth correction) || id:ebi-a-GCST90013879	Sjogren's syndrome (Firth correction)	Sjogren's syndrome (Firth correction) || ||	TRUE	igd	6	42462406	0.0119	7.44e-07	14286	GCST90274835	Signaling lymphocytic activation molecule levels	TRUE	reported	2	1	TRUE
rs79348253	A	G	A	G	-0.1585	0.290371	0.0447	NA	FALSE	FALSE	FALSE	ebi-a-GCST90013879	7	134817203	0.167484	407746	0.0829679	Sjogren's syndrome (Firth correction) || id:ebi-a-GCST90013879	Sjogren's syndrome (Firth correction)	Sjogren's syndrome (Firth correction) || ||	TRUE	igd	7	134817203	0.0295	7.75e-08	14719	GCST90274835	Signaling lymphocytic activation molecule levels	TRUE	reported	2	1	TRUE
rs10233998	T	G	T	G	0.131	0.132075	0.0604	NA	FALSE	FALSE	FALSE	ebi-a-GCST90013879	7	89060931	0.156601	407746	0.399015	Sjogren's syndrome (Firth correction) || id:ebi-a-GCST90013879	Sjogren's syndrome (Firth correction)	Sjogren's syndrome (Firth correction) || ||	TRUE	igd	7	89060931	0.0286	4.64e-06	11785	GCST90274805	Interleukin-1-alpha levels	TRUE	reported	2	1	TRUE
rs115494443	A	G	A	G	0.2658	0.0780905	0.0186	NA	FALSE	FALSE	FALSE	ebi-a-GCST90013879	1	116784131	0.314283	407746	0.803769	Sjogren's syndrome (Firth correction) || id:ebi-a-GCST90013879	Sjogren's syndrome (Firth correction)	Sjogren's syndrome (Firth correction) || ||	TRUE	igd	1	116784131	0.0565	2.55e-06	10853	GCST90274805	Interleukin-1-alpha levels	TRUE	reported	2	1	TRUE
rs115602471	T	C	T	C	0.2215	-0.186891	0.0311	NA	FALSE	FALSE	FALSE	ebi-a-GCST90013879	2	170964850	0.235378	407746	0.427192	Sjogren's syndrome (Firth correction) || id:ebi-a-GCST90013879	Sjogren's syndrome (Firth correction)	Sjogren's syndrome (Firth correction) || ||	TRUE	igd	2	170964850	0.0469	2.33e-06	11340	GCST90274805	Interleukin-1-alpha levels	TRUE	reported	2	1	TRUE
rs117537822	T	C	T	C	0.2176	0.262855	0.9755	NA	FALSE	FALSE	FALSE	ebi-a-GCST90013879	17	32073614	0.240015	407746	0.273446	Sjogren's syndrome (Firth correction) || id:ebi-a-GCST90013879	Sjogren's syndrome (Firth correction)	Sjogren's syndrome (Firth correction) || ||	TRUE	igd	17	32073614	0.0439	7.17e-07	11788	GCST90274805	Interleukin-1-alpha levels	TRUE	reported	2	1	TRUE
rs11759846	A	G	A	G	-0.3263	-0.621932	0.0799	NA	FALSE	FALSE	FALSE	ebi-a-GCST90013879	6	32586222	0.232187	407746	0.00345653	Sjogren's syndrome (Firth correction) || id:ebi-a-GCST90013879	Sjogren's syndrome (Firth correction)	Sjogren's syndrome (Firth correction) || ||	TRUE	igd	6	32586222	0.0266	1.36e-34	11788	GCST90274805	Interleukin-1-alpha levels	TRUE	reported	2	1	TRUE
rs11878153	A	G	A	G	0.1116	-0.0753598	0.9015	NA	FALSE	FALSE	FALSE	ebi-a-GCST90013879	18	308555	0.130674	407746	0.564141	Sjogren's syndrome (Firth correction) || id:ebi-a-GCST90013879	Sjogren's syndrome (Firth correction)	Sjogren's syndrome (Firth correction) || ||	TRUE	igd	18	308555	0.0221	4.42e-07	11787	GCST90274805	Interleukin-1-alpha levels	TRUE	reported	2	1	TRUE
rs12047801	T	C	T	C	0.0783	-0.0753867	0.174	NA	FALSE	FALSE	FALSE	ebi-a-GCST90013879	1	105113404	0.0983878	407746	0.443545	Sjogren's syndrome (Firth correction) || id:ebi-a-GCST90013879	Sjogren's syndrome (Firth correction)	Sjogren's syndrome (Firth correction) || ||	TRUE	igd	1	105113404	0.0171	4.67e-06	11785	GCST90274805	Interleukin-1-alpha levels	TRUE	reported	2	1	TRUE
rs13195317	T	C	T	C	-0.3251	-0.0676604	0.0358	NA	FALSE	FALSE	FALSE	ebi-a-GCST90013879	6	32656094	0.116158	407746	0.560241	Sjogren's syndrome (Firth correction) || id:ebi-a-GCST90013879	Sjogren's syndrome (Firth correction)	Sjogren's syndrome (Firth correction) || ||	TRUE	igd	6	32656094	0.0554	4.4e-09	11301	GCST90274805	Interleukin-1-alpha levels	TRUE	reported	2	1	TRUE
rs4767214	T	C	T	C	0.062	0.0826075	0.5326	NA	FALSE	FALSE	FALSE	ebi-a-GCST90013879	12	114539621	0.0736794	407746	0.262213	Sjogren's syndrome (Firth correction) || id:ebi-a-GCST90013879	Sjogren's syndrome (Firth correction)	Sjogren's syndrome (Firth correction) || ||	TRUE	igd	12	114539621	0.013	1.85e-06	11772	GCST90274805	Interleukin-1-alpha levels	TRUE	reported	2	1	TRUE
rs523604	A	G	A	G	0.0754	0.0911605	0.5264	NA	FALSE	FALSE	FALSE	ebi-a-GCST90013879	11	118755738	0.074317	407746	0.219957	Sjogren's syndrome (Firth correction) || id:ebi-a-GCST90013879	Sjogren's syndrome (Firth correction)	Sjogren's syndrome (Firth correction) || ||	TRUE	igd	11	118755738	0.0142	1.1e-07	10290	GCST90274805	Interleukin-1-alpha levels	TRUE	reported	2	1	TRUE
rs61098036	A	G	A	G	-0.0856	0.0480532	0.8232	NA	FALSE	FALSE	FALSE	ebi-a-GCST90013879	17	53509585	0.0987575	407746	0.626558	Sjogren's syndrome (Firth correction) || id:ebi-a-GCST90013879	Sjogren's syndrome (Firth correction)	Sjogren's syndrome (Firth correction) || ||	TRUE	igd	17	53509585	0.0187	4.7e-06	9891	GCST90274805	Interleukin-1-alpha levels	TRUE	reported	2	1	TRUE
rs10234370	T	C	T	C	0.0582	0.087888	0.6371	NA	FALSE	FALSE	FALSE	ebi-a-GCST90013879	7	28486167	0.0776238	407746	0.257538	Sjogren's syndrome (Firth correction) || id:ebi-a-GCST90013879	Sjogren's syndrome (Firth correction)	Sjogren's syndrome (Firth correction) || ||	TRUE	igd	7	28486167	0.0127	4.59e-06	14295	GCST90274815	Interleukin-6 levels	TRUE	reported	2	1	TRUE
rs10977774	A	C	A	C	-0.3418	0.15628	0.9865	NA	FALSE	FALSE	FALSE	ebi-a-GCST90013879	9	954741	0.519113	407746	0.763375	Sjogren's syndrome (Firth correction) || id:ebi-a-GCST90013879	Sjogren's syndrome (Firth correction)	Sjogren's syndrome (Firth correction) || ||	TRUE	igd	9	954741	0.0701	1.08e-06	12312	GCST90274815	Interleukin-6 levels	TRUE	reported	2	1	TRUE
rs1346147	A	G	A	G	-0.0659	-0.0322702	0.7459	NA	FALSE	FALSE	FALSE	ebi-a-GCST90013879	8	21260780	0.0852473	407746	0.705023	Sjogren's syndrome (Firth correction) || id:ebi-a-GCST90013879	Sjogren's syndrome (Firth correction)	Sjogren's syndrome (Firth correction) || ||	TRUE	igd	8	21260780	0.0135	1.05e-06	14295	GCST90274815	Interleukin-6 levels	TRUE	reported	2	1	TRUE
rs17486819	T	G	T	G	0.0975	-0.174579	0.9152	NA	FALSE	FALSE	FALSE	ebi-a-GCST90013879	2	113871806	0.135903	407746	0.198939	Sjogren's syndrome (Firth correction) || id:ebi-a-GCST90013879	Sjogren's syndrome (Firth correction)	Sjogren's syndrome (Firth correction) || ||	TRUE	igd	2	113871806	0.0211	3.82e-06	14739	GCST90274815	Interleukin-6 levels	TRUE	reported	2	1	TRUE
rs185969953	T	G	T	G	-0.3427	-0.149078	0.0105	NA	FALSE	FALSE	FALSE	ebi-a-GCST90013879	13	68942611	0.412872	407746	0.718044	Sjogren's syndrome (Firth correction) || id:ebi-a-GCST90013879	Sjogren's syndrome (Firth correction)	Sjogren's syndrome (Firth correction) || ||	TRUE	igd	13	68942611	0.0682	5.04e-07	12934	GCST90274815	Interleukin-6 levels	TRUE	reported	2	1	TRUE
rs187416244	T	C	T	C	-0.2244	0.140887	0.0182	NA	FALSE	FALSE	FALSE	ebi-a-GCST90013879	7	76792340	0.29022	407746	0.627357	Sjogren's syndrome (Firth correction) || id:ebi-a-GCST90013879	Sjogren's syndrome (Firth correction)	Sjogren's syndrome (Firth correction) || ||	TRUE	igd	7	76792340	0.0469	1.71e-06	14726	GCST90274815	Interleukin-6 levels	TRUE	reported	2	1	TRUE
rs2228145	A	C	A	C	-0.1684	0.0504653	0.6128	NA	FALSE	FALSE	FALSE	ebi-a-GCST90013879	1	154426970	0.0746967	407746	0.499294	Sjogren's syndrome (Firth correction) || id:ebi-a-GCST90013879	Sjogren's syndrome (Firth correction)	Sjogren's syndrome (Firth correction) || ||	TRUE	igd	1	154426970	0.0119	1.83e-45	14742	GCST90274815	Interleukin-6 levels	TRUE	reported	2	1	TRUE
rs248536	T	G	T	G	-0.0671	-0.0945718	0.2276	NA	FALSE	FALSE	FALSE	ebi-a-GCST90013879	5	141146747	0.0904929	407746	0.295989	Sjogren's syndrome (Firth correction) || id:ebi-a-GCST90013879	Sjogren's syndrome (Firth correction)	Sjogren's syndrome (Firth correction) || ||	TRUE	igd	5	141146747	0.0143	2.7e-06	14295	GCST90274815	Interleukin-6 levels	TRUE	reported	2	1	TRUE
rs554155854	T	C	T	C	-0.2313	-0.072166	0.9602	NA	FALSE	FALSE	FALSE	ebi-a-GCST90013879	10	79656931	0.24353	407746	0.766976	Sjogren's syndrome (Firth correction) || id:ebi-a-GCST90013879	Sjogren's syndrome (Firth correction)	Sjogren's syndrome (Firth correction) || ||	TRUE	igd	10	79656931	0.0484	1.76e-06	9830	GCST90274815	Interleukin-6 levels	TRUE	reported	2	1	TRUE
rs10242459	A	G	A	G	0.0729	0.0617213	0.8219	NA	FALSE	FALSE	FALSE	ebi-a-GCST90013879	7	3911280	0.0973788	407746	0.526193	Sjogren's syndrome (Firth correction) || id:ebi-a-GCST90013879	Sjogren's syndrome (Firth correction)	Sjogren's syndrome (Firth correction) || ||	TRUE	igd	7	3911280	0.0154	2.2e-06	14729	GCST90274765	C-C motif chemokine 19 levels	TRUE	reported	2	1	TRUE
rs11574915	A	C	A	C	-0.1464	-0.130622	0.8639	NA	FALSE	FALSE	FALSE	ebi-a-GCST90013879	9	34710084	0.112753	407746	0.246666	Sjogren's syndrome (Firth correction) || id:ebi-a-GCST90013879	Sjogren's syndrome (Firth correction)	Sjogren's syndrome (Firth correction) || ||	TRUE	igd	9	34710084	0.017	7.19e-18	14733	GCST90274765	C-C motif chemokine 19 levels	TRUE	reported	2	1	TRUE
rs138108512	A	G	A	G	-0.2939	-0.63559	0.0119	NA	FALSE	FALSE	FALSE	ebi-a-GCST90013879	14	76855291	0.375718	407746	0.0907089	Sjogren's syndrome (Firth correction) || id:ebi-a-GCST90013879	Sjogren's syndrome (Firth correction)	Sjogren's syndrome (Firth correction) || ||	TRUE	igd	14	76855291	0.0616	1.83e-06	13422	GCST90274765	C-C motif chemokine 19 levels	TRUE	reported	2	1	TRUE
rs138440733	A	G	A	G	-0.1724	-0.352987	0.0585	NA	FALSE	FALSE	FALSE	ebi-a-GCST90013879	22	17731243	0.195035	407746	0.0703169	Sjogren's syndrome (Firth correction) || id:ebi-a-GCST90013879	Sjogren's syndrome (Firth correction)	Sjogren's syndrome (Firth correction) || ||	TRUE	igd	22	17731243	0.036	1.68e-06	12404	GCST90274765	C-C motif chemokine 19 levels	TRUE	reported	2	1	TRUE
rs147708384	T	C	T	C	-0.2707	-0.0147852	0.0151	NA	FALSE	FALSE	FALSE	ebi-a-GCST90013879	17	14918425	0.349851	407746	0.96629	Sjogren's syndrome (Firth correction) || id:ebi-a-GCST90013879	Sjogren's syndrome (Firth correction)	Sjogren's syndrome (Firth correction) || ||	TRUE	igd	17	14918425	0.0574	2.4e-06	13801	GCST90274765	C-C motif chemokine 19 levels	TRUE	reported	2	1	TRUE
rs28635588	A	G	A	G	-0.1775	-0.232529	0.8408	NA	FALSE	FALSE	FALSE	ebi-a-GCST90013879	6	32519041	0.090008	407746	0.0123825	Sjogren's syndrome (Firth correction) || id:ebi-a-GCST90013879	Sjogren's syndrome (Firth correction)	Sjogren's syndrome (Firth correction) || ||	TRUE	igd	6	32519041	0.0206	6.9e-18	9182	GCST90274765	C-C motif chemokine 19 levels	TRUE	reported	2	1	TRUE
rs34791102	A	G	A	G	0.1238	0.0472208	0.0534	NA	FALSE	FALSE	FALSE	ebi-a-GCST90013879	9	35612978	0.157463	407746	0.764265	Sjogren's syndrome (Firth correction) || id:ebi-a-GCST90013879	Sjogren's syndrome (Firth correction)	Sjogren's syndrome (Firth correction) || ||	TRUE	igd	9	35612978	0.0265	2.99e-06	14735	GCST90274765	C-C motif chemokine 19 levels	TRUE	reported	2	1	TRUE
rs3792790	A	C	A	C	0.0551	0.0937717	0.4736	NA	FALSE	FALSE	FALSE	ebi-a-GCST90013879	5	150442171	0.0745638	407746	0.208536	Sjogren's syndrome (Firth correction) || id:ebi-a-GCST90013879	Sjogren's syndrome (Firth correction)	Sjogren's syndrome (Firth correction) || ||	TRUE	igd	5	150442171	0.012	4.4e-06	14288	GCST90274765	C-C motif chemokine 19 levels	TRUE	reported	2	1	TRUE
rs4554017	T	C	T	C	0.0596	-0.0962227	0.3904	NA	FALSE	FALSE	FALSE	ebi-a-GCST90013879	4	145124024	0.0753372	407746	0.201522	Sjogren's syndrome (Firth correction) || id:ebi-a-GCST90013879	Sjogren's syndrome (Firth correction)	Sjogren's syndrome (Firth correction) || ||	TRUE	igd	4	145124024	0.0122	1.03e-06	14288	GCST90274765	C-C motif chemokine 19 levels	TRUE	reported	2	1	TRUE
rs4907572	A	G	A	G	-0.0671	0.0647916	0.2653	NA	FALSE	FALSE	FALSE	ebi-a-GCST90013879	13	113647321	0.0831128	407746	0.435648	Sjogren's syndrome (Firth correction) || id:ebi-a-GCST90013879	Sjogren's syndrome (Firth correction)	Sjogren's syndrome (Firth correction) || ||	TRUE	igd	13	113647321	0.0137	9.69e-07	14722	GCST90274765	C-C motif chemokine 19 levels	TRUE	reported	2	1	TRUE
rs62292952	T	G	T	G	0.2346	-0.170522	0.8822	NA	FALSE	FALSE	FALSE	ebi-a-GCST90013879	3	132200719	0.116443	407746	0.143077	Sjogren's syndrome (Firth correction) || id:ebi-a-GCST90013879	Sjogren's syndrome (Firth correction)	Sjogren's syndrome (Firth correction) || ||	TRUE	igd	3	132200719	0.0185	7.53e-37	14728	GCST90274765	C-C motif chemokine 19 levels	TRUE	reported	2	1	TRUE
rs6870560	T	C	T	C	0.0863	-0.0739965	0.8559	NA	FALSE	FALSE	FALSE	ebi-a-GCST90013879	5	174187919	0.105095	407746	0.481378	Sjogren's syndrome (Firth correction) || id:ebi-a-GCST90013879	Sjogren's syndrome (Firth correction)	Sjogren's syndrome (Firth correction) || ||	TRUE	igd	5	174187919	0.0169	3.28e-07	14732	GCST90274765	C-C motif chemokine 19 levels	TRUE	reported	2	1	TRUE
rs79086127	T	C	T	C	-0.2096	-0.452794	0.0195	NA	FALSE	FALSE	FALSE	ebi-a-GCST90013879	4	123839263	0.284398	407746	0.111359	Sjogren's syndrome (Firth correction) || id:ebi-a-GCST90013879	Sjogren's syndrome (Firth correction)	Sjogren's syndrome (Firth correction) || ||	TRUE	igd	4	123839263	0.045	3.2e-06	14247	GCST90274765	C-C motif chemokine 19 levels	TRUE	reported	2	1	TRUE
rs1034059	A	G	A	G	0.0681	-0.15963	0.6981	NA	FALSE	FALSE	FALSE	ebi-a-GCST90013879	6	158193698	0.0885607	407746	0.0714677	Sjogren's syndrome (Firth correction) || id:ebi-a-GCST90013879	Sjogren's syndrome (Firth correction)	Sjogren's syndrome (Firth correction) || ||	TRUE	igd	6	158193698	0.0145	2.65e-06	14296	GCST90274763	Caspase 8 levels	TRUE	reported	2	1	TRUE
rs11709039	T	C	T	C	0.0781	0.0528891	0.856	NA	FALSE	FALSE	FALSE	ebi-a-GCST90013879	3	152332673	0.106836	407746	0.620566	Sjogren's syndrome (Firth correction) || id:ebi-a-GCST90013879	Sjogren's syndrome (Firth correction)	Sjogren's syndrome (Firth correction) || ||	TRUE	igd	3	152332673	0.0168	3.34e-06	14743	GCST90274763	Caspase 8 levels	TRUE	reported	2	1	TRUE
rs12073499	A	C	A	C	-0.0812	0.0361286	0.8466	NA	FALSE	FALSE	FALSE	ebi-a-GCST90013879	1	157270515	0.109805	407746	0.742137	Sjogren's syndrome (Firth correction) || id:ebi-a-GCST90013879	Sjogren's syndrome (Firth correction)	Sjogren's syndrome (Firth correction) || ||	TRUE	igd	1	157270515	0.0167	1.16e-06	14295	GCST90274763	Caspase 8 levels	TRUE	reported	2	1	TRUE
rs148608719	A	G	A	G	0.3474	-0.0133505	0.0145	NA	FALSE	FALSE	FALSE	ebi-a-GCST90013879	5	180339648	0.398613	407746	0.973282	Sjogren's syndrome (Firth correction) || id:ebi-a-GCST90013879	Sjogren's syndrome (Firth correction)	Sjogren's syndrome (Firth correction) || ||	TRUE	igd	5	180339648	0.0683	3.65e-07	12745	GCST90274763	Caspase 8 levels	TRUE	reported	2	1	TRUE
rs34154371	T	C	T	C	-0.2016	-0.0829599	0.9714	NA	FALSE	FALSE	FALSE	ebi-a-GCST90013879	1	2338015	0.259656	407746	0.749347	Sjogren's syndrome (Firth correction) || id:ebi-a-GCST90013879	Sjogren's syndrome (Firth correction)	Sjogren's syndrome (Firth correction) || ||	TRUE	igd	1	2338015	0.0422	1.78e-06	13232	GCST90274763	Caspase 8 levels	TRUE	reported	2	1	TRUE
rs73306603	T	C	T	C	0.2044	-0.211063	0.978	NA	FALSE	FALSE	FALSE	ebi-a-GCST90013879	10	84027526	0.257002	407746	0.411505	Sjogren's syndrome (Firth correction) || id:ebi-a-GCST90013879	Sjogren's syndrome (Firth correction)	Sjogren's syndrome (Firth correction) || ||	TRUE	igd	10	84027526	0.0412	7.01e-07	14741	GCST90274763	Caspase 8 levels	TRUE	reported	2	1	TRUE
rs78449258	A	G	A	G	-0.2001	0.0355458	0.9804	NA	FALSE	FALSE	FALSE	ebi-a-GCST90013879	9	22742536	0.242719	407746	0.883568	Sjogren's syndrome (Firth correction) || id:ebi-a-GCST90013879	Sjogren's syndrome (Firth correction)	Sjogren's syndrome (Firth correction) || ||	TRUE	igd	9	22742536	0.0428	2.94e-06	14744	GCST90274763	Caspase 8 levels	TRUE	reported	2	1	TRUE
rs1034059	A	G	A	G	0.076	-0.15963	0.6981	NA	FALSE	FALSE	FALSE	ebi-a-GCST90013879	6	158193698	0.0885607	407746	0.0714677	Sjogren's syndrome (Firth correction) || id:ebi-a-GCST90013879	Sjogren's syndrome (Firth correction)	Sjogren's syndrome (Firth correction) || ||	TRUE	igd	6	158193698	0.0145	1.59e-07	14288	GCST90274834	SIR2-like protein 2 levels	TRUE	reported	2	1	TRUE
rs11115639	A	C	A	C	-0.0841	0.0925747	0.8864	NA	FALSE	FALSE	FALSE	ebi-a-GCST90013879	12	83600525	0.121213	407746	0.445026	Sjogren's syndrome (Firth correction) || id:ebi-a-GCST90013879	Sjogren's syndrome (Firth correction)	Sjogren's syndrome (Firth correction) || ||	TRUE	igd	12	83600525	0.0184	4.86e-06	14730	GCST90274834	SIR2-like protein 2 levels	TRUE	reported	2	1	TRUE
rs115455827	A	G	A	G	0.1277	0.250844	0.9506	NA	FALSE	FALSE	FALSE	ebi-a-GCST90013879	5	78787853	0.185586	407746	0.176492	Sjogren's syndrome (Firth correction) || id:ebi-a-GCST90013879	Sjogren's syndrome (Firth correction)	Sjogren's syndrome (Firth correction) || ||	TRUE	igd	5	78787853	0.0277	4.02e-06	14735	GCST90274834	SIR2-like protein 2 levels	TRUE	reported	2	1	TRUE
rs116198125	T	C	T	C	-0.1521	0.364679	0.9617	NA	FALSE	FALSE	FALSE	ebi-a-GCST90013879	3	14613224	0.215347	407746	0.0903691	Sjogren's syndrome (Firth correction) || id:ebi-a-GCST90013879	Sjogren's syndrome (Firth correction)	Sjogren's syndrome (Firth correction) || ||	TRUE	igd	3	14613224	0.0329	3.78e-06	14727	GCST90274834	SIR2-like protein 2 levels	TRUE	reported	2	1	TRUE
rs12152184	A	G	A	G	0.0965	0.0334651	0.885	NA	FALSE	FALSE	FALSE	ebi-a-GCST90013879	22	45002809	0.122515	407746	0.784737	Sjogren's syndrome (Firth correction) || id:ebi-a-GCST90013879	Sjogren's syndrome (Firth correction)	Sjogren's syndrome (Firth correction) || ||	TRUE	igd	22	45002809	0.0208	3.49e-06	12402	GCST90274834	SIR2-like protein 2 levels	TRUE	reported	2	1	TRUE
rs138897138	A	G	A	G	0.104	-0.0926162	0.9138	NA	FALSE	FALSE	FALSE	ebi-a-GCST90013879	2	122731427	0.127113	407746	0.466239	Sjogren's syndrome (Firth correction) || id:ebi-a-GCST90013879	Sjogren's syndrome (Firth correction)	Sjogren's syndrome (Firth correction) || ||	TRUE	igd	2	122731427	0.0218	1.84e-06	14288	GCST90274834	SIR2-like protein 2 levels	TRUE	reported	2	1	TRUE
rs144373891	T	C	T	C	-0.5739	0.682099	0.0161	NA	FALSE	FALSE	FALSE	ebi-a-GCST90013879	19	39379770	0.375826	407746	0.0695344	Sjogren's syndrome (Firth correction) || id:ebi-a-GCST90013879	Sjogren's syndrome (Firth correction)	Sjogren's syndrome (Firth correction) || ||	TRUE	igd	19	39379770	0.0515	7.69e-29	14736	GCST90274834	SIR2-like protein 2 levels	TRUE	reported	2	1	TRUE
rs147383134	T	C	T	C	0.2573	-0.47762	0.9858	NA	FALSE	FALSE	FALSE	ebi-a-GCST90013879	8	89590527	0.33074	407746	0.148712	Sjogren's syndrome (Firth correction) || id:ebi-a-GCST90013879	Sjogren's syndrome (Firth correction)	Sjogren's syndrome (Firth correction) || ||	TRUE	igd	8	89590527	0.0551	3.02e-06	13801	GCST90274834	SIR2-like protein 2 levels	TRUE	reported	2	1	TRUE
rs60459634	A	G	A	G	-0.1063	-0.0684108	0.0886	NA	FALSE	FALSE	FALSE	ebi-a-GCST90013879	4	160629137	0.135728	407746	0.614243	Sjogren's syndrome (Firth correction) || id:ebi-a-GCST90013879	Sjogren's syndrome (Firth correction)	Sjogren's syndrome (Firth correction) || ||	TRUE	igd	4	160629137	0.0229	3.45e-06	14288	GCST90274834	SIR2-like protein 2 levels	TRUE	reported	2	1	TRUE
rs72883370	A	G	A	G	-0.3428	0.345847	0.989	NA	FALSE	FALSE	FALSE	ebi-a-GCST90013879	6	63413043	0.386511	407746	0.370898	Sjogren's syndrome (Firth correction) || id:ebi-a-GCST90013879	Sjogren's syndrome (Firth correction)	Sjogren's syndrome (Firth correction) || ||	TRUE	igd	6	63413043	0.0737	3.3e-06	12737	GCST90274834	SIR2-like protein 2 levels	TRUE	reported	2	1	TRUE
rs77381020	T	C	T	C	0.0862	0.140348	0.8546	NA	FALSE	FALSE	FALSE	ebi-a-GCST90013879	13	37413465	0.110265	407746	0.20308	Sjogren's syndrome (Firth correction) || id:ebi-a-GCST90013879	Sjogren's syndrome (Firth correction)	Sjogren's syndrome (Firth correction) || ||	TRUE	igd	13	37413465	0.0184	2.8e-06	14288	GCST90274834	SIR2-like protein 2 levels	TRUE	reported	2	1	TRUE
rs1034059	A	G	A	G	0.0695	-0.15963	0.698	NA	FALSE	FALSE	FALSE	ebi-a-GCST90013879	6	158193698	0.0885607	407746	0.0714677	Sjogren's syndrome (Firth correction) || id:ebi-a-GCST90013879	Sjogren's syndrome (Firth correction)	Sjogren's syndrome (Firth correction) || ||	TRUE	igd	6	158193698	0.0145	1.64e-06	14288	GCST90274837	STAM binding protein levels	TRUE	reported	2	1	TRUE
rs10426867	A	G	A	G	0.2031	-0.0194259	0.0246	NA	FALSE	FALSE	FALSE	ebi-a-GCST90013879	19	56709656	0.257638	407746	0.939896	Sjogren's syndrome (Firth correction) || id:ebi-a-GCST90013879	Sjogren's syndrome (Firth correction)	Sjogren's syndrome (Firth correction) || ||	TRUE	igd	19	56709656	0.0437	3.36e-06	12785	GCST90274837	STAM binding protein levels	TRUE	reported	2	1	TRUE
rs111581172	A	G	A	G	-0.1722	-0.335467	0.0323	NA	FALSE	FALSE	FALSE	ebi-a-GCST90013879	14	104363671	0.240879	407746	0.163717	Sjogren's syndrome (Firth correction) || id:ebi-a-GCST90013879	Sjogren's syndrome (Firth correction)	Sjogren's syndrome (Firth correction) || ||	TRUE	igd	14	104363671	0.0352	9.98e-07	14736	GCST90274837	STAM binding protein levels	TRUE	reported	2	1	TRUE
rs111872246	A	G	A	G	0.2195	-0.228187	0.0229	NA	FALSE	FALSE	FALSE	ebi-a-GCST90013879	2	74061232	0.298393	407746	0.444437	Sjogren's syndrome (Firth correction) || id:ebi-a-GCST90013879	Sjogren's syndrome (Firth correction)	Sjogren's syndrome (Firth correction) || ||	TRUE	igd	2	74061232	0.0425	2.41e-07	14248	GCST90274837	STAM binding protein levels	TRUE	reported	2	1	TRUE
rs114302245	T	C	T	C	0.0876	-0.164181	0.3579	NA	FALSE	FALSE	FALSE	ebi-a-GCST90013879	16	84586319	0.0900838	407746	0.0683738	Sjogren's syndrome (Firth correction) || id:ebi-a-GCST90013879	Sjogren's syndrome (Firth correction)	Sjogren's syndrome (Firth correction) || ||	TRUE	igd	16	84586319	0.0169	2.18e-07	10894	GCST90274837	STAM binding protein levels	TRUE	reported	2	1	TRUE
rs116198125	T	C	T	C	-0.1484	0.364679	0.9619	NA	FALSE	FALSE	FALSE	ebi-a-GCST90013879	3	14613224	0.215347	407746	0.0903691	Sjogren's syndrome (Firth correction) || id:ebi-a-GCST90013879	Sjogren's syndrome (Firth correction)	Sjogren's syndrome (Firth correction) || ||	TRUE	igd	3	14613224	0.0325	4.97e-06	14727	GCST90274837	STAM binding protein levels	TRUE	reported	2	1	TRUE
rs12152184	A	G	A	G	0.0961	0.0334651	0.8851	NA	FALSE	FALSE	FALSE	ebi-a-GCST90013879	22	45002809	0.122515	407746	0.784737	Sjogren's syndrome (Firth correction) || id:ebi-a-GCST90013879	Sjogren's syndrome (Firth correction)	Sjogren's syndrome (Firth correction) || ||	TRUE	igd	22	45002809	0.0208	3.83e-06	12402	GCST90274837	STAM binding protein levels	TRUE	reported	2	1	TRUE
rs138897138	A	G	A	G	0.1085	-0.0926162	0.9138	NA	FALSE	FALSE	FALSE	ebi-a-GCST90013879	2	122731427	0.127113	407746	0.466239	Sjogren's syndrome (Firth correction) || id:ebi-a-GCST90013879	Sjogren's syndrome (Firth correction)	Sjogren's syndrome (Firth correction) || ||	TRUE	igd	2	122731427	0.0218	6.46e-07	14288	GCST90274837	STAM binding protein levels	TRUE	reported	2	1	TRUE
rs140656901	A	G	A	G	0.1288	-0.0927354	0.0724	NA	FALSE	FALSE	FALSE	ebi-a-GCST90013879	19	6195636	0.156049	407746	0.552332	Sjogren's syndrome (Firth correction) || id:ebi-a-GCST90013879	Sjogren's syndrome (Firth correction)	Sjogren's syndrome (Firth correction) || ||	TRUE	igd	19	6195636	0.0272	2.19e-06	13224	GCST90274837	STAM binding protein levels	TRUE	reported	2	1	TRUE
rs2280441	A	G	A	G	-0.1571	-0.260435	0.0404	NA	FALSE	FALSE	FALSE	ebi-a-GCST90013879	15	81240669	0.232009	407746	0.261641	Sjogren's syndrome (Firth correction) || id:ebi-a-GCST90013879	Sjogren's syndrome (Firth correction)	Sjogren's syndrome (Firth correction) || ||	TRUE	igd	15	81240669	0.0309	3.69e-07	14735	GCST90274837	STAM binding protein levels	TRUE	reported	2	1	TRUE
rs73327656	A	G	A	G	0.235	-0.180127	0.0269	NA	FALSE	FALSE	FALSE	ebi-a-GCST90013879	17	60294757	0.322357	407746	0.57631	Sjogren's syndrome (Firth correction) || id:ebi-a-GCST90013879	Sjogren's syndrome (Firth correction)	Sjogren's syndrome (Firth correction) || ||	TRUE	igd	17	60294757	0.0512	4.44e-06	13801	GCST90274837	STAM binding protein levels	TRUE	reported	2	1	TRUE
rs75610895	T	C	T	C	-0.1908	-0.00047925	0.0247	NA	FALSE	FALSE	FALSE	ebi-a-GCST90013879	10	6800809	0.227598	407746	0.99832	Sjogren's syndrome (Firth correction) || id:ebi-a-GCST90013879	Sjogren's syndrome (Firth correction)	Sjogren's syndrome (Firth correction) || ||	TRUE	igd	10	6800809	0.0394	1.28e-06	14730	GCST90274837	STAM binding protein levels	TRUE	reported	2	1	TRUE
rs10403201	A	G	A	G	-0.0601	0.0277438	0.2925	NA	FALSE	FALSE	FALSE	ebi-a-GCST90013879	19	14764810	0.0802987	407746	0.729713	Sjogren's syndrome (Firth correction) || id:ebi-a-GCST90013879	Sjogren's syndrome (Firth correction)	Sjogren's syndrome (Firth correction) || ||	TRUE	igd	19	14764810	0.0127	2.22e-06	14730	GCST90274782	C-X-C motif chemokine 5 levels	TRUE	reported	2	1	TRUE
rs10821552	A	C	A	C	-0.1132	0.108491	0.3353	NA	FALSE	FALSE	FALSE	ebi-a-GCST90013879	9	136939992	0.0784979	407746	0.166944	Sjogren's syndrome (Firth correction) || id:ebi-a-GCST90013879	Sjogren's syndrome (Firth correction)	Sjogren's syndrome (Firth correction) || ||	TRUE	igd	9	136939992	0.0156	3.97e-13	9841	GCST90274782	C-X-C motif chemokine 5 levels	TRUE	reported	2	1	TRUE
rs11734099	A	G	A	G	0.0769	-0.0206977	0.1845	NA	FALSE	FALSE	FALSE	ebi-a-GCST90013879	4	6891435	0.0965681	407746	0.830288	Sjogren's syndrome (Firth correction) || id:ebi-a-GCST90013879	Sjogren's syndrome (Firth correction)	Sjogren's syndrome (Firth correction) || ||	TRUE	igd	4	6891435	0.0153	5e-07	14731	GCST90274782	C-X-C motif chemokine 5 levels	TRUE	reported	2	1	TRUE
rs140828666	A	G	A	G	-0.1474	-0.138849	0.9544	NA	FALSE	FALSE	FALSE	ebi-a-GCST90013879	13	53109423	0.193197	407746	0.472332	Sjogren's syndrome (Firth correction) || id:ebi-a-GCST90013879	Sjogren's syndrome (Firth correction)	Sjogren's syndrome (Firth correction) || ||	TRUE	igd	13	53109423	0.0322	4.7e-06	12401	GCST90274782	C-X-C motif chemokine 5 levels	TRUE	reported	2	1	TRUE
rs146553494	A	G	A	G	0.1844	0.357077	0.0265	NA	FALSE	FALSE	FALSE	ebi-a-GCST90013879	3	183850210	0.236396	407746	0.130915	Sjogren's syndrome (Firth correction) || id:ebi-a-GCST90013879	Sjogren's syndrome (Firth correction)	Sjogren's syndrome (Firth correction) || ||	TRUE	igd	3	183850210	0.0377	1e-06	14733	GCST90274782	C-X-C motif chemokine 5 levels	TRUE	reported	2	1	TRUE
rs2004100	T	C	T	C	0.0675	0.0346328	0.2492	NA	FALSE	FALSE	FALSE	ebi-a-GCST90013879	8	144554731	0.0870133	407746	0.690617	Sjogren's syndrome (Firth correction) || id:ebi-a-GCST90013879	Sjogren's syndrome (Firth correction)	Sjogren's syndrome (Firth correction) || ||	TRUE	igd	8	144554731	0.0147	4.39e-06	13224	GCST90274782	C-X-C motif chemokine 5 levels	TRUE	reported	2	1	TRUE
rs3183927	A	G	A	G	-0.0619	-0.0445485	0.6436	NA	FALSE	FALSE	FALSE	ebi-a-GCST90013879	9	100684757	0.0766007	407746	0.560858	Sjogren's syndrome (Firth correction) || id:ebi-a-GCST90013879	Sjogren's syndrome (Firth correction)	Sjogren's syndrome (Firth correction) || ||	TRUE	igd	9	100684757	0.0121	3.13e-07	14725	GCST90274782	C-X-C motif chemokine 5 levels	TRUE	reported	2	1	TRUE
rs425535	T	C	T	C	0.5063	-0.102261	0.1127	NA	FALSE	FALSE	FALSE	ebi-a-GCST90013879	4	74863997	0.114035	407746	0.369854	Sjogren's syndrome (Firth correction) || id:ebi-a-GCST90013879	Sjogren's syndrome (Firth correction)	Sjogren's syndrome (Firth correction) || ||	TRUE	igd	4	74863997	0.0181	3.52e-172	14731	GCST90274782	C-X-C motif chemokine 5 levels	TRUE	reported	2	1	TRUE
rs4279906	T	C	T	C	0.2082	0.169502	0.0209	NA	FALSE	FALSE	FALSE	ebi-a-GCST90013879	1	211477063	0.256125	407746	0.508104	Sjogren's syndrome (Firth correction) || id:ebi-a-GCST90013879	Sjogren's syndrome (Firth correction)	Sjogren's syndrome (Firth correction) || ||	TRUE	igd	1	211477063	0.042	7.15e-07	14717	GCST90274782	C-X-C motif chemokine 5 levels	TRUE	reported	2	1	TRUE
rs59312158	A	G	A	G	-0.19	0.0589219	0.0309	NA	FALSE	FALSE	FALSE	ebi-a-GCST90013879	16	88582345	0.269497	407746	0.826933	Sjogren's syndrome (Firth correction) || id:ebi-a-GCST90013879	Sjogren's syndrome (Firth correction)	Sjogren's syndrome (Firth correction) || ||	TRUE	igd	16	88582345	0.0385	8.01e-07	13672	GCST90274782	C-X-C motif chemokine 5 levels	TRUE	reported	2	1	TRUE
rs7636889	A	G	A	G	-0.0768	-0.0845949	0.7593	NA	FALSE	FALSE	FALSE	ebi-a-GCST90013879	3	56874033	0.0870318	407746	0.33105	Sjogren's syndrome (Firth correction) || id:ebi-a-GCST90013879	Sjogren's syndrome (Firth correction)	Sjogren's syndrome (Firth correction) || ||	TRUE	igd	3	56874033	0.0137	2.07e-08	14733	GCST90274782	C-X-C motif chemokine 5 levels	TRUE	reported	2	1	TRUE
rs77914035	A	G	A	G	-0.1174	0.0356938	0.8675	NA	FALSE	FALSE	FALSE	ebi-a-GCST90013879	6	54641812	0.116282	407746	0.758875	Sjogren's syndrome (Firth correction) || id:ebi-a-GCST90013879	Sjogren's syndrome (Firth correction)	Sjogren's syndrome (Firth correction) || ||	TRUE	igd	6	54641812	0.0206	1.2e-08	10893	GCST90274782	C-X-C motif chemokine 5 levels	TRUE	reported	2	1	TRUE
rs79649467	T	G	T	G	-0.1721	-0.269181	0.0605	NA	FALSE	FALSE	FALSE	ebi-a-GCST90013879	4	74880852	0.174056	407746	0.121979	Sjogren's syndrome (Firth correction) || id:ebi-a-GCST90013879	Sjogren's syndrome (Firth correction)	Sjogren's syndrome (Firth correction) || ||	TRUE	igd	4	74880852	0.0276	4.5e-10	14288	GCST90274782	C-X-C motif chemokine 5 levels	TRUE	reported	2	1	TRUE
rs10403201	A	G	A	G	-0.0597	0.0277438	0.292	NA	FALSE	FALSE	FALSE	ebi-a-GCST90013879	19	14764810	0.0802987	407746	0.729713	Sjogren's syndrome (Firth correction) || id:ebi-a-GCST90013879	Sjogren's syndrome (Firth correction)	Sjogren's syndrome (Firth correction) || ||	TRUE	igd	19	14764810	0.0125	1.79e-06	14730	GCST90274818	Latency-associated peptide transforming growth factor beta 1 levels	TRUE	reported	2	1	TRUE
rs10508556	T	C	T	C	0.0523	0.0295013	0.4627	NA	FALSE	FALSE	FALSE	ebi-a-GCST90013879	10	18285342	0.0736969	407746	0.688931	Sjogren's syndrome (Firth correction) || id:ebi-a-GCST90013879	Sjogren's syndrome (Firth correction)	Sjogren's syndrome (Firth correction) || ||	TRUE	igd	10	18285342	0.0114	4.48e-06	14735	GCST90274818	Latency-associated peptide transforming growth factor beta 1 levels	TRUE	reported	2	1	TRUE
rs114152855	T	C	T	C	-0.299	-0.190691	0.0112	NA	FALSE	FALSE	FALSE	ebi-a-GCST90013879	4	175537640	0.343963	407746	0.57931	Sjogren's syndrome (Firth correction) || id:ebi-a-GCST90013879	Sjogren's syndrome (Firth correction)	Sjogren's syndrome (Firth correction) || ||	TRUE	igd	4	175537640	0.0613	1.07e-06	14249	GCST90274818	Latency-associated peptide transforming growth factor beta 1 levels	TRUE	reported	2	1	TRUE
rs143420877	T	C	T	C	0.1447	0.382491	0.0388	NA	FALSE	FALSE	FALSE	ebi-a-GCST90013879	8	51696312	0.20253	407746	0.0589508	Sjogren's syndrome (Firth correction) || id:ebi-a-GCST90013879	Sjogren's syndrome (Firth correction)	Sjogren's syndrome (Firth correction) || ||	TRUE	igd	8	51696312	0.0303	1.79e-06	14729	GCST90274818	Latency-associated peptide transforming growth factor beta 1 levels	TRUE	reported	2	1	TRUE
rs144834546	T	C	T	C	-0.2662	-0.116257	0.0227	NA	FALSE	FALSE	FALSE	ebi-a-GCST90013879	12	24809427	0.25945	407746	0.654089	Sjogren's syndrome (Firth correction) || id:ebi-a-GCST90013879	Sjogren's syndrome (Firth correction)	Sjogren's syndrome (Firth correction) || ||	TRUE	igd	12	24809427	0.0526	4.17e-07	12935	GCST90274818	Latency-associated peptide transforming growth factor beta 1 levels	TRUE	reported	2	1	TRUE
rs149458216	A	C	A	C	-0.2301	-0.029083	0.0182	NA	FALSE	FALSE	FALSE	ebi-a-GCST90013879	16	48902293	0.288326	407746	0.919655	Sjogren's syndrome (Firth correction) || id:ebi-a-GCST90013879	Sjogren's syndrome (Firth correction)	Sjogren's syndrome (Firth correction) || ||	TRUE	igd	16	48902293	0.0472	1.09e-06	14726	GCST90274818	Latency-associated peptide transforming growth factor beta 1 levels	TRUE	reported	2	1	TRUE
rs1800472	A	G	A	G	-0.4623	0.0622743	0.0345	NA	FALSE	FALSE	FALSE	ebi-a-GCST90013879	19	41847860	0.261614	407746	0.811851	Sjogren's syndrome (Firth correction) || id:ebi-a-GCST90013879	Sjogren's syndrome (Firth correction)	Sjogren's syndrome (Firth correction) || ||	TRUE	igd	19	41847860	0.0335	2.55e-43	14736	GCST90274818	Latency-associated peptide transforming growth factor beta 1 levels	TRUE	reported	2	1	TRUE
rs183319799	T	G	T	G	0.2185	-0.214332	0.0182	NA	FALSE	FALSE	FALSE	ebi-a-GCST90013879	9	87111083	0.274139	407746	0.434309	Sjogren's syndrome (Firth correction) || id:ebi-a-GCST90013879	Sjogren's syndrome (Firth correction)	Sjogren's syndrome (Firth correction) || ||	TRUE	igd	9	87111083	0.0461	2.14e-06	14733	GCST90274818	Latency-associated peptide transforming growth factor beta 1 levels	TRUE	reported	2	1	TRUE
rs1921885	A	C	A	C	0.1265	0.212332	0.9391	NA	FALSE	FALSE	FALSE	ebi-a-GCST90013879	4	84952443	0.158369	407746	0.180005	Sjogren's syndrome (Firth correction) || id:ebi-a-GCST90013879	Sjogren's syndrome (Firth correction)	Sjogren's syndrome (Firth correction) || ||	TRUE	igd	4	84952443	0.0263	1.51e-06	14288	GCST90274818	Latency-associated peptide transforming growth factor beta 1 levels	TRUE	reported	2	1	TRUE
rs2281119	T	C	T	C	-0.0873	-0.0247946	0.1204	NA	FALSE	FALSE	FALSE	ebi-a-GCST90013879	22	45002724	0.12212	407746	0.839107	Sjogren's syndrome (Firth correction) || id:ebi-a-GCST90013879	Sjogren's syndrome (Firth correction)	Sjogren's syndrome (Firth correction) || ||	TRUE	igd	22	45002724	0.019	4.33e-06	14284	GCST90274818	Latency-associated peptide transforming growth factor beta 1 levels	TRUE	reported	2	1	TRUE
rs34536806	T	G	T	G	0.0989	-0.197243	0.9023	NA	FALSE	FALSE	FALSE	ebi-a-GCST90013879	11	95274487	0.134725	407746	0.143181	Sjogren's syndrome (Firth correction) || id:ebi-a-GCST90013879	Sjogren's syndrome (Firth correction)	Sjogren's syndrome (Firth correction) || ||	TRUE	igd	11	95274487	0.021	2.48e-06	14288	GCST90274818	Latency-associated peptide transforming growth factor beta 1 levels	TRUE	reported	2	1	TRUE
rs34992551	T	C	T	C	-0.0931	-0.26488	0.1103	NA	FALSE	FALSE	FALSE	ebi-a-GCST90013879	7	16406570	0.144477	407746	0.0667483	Sjogren's syndrome (Firth correction) || id:ebi-a-GCST90013879	Sjogren's syndrome (Firth correction)	Sjogren's syndrome (Firth correction) || ||	TRUE	igd	7	16406570	0.0199	2.89e-06	14734	GCST90274818	Latency-associated peptide transforming growth factor beta 1 levels	TRUE	reported	2	1	TRUE
rs60821320	A	C	A	C	-0.1083	0.065127	0.0779	NA	FALSE	FALSE	FALSE	ebi-a-GCST90013879	12	95312882	0.132543	407746	0.623168	Sjogren's syndrome (Firth correction) || id:ebi-a-GCST90013879	Sjogren's syndrome (Firth correction)	Sjogren's syndrome (Firth correction) || ||	TRUE	igd	12	95312882	0.0232	3.04e-06	12852	GCST90274818	Latency-associated peptide transforming growth factor beta 1 levels	TRUE	reported	2	1	TRUE
rs7013321	A	G	A	G	-0.0608	0.046792	0.4469	NA	FALSE	FALSE	FALSE	ebi-a-GCST90013879	8	106593558	0.0752317	407746	0.53396	Sjogren's syndrome (Firth correction) || id:ebi-a-GCST90013879	Sjogren's syndrome (Firth correction)	Sjogren's syndrome (Firth correction) || ||	TRUE	igd	8	106593558	0.0121	5.04e-07	14288	GCST90274818	Latency-associated peptide transforming growth factor beta 1 levels	TRUE	reported	2	1	TRUE
rs73045256	A	G	A	G	-0.1921	-0.0440085	0.9378	NA	FALSE	FALSE	FALSE	ebi-a-GCST90013879	19	41811072	0.159668	407746	0.782836	Sjogren's syndrome (Firth correction) || id:ebi-a-GCST90013879	Sjogren's syndrome (Firth correction)	Sjogren's syndrome (Firth correction) || ||	TRUE	igd	19	41811072	0.0276	3.4e-12	14288	GCST90274818	Latency-associated peptide transforming growth factor beta 1 levels	TRUE	reported	2	1	TRUE
rs7570818	A	G	A	G	-0.0849	0.00710563	0.8857	NA	FALSE	FALSE	FALSE	ebi-a-GCST90013879	2	107310081	0.118243	407746	0.952081	Sjogren's syndrome (Firth correction) || id:ebi-a-GCST90013879	Sjogren's syndrome (Firth correction)	Sjogren's syndrome (Firth correction) || ||	TRUE	igd	2	107310081	0.0183	3.5e-06	14729	GCST90274818	Latency-associated peptide transforming growth factor beta 1 levels	TRUE	reported	2	1	TRUE
rs7820135	T	C	T	C	-0.0747	-0.0793264	0.8321	NA	FALSE	FALSE	FALSE	ebi-a-GCST90013879	8	68719454	0.102765	407746	0.440163	Sjogren's syndrome (Firth correction) || id:ebi-a-GCST90013879	Sjogren's syndrome (Firth correction)	Sjogren's syndrome (Firth correction) || ||	TRUE	igd	8	68719454	0.0155	1.44e-06	14730	GCST90274818	Latency-associated peptide transforming growth factor beta 1 levels	TRUE	reported	2	1	TRUE
rs10403201	A	G	A	G	-0.0584	0.0277438	0.2923	NA	FALSE	FALSE	FALSE	ebi-a-GCST90013879	19	14764810	0.0802987	407746	0.729713	Sjogren's syndrome (Firth correction) || id:ebi-a-GCST90013879	Sjogren's syndrome (Firth correction)	Sjogren's syndrome (Firth correction) || ||	TRUE	igd	19	14764810	0.0127	4.26e-06	14730	GCST90274816	Interleukin-7 levels	TRUE	reported	2	1	TRUE
rs1050152	T	C	T	C	-0.0651	0.00359978	0.4122	NA	FALSE	FALSE	FALSE	ebi-a-GCST90013879	5	131676320	0.0741539	407746	0.961282	Sjogren's syndrome (Firth correction) || id:ebi-a-GCST90013879	Sjogren's syndrome (Firth correction)	Sjogren's syndrome (Firth correction) || ||	TRUE	igd	5	131676320	0.0133	9.84e-07	11785	GCST90274816	Interleukin-7 levels	TRUE	reported	2	1	TRUE
rs111066336	T	C	T	C	0.0745	0.022712	0.3642	NA	FALSE	FALSE	FALSE	ebi-a-GCST90013879	8	106546447	0.0783993	407746	0.772049	Sjogren's syndrome (Firth correction) || id:ebi-a-GCST90013879	Sjogren's syndrome (Firth correction)	Sjogren's syndrome (Firth correction) || ||	TRUE	igd	8	106546447	0.014	1.03e-07	11538	GCST90274816	Interleukin-7 levels	TRUE	reported	2	1	TRUE
rs112359206	A	G	A	G	0.1691	0.195139	0.9	NA	FALSE	FALSE	FALSE	ebi-a-GCST90013879	8	79713766	0.128489	407746	0.128834	Sjogren's syndrome (Firth correction) || id:ebi-a-GCST90013879	Sjogren's syndrome (Firth correction)	Sjogren's syndrome (Firth correction) || ||	TRUE	igd	8	79713766	0.0225	5.67e-14	10894	GCST90274816	Interleukin-7 levels	TRUE	reported	2	1	TRUE
rs11742240	T	G	T	G	-0.0647	-0.0348623	0.2796	NA	FALSE	FALSE	FALSE	ebi-a-GCST90013879	5	35881376	0.0825472	407746	0.672783	Sjogren's syndrome (Firth correction) || id:ebi-a-GCST90013879	Sjogren's syndrome (Firth correction)	Sjogren's syndrome (Firth correction) || ||	TRUE	igd	5	35881376	0.0131	7.86e-07	14736	GCST90274816	Interleukin-7 levels	TRUE	reported	2	1	TRUE
rs12321566	A	G	A	G	0.0698	0.0612479	0.237	NA	FALSE	FALSE	FALSE	ebi-a-GCST90013879	12	97807415	0.0858257	407746	0.475456	Sjogren's syndrome (Firth correction) || id:ebi-a-GCST90013879	Sjogren's syndrome (Firth correction)	Sjogren's syndrome (Firth correction) || ||	TRUE	igd	12	97807415	0.0139	5.12e-07	14287	GCST90274816	Interleukin-7 levels	TRUE	reported	2	1	TRUE
rs12699881	A	G	A	G	0.068	0.0257845	0.2517	NA	FALSE	FALSE	FALSE	ebi-a-GCST90013879	7	2401569	0.0860187	407746	0.764365	Sjogren's syndrome (Firth correction) || id:ebi-a-GCST90013879	Sjogren's syndrome (Firth correction)	Sjogren's syndrome (Firth correction) || ||	TRUE	igd	7	2401569	0.0138	8.33e-07	14288	GCST90274816	Interleukin-7 levels	TRUE	reported	2	1	TRUE
rs144728120	T	C	T	C	0.1495	0.121557	0.0436	NA	FALSE	FALSE	FALSE	ebi-a-GCST90013879	3	35502404	0.174952	407746	0.487181	Sjogren's syndrome (Firth correction) || id:ebi-a-GCST90013879	Sjogren's syndrome (Firth correction)	Sjogren's syndrome (Firth correction) || ||	TRUE	igd	3	35502404	0.0316	2.23e-06	14717	GCST90274816	Interleukin-7 levels	TRUE	reported	2	1	TRUE
rs55849454	A	G	A	G	0.0729	-0.0373881	0.7913	NA	FALSE	FALSE	FALSE	ebi-a-GCST90013879	5	133897234	0.088452	407746	0.672518	Sjogren's syndrome (Firth correction) || id:ebi-a-GCST90013879	Sjogren's syndrome (Firth correction)	Sjogren's syndrome (Firth correction) || ||	TRUE	igd	5	133897234	0.0159	4.54e-06	12202	GCST90274816	Interleukin-7 levels	TRUE	reported	2	2	TRUE
rs56889120	A	G	A	G	0.097	-0.0307333	0.8744	NA	FALSE	FALSE	FALSE	ebi-a-GCST90013879	1	174141356	0.138505	407746	0.824397	Sjogren's syndrome (Firth correction) || id:ebi-a-GCST90013879	Sjogren's syndrome (Firth correction)	Sjogren's syndrome (Firth correction) || ||	TRUE	igd	1	174141356	0.021	3.86e-06	11340	GCST90274816	Interleukin-7 levels	TRUE	reported	2	1	TRUE
rs570880779	T	C	T	C	-0.2336	-0.35115	0.0215	NA	FALSE	FALSE	FALSE	ebi-a-GCST90013879	15	73960703	0.312418	407746	0.261025	Sjogren's syndrome (Firth correction) || id:ebi-a-GCST90013879	Sjogren's syndrome (Firth correction)	Sjogren's syndrome (Firth correction) || ||	TRUE	igd	15	73960703	0.0505	3.73e-06	13605	GCST90274816	Interleukin-7 levels	TRUE	reported	2	1	TRUE
rs7026771	A	G	A	G	0.0691	0.210332	0.5682	NA	FALSE	FALSE	FALSE	ebi-a-GCST90013879	9	133854336	0.0820634	407746	0.0104592	Sjogren's syndrome (Firth correction) || id:ebi-a-GCST90013879	Sjogren's syndrome (Firth correction)	Sjogren's syndrome (Firth correction) || ||	TRUE	igd	9	133854336	0.0148	3.03e-06	12403	GCST90274816	Interleukin-7 levels	TRUE	reported	2	1	TRUE
rs74131483	A	G	A	G	0.1372	0.0381689	0.9451	NA	FALSE	FALSE	FALSE	ebi-a-GCST90013879	1	194276216	0.152066	407746	0.801812	Sjogren's syndrome (Firth correction) || id:ebi-a-GCST90013879	Sjogren's syndrome (Firth correction)	Sjogren's syndrome (Firth correction) || ||	TRUE	igd	1	194276216	0.0274	5.52e-07	13240	GCST90274816	Interleukin-7 levels	TRUE	reported	2	1	TRUE
rs77336315	A	C	A	C	0.2512	0.610401	0.9836	NA	FALSE	FALSE	FALSE	ebi-a-GCST90013879	1	97287518	0.333117	407746	0.0668929	Sjogren's syndrome (Firth correction) || id:ebi-a-GCST90013879	Sjogren's syndrome (Firth correction)	Sjogren's syndrome (Firth correction) || ||	TRUE	igd	1	97287518	0.0531	2.24e-06	13801	GCST90274816	Interleukin-7 levels	TRUE	reported	2	1	TRUE
rs79072837	T	C	T	C	-0.136	-0.143123	0.0497	NA	FALSE	FALSE	FALSE	ebi-a-GCST90013879	15	81321256	0.185392	407746	0.440114	Sjogren's syndrome (Firth correction) || id:ebi-a-GCST90013879	Sjogren's syndrome (Firth correction)	Sjogren's syndrome (Firth correction) || ||	TRUE	igd	15	81321256	0.028	1.19e-06	14715	GCST90274816	Interleukin-7 levels	TRUE	reported	2	1	TRUE
rs10412462	A	C	A	C	-0.1731	0.143422	0.0363	NA	FALSE	FALSE	FALSE	ebi-a-GCST90013879	19	14691684	0.210689	407746	0.496044	Sjogren's syndrome (Firth correction) || id:ebi-a-GCST90013879	Sjogren's syndrome (Firth correction)	Sjogren's syndrome (Firth correction) || ||	TRUE	igd	19	14691684	0.0366	2.25e-06	11790	GCST90274828	Neurturin levels	TRUE	reported	2	1	TRUE
rs113580784	A	G	A	G	-0.2288	0.178169	0.0208	NA	FALSE	FALSE	FALSE	ebi-a-GCST90013879	20	55469957	0.291654	407746	0.541271	Sjogren's syndrome (Firth correction) || id:ebi-a-GCST90013879	Sjogren's syndrome (Firth correction)	Sjogren's syndrome (Firth correction) || ||	TRUE	igd	20	55469957	0.0495	3.8e-06	11768	GCST90274828	Neurturin levels	TRUE	reported	2	1	TRUE
rs143131035	T	C	T	C	-0.4361	-0.544371	0.0118	NA	FALSE	FALSE	FALSE	ebi-a-GCST90013879	4	43313220	0.346602	407746	0.116277	Sjogren's syndrome (Firth correction) || id:ebi-a-GCST90013879	Sjogren's syndrome (Firth correction)	Sjogren's syndrome (Firth correction) || ||	TRUE	igd	4	43313220	0.0867	4.91e-07	7585	GCST90274828	Neurturin levels	TRUE	reported	2	1	TRUE
rs182274799	A	G	A	G	0.1565	0.080096	0.0646	NA	FALSE	FALSE	FALSE	ebi-a-GCST90013879	11	10358788	0.15393	407746	0.602827	Sjogren's syndrome (Firth correction) || id:ebi-a-GCST90013879	Sjogren's syndrome (Firth correction)	Sjogren's syndrome (Firth correction) || ||	TRUE	igd	11	10358788	0.031	4.46e-07	9461	GCST90274828	Neurturin levels	TRUE	reported	2	1	TRUE
rs29630	T	C	T	C	-0.074	0.0617586	0.2493	NA	FALSE	FALSE	FALSE	ebi-a-GCST90013879	5	171026588	0.083432	407746	0.459162	Sjogren's syndrome (Firth correction) || id:ebi-a-GCST90013879	Sjogren's syndrome (Firth correction)	Sjogren's syndrome (Firth correction) || ||	TRUE	igd	5	171026588	0.0159	3.25e-06	11343	GCST90274828	Neurturin levels	TRUE	reported	2	1	TRUE
rs4360502	A	G	A	G	-0.0652	0.0173951	0.3445	NA	FALSE	FALSE	FALSE	ebi-a-GCST90013879	1	214886642	0.078362	407746	0.824327	Sjogren's syndrome (Firth correction) || id:ebi-a-GCST90013879	Sjogren's syndrome (Firth correction)	Sjogren's syndrome (Firth correction) || ||	TRUE	igd	1	214886642	0.0141	3.76e-06	11342	GCST90274828	Neurturin levels	TRUE	reported	2	1	TRUE
rs4753678	A	G	A	G	0.087	-0.224822	0.5434	NA	FALSE	FALSE	FALSE	ebi-a-GCST90013879	11	95201232	0.0786405	407746	0.00462317	Sjogren's syndrome (Firth correction) || id:ebi-a-GCST90013879	Sjogren's syndrome (Firth correction)	Sjogren's syndrome (Firth correction) || ||	TRUE	igd	11	95201232	0.0178	1.02e-06	7942	GCST90274828	Neurturin levels	TRUE	reported	2	1	TRUE
rs62120726	A	G	A	G	0.0786	0.0314761	0.8077	NA	FALSE	FALSE	FALSE	ebi-a-GCST90013879	2	15734798	0.0908943	407746	0.729122	Sjogren's syndrome (Firth correction) || id:ebi-a-GCST90013879	Sjogren's syndrome (Firth correction)	Sjogren's syndrome (Firth correction) || ||	TRUE	igd	2	15734798	0.0172	4.88e-06	11343	GCST90274828	Neurturin levels	TRUE	reported	2	1	TRUE
rs76777800	T	C	T	C	0.3387	-0.194585	0.0176	NA	FALSE	FALSE	FALSE	ebi-a-GCST90013879	3	73067086	0.351784	407746	0.58017	Sjogren's syndrome (Firth correction) || id:ebi-a-GCST90013879	Sjogren's syndrome (Firth correction)	Sjogren's syndrome (Firth correction) || ||	TRUE	igd	3	73067086	0.0738	4.44e-06	6941	GCST90274828	Neurturin levels	TRUE	reported	2	1	TRUE
rs77216559	T	C	T	C	0.1667	-0.0303903	0.958	NA	FALSE	FALSE	FALSE	ebi-a-GCST90013879	11	4475910	0.189193	407746	0.872384	Sjogren's syndrome (Firth correction) || id:ebi-a-GCST90013879	Sjogren's syndrome (Firth correction)	Sjogren's syndrome (Firth correction) || ||	TRUE	igd	11	4475910	0.034	9.44e-07	11791	GCST90274828	Neurturin levels	TRUE	reported	2	1	TRUE
rs8033310	T	C	T	C	0.1332	-0.234807	0.9133	NA	FALSE	FALSE	FALSE	ebi-a-GCST90013879	15	24046105	0.154909	407746	0.129575	Sjogren's syndrome (Firth correction) || id:ebi-a-GCST90013879	Sjogren's syndrome (Firth correction)	Sjogren's syndrome (Firth correction) || ||	TRUE	igd	15	24046105	0.0286	3.2e-06	11343	GCST90274828	Neurturin levels	TRUE	reported	2	1	TRUE
rs10446322	A	G	A	G	0.064	0.114285	0.3961	NA	FALSE	FALSE	FALSE	ebi-a-GCST90013879	3	143068250	0.074541	407746	0.125232	Sjogren's syndrome (Firth correction) || id:ebi-a-GCST90013879	Sjogren's syndrome (Firth correction)	Sjogren's syndrome (Firth correction) || ||	TRUE	igd	3	143068250	0.0132	1.24e-06	11777	GCST90274799	Interleukin-13 levels	TRUE	reported	2	1	TRUE
rs10917637	A	G	A	G	0.0692	-0.0674696	0.3447	NA	FALSE	FALSE	FALSE	ebi-a-GCST90013879	1	162878651	0.0764962	407746	0.377777	Sjogren's syndrome (Firth correction) || id:ebi-a-GCST90013879	Sjogren's syndrome (Firth correction)	Sjogren's syndrome (Firth correction) || ||	TRUE	igd	1	162878651	0.0136	3.61e-07	11772	GCST90274799	Interleukin-13 levels	TRUE	reported	2	1	TRUE
rs11251952	A	G	A	G	-0.1845	0.333347	0.0751	NA	FALSE	FALSE	FALSE	ebi-a-GCST90013879	10	3623961	0.282754	407746	0.238427	Sjogren's syndrome (Firth correction) || id:ebi-a-GCST90013879	Sjogren's syndrome (Firth correction)	Sjogren's syndrome (Firth correction) || ||	TRUE	igd	10	3623961	0.0397	3.36e-06	11344	GCST90274799	Interleukin-13 levels	TRUE	reported	2	1	TRUE
rs12146346	T	G	T	G	0.0734	-0.00276065	0.3902	NA	FALSE	FALSE	FALSE	ebi-a-GCST90013879	10	53942324	0.0752762	407746	0.970745	Sjogren's syndrome (Firth correction) || id:ebi-a-GCST90013879	Sjogren's syndrome (Firth correction)	Sjogren's syndrome (Firth correction) || ||	TRUE	igd	10	53942324	0.0155	2.19e-06	8388	GCST90274799	Interleukin-13 levels	TRUE	reported	2	1	TRUE
rs13119159	A	G	A	G	0.0739	-0.0861117	0.4958	NA	FALSE	FALSE	FALSE	ebi-a-GCST90013879	4	40938582	0.0734112	407746	0.240794	Sjogren's syndrome (Firth correction) || id:ebi-a-GCST90013879	Sjogren's syndrome (Firth correction)	Sjogren's syndrome (Firth correction) || ||	TRUE	igd	4	40938582	0.0132	2.16e-08	11344	GCST90274799	Interleukin-13 levels	TRUE	reported	2	1	TRUE
rs141726773	T	C	T	C	0.2093	0.351482	0.9682	NA	FALSE	FALSE	FALSE	ebi-a-GCST90013879	13	41810092	0.265112	407746	0.184909	Sjogren's syndrome (Firth correction) || id:ebi-a-GCST90013879	Sjogren's syndrome (Firth correction)	Sjogren's syndrome (Firth correction) || ||	TRUE	igd	13	41810092	0.0446	2.69e-06	11344	GCST90274799	Interleukin-13 levels	TRUE	reported	2	1	TRUE
rs149979178	A	G	A	G	0.1832	0.200393	0.9229	NA	FALSE	FALSE	FALSE	ebi-a-GCST90013879	7	61999529	0.161386	407746	0.214346	Sjogren's syndrome (Firth correction) || id:ebi-a-GCST90013879	Sjogren's syndrome (Firth correction)	Sjogren's syndrome (Firth correction) || ||	TRUE	igd	7	61999529	0.039	2.63e-06	6901	GCST90274799	Interleukin-13 levels	TRUE	reported	2	1	TRUE
rs538021311	T	C	T	C	0.193	-0.125092	0.9443	NA	FALSE	FALSE	FALSE	ebi-a-GCST90013879	1	193545592	0.176366	407746	0.478155	Sjogren's syndrome (Firth correction) || id:ebi-a-GCST90013879	Sjogren's syndrome (Firth correction)	Sjogren's syndrome (Firth correction) || ||	TRUE	igd	1	193545592	0.039	7.47e-07	7943	GCST90274799	Interleukin-13 levels	TRUE	reported	2	1	TRUE
rs55924857	T	C	T	C	-0.0934	-0.048999	0.8535	NA	FALSE	FALSE	FALSE	ebi-a-GCST90013879	15	57830694	0.104899	407746	0.640425	Sjogren's syndrome (Firth correction) || id:ebi-a-GCST90013879	Sjogren's syndrome (Firth correction)	Sjogren's syndrome (Firth correction) || ||	TRUE	igd	15	57830694	0.0183	3.33e-07	11792	GCST90274799	Interleukin-13 levels	TRUE	reported	2	1	TRUE
rs59235092	A	G	A	G	0.2122	-0.184905	0.0274	NA	FALSE	FALSE	FALSE	ebi-a-GCST90013879	16	79977921	0.260414	407746	0.477678	Sjogren's syndrome (Firth correction) || id:ebi-a-GCST90013879	Sjogren's syndrome (Firth correction)	Sjogren's syndrome (Firth correction) || ||	TRUE	igd	16	79977921	0.0439	1.34e-06	11784	GCST90274799	Interleukin-13 levels	TRUE	reported	2	1	TRUE
rs76219628	A	G	A	G	0.169	-0.219283	0.0397	NA	FALSE	FALSE	FALSE	ebi-a-GCST90013879	7	154418309	0.188139	407746	0.243801	Sjogren's syndrome (Firth correction) || id:ebi-a-GCST90013879	Sjogren's syndrome (Firth correction)	Sjogren's syndrome (Firth correction) || ||	TRUE	igd	7	154418309	0.0357	2.2e-06	11344	GCST90274799	Interleukin-13 levels	TRUE	reported	2	1	TRUE
rs9881117	A	G	A	G	-0.0656	0.151421	0.3094	NA	FALSE	FALSE	FALSE	ebi-a-GCST90013879	3	123702960	0.0817122	407746	0.0638675	Sjogren's syndrome (Firth correction) || id:ebi-a-GCST90013879	Sjogren's syndrome (Firth correction)	Sjogren's syndrome (Firth correction) || ||	TRUE	igd	3	123702960	0.0141	3.28e-06	11791	GCST90274799	Interleukin-13 levels	TRUE	reported	2	1	TRUE
rs10495032	T	G	T	G	-0.1557	-0.308727	0.0383	NA	FALSE	FALSE	FALSE	ebi-a-GCST90013879	1	216837226	0.194502	407746	0.112451	Sjogren's syndrome (Firth correction) || id:ebi-a-GCST90013879	Sjogren's syndrome (Firth correction)	Sjogren's syndrome (Firth correction) || ||	TRUE	igd	1	216837226	0.0318	9.77e-07	14720	GCST90274788	Fibroblast growth factor 21 levels	TRUE	reported	2	1	TRUE
rs12290350	T	C	T	C	-0.0689	-0.131598	0.2168	NA	FALSE	FALSE	FALSE	ebi-a-GCST90013879	11	76480255	0.0911541	407746	0.148827	Sjogren's syndrome (Firth correction) || id:ebi-a-GCST90013879	Sjogren's syndrome (Firth correction)	Sjogren's syndrome (Firth correction) || ||	TRUE	igd	11	76480255	0.0145	2.02e-06	14295	GCST90274788	Fibroblast growth factor 21 levels	TRUE	reported	2	1	TRUE
rs1260326	T	C	T	C	0.1323	-0.063623	0.3977	NA	FALSE	FALSE	FALSE	ebi-a-GCST90013879	2	27730940	0.0755335	407746	0.399612	Sjogren's syndrome (Firth correction) || id:ebi-a-GCST90013879	Sjogren's syndrome (Firth correction)	Sjogren's syndrome (Firth correction) || ||	TRUE	igd	2	27730940	0.0119	1.03e-28	14730	GCST90274788	Fibroblast growth factor 21 levels	TRUE	reported	2	1	TRUE
rs13229619	A	G	A	G	-0.1609	-0.0401388	0.1297	NA	FALSE	FALSE	FALSE	ebi-a-GCST90013879	7	73030175	0.10933	407746	0.713518	Sjogren's syndrome (Firth correction) || id:ebi-a-GCST90013879	Sjogren's syndrome (Firth correction)	Sjogren's syndrome (Firth correction) || ||	TRUE	igd	7	73030175	0.0176	6.13e-20	14743	GCST90274788	Fibroblast growth factor 21 levels	TRUE	reported	2	1	TRUE
rs142603673	T	C	T	C	-0.2352	-0.108565	0.0232	NA	FALSE	FALSE	FALSE	ebi-a-GCST90013879	21	33860969	0.245131	407746	0.657847	Sjogren's syndrome (Firth correction) || id:ebi-a-GCST90013879	Sjogren's syndrome (Firth correction)	Sjogren's syndrome (Firth correction) || ||	TRUE	igd	21	33860969	0.0455	2.35e-07	14252	GCST90274788	Fibroblast growth factor 21 levels	TRUE	reported	2	1	TRUE
rs145127946	A	G	A	G	-0.1747	0.154349	0.037	NA	FALSE	FALSE	FALSE	ebi-a-GCST90013879	1	203746507	0.211977	407746	0.466527	Sjogren's syndrome (Firth correction) || id:ebi-a-GCST90013879	Sjogren's syndrome (Firth correction)	Sjogren's syndrome (Firth correction) || ||	TRUE	igd	1	203746507	0.036	1.22e-06	14295	GCST90274788	Fibroblast growth factor 21 levels	TRUE	reported	2	1	TRUE
rs188758663	A	G	A	G	-0.3801	-0.077493	0.0104	NA	FALSE	FALSE	FALSE	ebi-a-GCST90013879	10	127847758	0.489875	407746	0.874307	Sjogren's syndrome (Firth correction) || id:ebi-a-GCST90013879	Sjogren's syndrome (Firth correction)	Sjogren's syndrome (Firth correction) || ||	TRUE	igd	10	127847758	0.0749	3.88e-07	11668	GCST90274788	Fibroblast growth factor 21 levels	TRUE	reported	2	1	TRUE
rs2429473	A	C	A	C	-0.0812	-0.062707	0.795	NA	FALSE	FALSE	FALSE	ebi-a-GCST90013879	12	47198899	0.0938117	407746	0.503857	Sjogren's syndrome (Firth correction) || id:ebi-a-GCST90013879	Sjogren's syndrome (Firth correction)	Sjogren's syndrome (Firth correction) || ||	TRUE	igd	12	47198899	0.0147	3.32e-08	14295	GCST90274788	Fibroblast growth factor 21 levels	TRUE	reported	2	1	TRUE
rs4700382	T	C	T	C	-0.063	-0.0755111	0.2698	NA	FALSE	FALSE	FALSE	ebi-a-GCST90013879	5	55882435	0.0846483	407746	0.372363	Sjogren's syndrome (Firth correction) || id:ebi-a-GCST90013879	Sjogren's syndrome (Firth correction)	Sjogren's syndrome (Firth correction) || ||	TRUE	igd	5	55882435	0.0136	3.62e-06	14295	GCST90274788	Fibroblast growth factor 21 levels	TRUE	reported	2	1	TRUE
rs60277384	T	C	T	C	-0.0881	-0.0380933	0.8922	NA	FALSE	FALSE	FALSE	ebi-a-GCST90013879	5	84356011	0.123991	407746	0.758672	Sjogren's syndrome (Firth correction) || id:ebi-a-GCST90013879	Sjogren's syndrome (Firth correction)	Sjogren's syndrome (Firth correction) || ||	TRUE	igd	5	84356011	0.019	3.54e-06	14742	GCST90274788	Fibroblast growth factor 21 levels	TRUE	reported	2	1	TRUE
rs7012637	A	G	A	G	-0.0605	-0.0390447	0.4812	NA	FALSE	FALSE	FALSE	ebi-a-GCST90013879	8	9173209	0.0742751	407746	0.599113	Sjogren's syndrome (Firth correction) || id:ebi-a-GCST90013879	Sjogren's syndrome (Firth correction)	Sjogren's syndrome (Firth correction) || ||	TRUE	igd	8	9173209	0.012	4.61e-07	14295	GCST90274788	Fibroblast growth factor 21 levels	TRUE	reported	2	1	TRUE
rs72965996	A	G	A	G	-0.2215	0.259661	0.031	NA	FALSE	FALSE	FALSE	ebi-a-GCST90013879	18	72826607	0.264774	407746	0.326746	Sjogren's syndrome (Firth correction) || id:ebi-a-GCST90013879	Sjogren's syndrome (Firth correction)	Sjogren's syndrome (Firth correction) || ||	TRUE	igd	18	72826607	0.0444	6.08e-07	13808	GCST90274788	Fibroblast growth factor 21 levels	TRUE	reported	2	1	TRUE
rs7610704	T	C	T	C	-0.0568	0.099636	0.4644	NA	FALSE	FALSE	FALSE	ebi-a-GCST90013879	3	11689679	0.0740534	407746	0.178476	Sjogren's syndrome (Firth correction) || id:ebi-a-GCST90013879	Sjogren's syndrome (Firth correction)	Sjogren's syndrome (Firth correction) || ||	TRUE	igd	3	11689679	0.012	2.21e-06	14295	GCST90274788	Fibroblast growth factor 21 levels	TRUE	reported	2	1	TRUE
rs838131	A	C	A	C	0.1627	0.0724055	0.501	NA	FALSE	FALSE	FALSE	ebi-a-GCST90013879	19	49260677	0.0754788	407746	0.337416	Sjogren's syndrome (Firth correction) || id:ebi-a-GCST90013879	Sjogren's syndrome (Firth correction)	Sjogren's syndrome (Firth correction) || ||	TRUE	igd	19	49260677	0.013	6.15e-36	14294	GCST90274788	Fibroblast growth factor 21 levels	TRUE	reported	2	1	TRUE
rs1065657	A	G	A	G	0.0655	-0.0357344	0.4536	NA	FALSE	FALSE	FALSE	ebi-a-GCST90013879	6	90047013	0.0739431	407746	0.628905	Sjogren's syndrome (Firth correction) || id:ebi-a-GCST90013879	Sjogren's syndrome (Firth correction)	Sjogren's syndrome (Firth correction) || ||	TRUE	igd	6	90047013	0.0118	2.84e-08	14287	GCST90274843	TNF-related apoptosis-inducing ligand levels	TRUE	reported	2	1	TRUE
rs111257277	A	G	A	G	0.189	0.0931678	0.9721	NA	FALSE	FALSE	FALSE	ebi-a-GCST90013879	5	162595921	0.22158	407746	0.674141	Sjogren's syndrome (Firth correction) || id:ebi-a-GCST90013879	Sjogren's syndrome (Firth correction)	Sjogren's syndrome (Firth correction) || ||	TRUE	igd	5	162595921	0.037	3.25e-07	14729	GCST90274843	TNF-related apoptosis-inducing ligand levels	TRUE	reported	2	1	TRUE
rs114597610	T	C	T	C	-0.26	-0.0472769	0.0161	NA	FALSE	FALSE	FALSE	ebi-a-GCST90013879	5	75017740	0.329239	407746	0.885821	Sjogren's syndrome (Firth correction) || id:ebi-a-GCST90013879	Sjogren's syndrome (Firth correction)	Sjogren's syndrome (Firth correction) || ||	TRUE	igd	5	75017740	0.0564	4.03e-06	14735	GCST90274843	TNF-related apoptosis-inducing ligand levels	TRUE	reported	2	1	TRUE
rs140862652	A	C	A	C	0.1342	-0.171544	0.063	NA	FALSE	FALSE	FALSE	ebi-a-GCST90013879	6	33692744	0.170971	407746	0.315691	Sjogren's syndrome (Firth correction) || id:ebi-a-GCST90013879	Sjogren's syndrome (Firth correction)	Sjogren's syndrome (Firth correction) || ||	TRUE	igd	6	33692744	0.0265	4.1e-07	14287	GCST90274843	TNF-related apoptosis-inducing ligand levels	TRUE	reported	2	1	TRUE
rs145386370	T	G	T	G	0.2641	-0.399903	0.019	NA	FALSE	FALSE	FALSE	ebi-a-GCST90013879	4	69327121	0.301041	407746	0.184047	Sjogren's syndrome (Firth correction) || id:ebi-a-GCST90013879	Sjogren's syndrome (Firth correction)	Sjogren's syndrome (Firth correction) || ||	TRUE	igd	4	69327121	0.0535	7.96e-07	13386	GCST90274843	TNF-related apoptosis-inducing ligand levels	TRUE	reported	2	1	TRUE
rs146922303	T	C	T	C	0.1622	-0.056739	0.0376	NA	FALSE	FALSE	FALSE	ebi-a-GCST90013879	4	57703725	0.225027	407746	0.800931	Sjogren's syndrome (Firth correction) || id:ebi-a-GCST90013879	Sjogren's syndrome (Firth correction)	Sjogren's syndrome (Firth correction) || ||	TRUE	igd	4	57703725	0.0347	2.95e-06	14727	GCST90274843	TNF-related apoptosis-inducing ligand levels	TRUE	reported	2	1	TRUE
rs16840522	T	C	T	C	-0.1191	0.0366871	0.8073	NA	FALSE	FALSE	FALSE	ebi-a-GCST90013879	1	196710916	0.0929174	407746	0.692965	Sjogren's syndrome (Firth correction) || id:ebi-a-GCST90013879	Sjogren's syndrome (Firth correction)	Sjogren's syndrome (Firth correction) || ||	TRUE	igd	1	196710916	0.0147	5.4e-16	14725	GCST90274843	TNF-related apoptosis-inducing ligand levels	TRUE	reported	2	1	TRUE
rs174533	A	G	A	G	0.0787	-0.0407619	0.3509	NA	FALSE	FALSE	FALSE	ebi-a-GCST90013879	11	61549025	0.0772152	407746	0.597569	Sjogren's syndrome (Firth correction) || id:ebi-a-GCST90013879	Sjogren's syndrome (Firth correction)	Sjogren's syndrome (Firth correction) || ||	TRUE	igd	11	61549025	0.0121	7.81e-11	14732	GCST90274843	TNF-related apoptosis-inducing ligand levels	TRUE	reported	2	1	TRUE
rs17779404	T	G	T	G	0.0674	0.0360103	0.7733	NA	FALSE	FALSE	FALSE	ebi-a-GCST90013879	4	181271289	0.0865226	407746	0.677267	Sjogren's syndrome (Firth correction) || id:ebi-a-GCST90013879	Sjogren's syndrome (Firth correction)	Sjogren's syndrome (Firth correction) || ||	TRUE	igd	4	181271289	0.0138	1.04e-06	14723	GCST90274843	TNF-related apoptosis-inducing ligand levels	TRUE	reported	2	1	TRUE
rs180941492	A	G	A	G	-0.244	0.0737085	0.0227	NA	FALSE	FALSE	FALSE	ebi-a-GCST90013879	11	103163928	0.296993	407746	0.803993	Sjogren's syndrome (Firth correction) || id:ebi-a-GCST90013879	Sjogren's syndrome (Firth correction)	Sjogren's syndrome (Firth correction) || ||	TRUE	igd	11	103163928	0.0491	6.71e-07	13800	GCST90274843	TNF-related apoptosis-inducing ligand levels	TRUE	reported	2	1	TRUE
rs2113173	T	C	T	C	0.0691	-0.0192821	0.2543	NA	FALSE	FALSE	FALSE	ebi-a-GCST90013879	16	57345733	0.0881022	407746	0.826758	Sjogren's syndrome (Firth correction) || id:ebi-a-GCST90013879	Sjogren's syndrome (Firth correction)	Sjogren's syndrome (Firth correction) || ||	TRUE	igd	16	57345733	0.0145	1.88e-06	14287	GCST90274843	TNF-related apoptosis-inducing ligand levels	TRUE	reported	2	1	TRUE
rs2138380	A	G	A	G	0.0882	-0.0268332	0.8717	NA	FALSE	FALSE	FALSE	ebi-a-GCST90013879	2	203169224	0.108829	407746	0.805246	Sjogren's syndrome (Firth correction) || id:ebi-a-GCST90013879	Sjogren's syndrome (Firth correction)	Sjogren's syndrome (Firth correction) || ||	TRUE	igd	2	203169224	0.0182	1.26e-06	13239	GCST90274843	TNF-related apoptosis-inducing ligand levels	TRUE	reported	2	1	TRUE
rs2418781	T	G	T	G	-0.1452	0.137553	0.0401	NA	FALSE	FALSE	FALSE	ebi-a-GCST90013879	10	107586667	0.18992	407746	0.468902	Sjogren's syndrome (Firth correction) || id:ebi-a-GCST90013879	Sjogren's syndrome (Firth correction)	Sjogren's syndrome (Firth correction) || ||	TRUE	igd	10	107586667	0.0316	4.33e-06	14287	GCST90274843	TNF-related apoptosis-inducing ligand levels	TRUE	reported	2	1	TRUE
rs28929474	T	C	T	C	0.6692	0.533407	0.0205	NA	FALSE	FALSE	FALSE	ebi-a-GCST90013879	14	94844947	0.200521	407746	0.0143311	Sjogren's syndrome (Firth correction) || id:ebi-a-GCST90013879	Sjogren's syndrome (Firth correction)	Sjogren's syndrome (Firth correction) || ||	TRUE	igd	14	94844947	0.044	3.08e-52	14735	GCST90274843	TNF-related apoptosis-inducing ligand levels	TRUE	reported	2	1	TRUE
rs2894910	T	C	T	C	0.0807	-0.0240283	0.5094	NA	FALSE	FALSE	FALSE	ebi-a-GCST90013879	6	57391519	0.0956027	407746	0.801555	Sjogren's syndrome (Firth correction) || id:ebi-a-GCST90013879	Sjogren's syndrome (Firth correction)	Sjogren's syndrome (Firth correction) || ||	TRUE	igd	6	57391519	0.0175	4e-06	9830	GCST90274843	TNF-related apoptosis-inducing ligand levels	TRUE	reported	2	1	TRUE
rs368805685	A	G	A	G	-0.2297	0.0210291	0.0323	NA	FALSE	FALSE	FALSE	ebi-a-GCST90013879	2	209615008	0.27795	407746	0.939691	Sjogren's syndrome (Firth correction) || id:ebi-a-GCST90013879	Sjogren's syndrome (Firth correction)	Sjogren's syndrome (Firth correction) || ||	TRUE	igd	2	209615008	0.0501	4.54e-06	11760	GCST90274843	TNF-related apoptosis-inducing ligand levels	TRUE	reported	2	1	TRUE
rs4760	A	G	A	G	0.3554	0.0390178	0.8425	NA	FALSE	FALSE	FALSE	ebi-a-GCST90013879	19	44153100	0.101133	407746	0.699639	Sjogren's syndrome (Firth correction) || id:ebi-a-GCST90013879	Sjogren's syndrome (Firth correction)	Sjogren's syndrome (Firth correction) || ||	TRUE	igd	19	44153100	0.0163	2.14e-105	14287	GCST90274843	TNF-related apoptosis-inducing ligand levels	TRUE	reported	2	1	TRUE
rs490342	T	G	T	G	0.1252	-0.098815	0.1051	NA	FALSE	FALSE	FALSE	ebi-a-GCST90013879	3	172130799	0.124071	407746	0.425777	Sjogren's syndrome (Firth correction) || id:ebi-a-GCST90013879	Sjogren's syndrome (Firth correction)	Sjogren's syndrome (Firth correction) || ||	TRUE	igd	3	172130799	0.02	3.85e-10	13228	GCST90274843	TNF-related apoptosis-inducing ligand levels	TRUE	reported	2	1	TRUE
rs5030044	A	G	A	G	0.285	0.105152	0.886	NA	FALSE	FALSE	FALSE	ebi-a-GCST90013879	3	186449122	0.117886	407746	0.372405	Sjogren's syndrome (Firth correction) || id:ebi-a-GCST90013879	Sjogren's syndrome (Firth correction)	Sjogren's syndrome (Firth correction) || ||	TRUE	igd	3	186449122	0.0187	1.9e-52	14287	GCST90274843	TNF-related apoptosis-inducing ligand levels	TRUE	reported	2	1	TRUE
rs6969337	T	C	T	C	0.1823	-0.201956	0.9624	NA	FALSE	FALSE	FALSE	ebi-a-GCST90013879	7	52792820	0.236748	407746	0.393635	Sjogren's syndrome (Firth correction) || id:ebi-a-GCST90013879	Sjogren's syndrome (Firth correction)	Sjogren's syndrome (Firth correction) || ||	TRUE	igd	7	52792820	0.038	1.61e-06	11336	GCST90274843	TNF-related apoptosis-inducing ligand levels	TRUE	reported	2	1	TRUE
rs77303550	T	C	T	C	-0.0724	-0.0613978	0.1946	NA	FALSE	FALSE	FALSE	ebi-a-GCST90013879	16	72079657	0.0933444	407746	0.510695	Sjogren's syndrome (Firth correction) || id:ebi-a-GCST90013879	Sjogren's syndrome (Firth correction)	Sjogren's syndrome (Firth correction) || ||	TRUE	igd	16	72079657	0.0146	7.09e-07	14728	GCST90274843	TNF-related apoptosis-inducing ligand levels	TRUE	reported	2	1	TRUE
rs8178824	T	C	T	C	0.2575	0.360727	0.029	NA	FALSE	FALSE	FALSE	ebi-a-GCST90013879	17	64224775	0.216887	407746	0.096272	Sjogren's syndrome (Firth correction) || id:ebi-a-GCST90013879	Sjogren's syndrome (Firth correction)	Sjogren's syndrome (Firth correction) || ||	TRUE	igd	17	64224775	0.037	3.42e-12	14735	GCST90274843	TNF-related apoptosis-inducing ligand levels	TRUE	reported	2	1	TRUE
rs1072074	A	G	A	G	-0.0649	-0.111765	0.5847	NA	FALSE	FALSE	FALSE	ebi-a-GCST90013879	4	24758319	0.0855616	407746	0.191465	Sjogren's syndrome (Firth correction) || id:ebi-a-GCST90013879	Sjogren's syndrome (Firth correction)	Sjogren's syndrome (Firth correction) || ||	TRUE	igd	4	24758319	0.0141	4.17e-06	11785	GCST90274802	Interleukin-17C levels	TRUE	reported	2	1	TRUE
rs10870773	A	G	A	G	-0.0816	0.0473158	0.8025	NA	FALSE	FALSE	FALSE	ebi-a-GCST90013879	13	44396409	0.100714	407746	0.638496	Sjogren's syndrome (Firth correction) || id:ebi-a-GCST90013879	Sjogren's syndrome (Firth correction)	Sjogren's syndrome (Firth correction) || ||	TRUE	igd	13	44396409	0.0171	1.82e-06	11345	GCST90274802	Interleukin-17C levels	TRUE	reported	2	1	TRUE
rs111268024	A	C	A	C	0.3672	0.0144123	0.0207	NA	FALSE	FALSE	FALSE	ebi-a-GCST90013879	9	107469519	0.367271	407746	0.968698	Sjogren's syndrome (Firth correction) || id:ebi-a-GCST90013879	Sjogren's syndrome (Firth correction)	Sjogren's syndrome (Firth correction) || ||	TRUE	igd	9	107469519	0.0763	1.49e-06	7456	GCST90274802	Interleukin-17C levels	TRUE	reported	2	1	TRUE
rs11931996	T	C	T	C	-0.1219	-0.105249	0.9068	NA	FALSE	FALSE	FALSE	ebi-a-GCST90013879	4	152291909	0.146346	407746	0.472033	Sjogren's syndrome (Firth correction) || id:ebi-a-GCST90013879	Sjogren's syndrome (Firth correction)	Sjogren's syndrome (Firth correction) || ||	TRUE	igd	4	152291909	0.0262	3.28e-06	11345	GCST90274802	Interleukin-17C levels	TRUE	reported	2	1	TRUE
rs12092228	T	G	T	G	0.1508	0.0340098	0.0512	NA	FALSE	FALSE	FALSE	ebi-a-GCST90013879	1	242536005	0.170164	407746	0.841586	Sjogren's syndrome (Firth correction) || id:ebi-a-GCST90013879	Sjogren's syndrome (Firth correction)	Sjogren's syndrome (Firth correction) || ||	TRUE	igd	1	242536005	0.0327	4e-06	9892	GCST90274802	Interleukin-17C levels	TRUE	reported	2	1	TRUE
rs12863903	T	C	T	C	-0.0857	-0.105104	0.1597	NA	FALSE	FALSE	FALSE	ebi-a-GCST90013879	13	96638651	0.101321	407746	0.299578	Sjogren's syndrome (Firth correction) || id:ebi-a-GCST90013879	Sjogren's syndrome (Firth correction)	Sjogren's syndrome (Firth correction) || ||	TRUE	igd	13	96638651	0.018	1.93e-06	11345	GCST90274802	Interleukin-17C levels	TRUE	reported	2	1	TRUE
rs12895022	T	C	T	C	0.1091	-0.0700064	0.0906	NA	FALSE	FALSE	FALSE	ebi-a-GCST90013879	14	102333234	0.131299	407746	0.593905	Sjogren's syndrome (Firth correction) || id:ebi-a-GCST90013879	Sjogren's syndrome (Firth correction)	Sjogren's syndrome (Firth correction) || ||	TRUE	igd	14	102333234	0.0236	3.78e-06	11774	GCST90274802	Interleukin-17C levels	TRUE	reported	2	1	TRUE
rs149756404	A	C	A	C	-0.2749	0.0573817	0.9809	NA	FALSE	FALSE	FALSE	ebi-a-GCST90013879	2	239715033	0.254391	407746	0.82154	Sjogren's syndrome (Firth correction) || id:ebi-a-GCST90013879	Sjogren's syndrome (Firth correction)	Sjogren's syndrome (Firth correction) || ||	TRUE	igd	2	239715033	0.0524	1.55e-07	11302	GCST90274802	Interleukin-17C levels	TRUE	reported	2	1	TRUE
rs17700884	T	G	T	G	-0.105	-0.157511	0.3783	NA	FALSE	FALSE	FALSE	ebi-a-GCST90013879	16	88684495	0.0774171	407746	0.0412772	Sjogren's syndrome (Firth correction) || id:ebi-a-GCST90013879	Sjogren's syndrome (Firth correction)	Sjogren's syndrome (Firth correction) || ||	TRUE	igd	16	88684495	0.0136	1.16e-14	11775	GCST90274802	Interleukin-17C levels	TRUE	reported	2	1	TRUE
rs1920106	T	C	T	C	0.0633	0.079098	0.3948	NA	FALSE	FALSE	FALSE	ebi-a-GCST90013879	7	21240100	0.0753968	407746	0.294137	Sjogren's syndrome (Firth correction) || id:ebi-a-GCST90013879	Sjogren's syndrome (Firth correction)	Sjogren's syndrome (Firth correction) || ||	TRUE	igd	7	21240100	0.0132	1.62e-06	11792	GCST90274802	Interleukin-17C levels	TRUE	reported	2	1	TRUE
rs4593271	A	G	A	G	-0.0793	-0.0199347	0.6301	NA	FALSE	FALSE	FALSE	ebi-a-GCST90013879	5	19253845	0.077682	407746	0.797473	Sjogren's syndrome (Firth correction) || id:ebi-a-GCST90013879	Sjogren's syndrome (Firth correction)	Sjogren's syndrome (Firth correction) || ||	TRUE	igd	5	19253845	0.0167	2.05e-06	7943	GCST90274802	Interleukin-17C levels	TRUE	reported	2	1	TRUE
rs554604740	A	G	A	G	0.1926	0.245952	0.0286	NA	FALSE	FALSE	FALSE	ebi-a-GCST90013879	12	52750252	0.223829	407746	0.271839	Sjogren's syndrome (Firth correction) || id:ebi-a-GCST90013879	Sjogren's syndrome (Firth correction)	Sjogren's syndrome (Firth correction) || ||	TRUE	igd	12	52750252	0.0401	1.56e-06	11149	GCST90274802	Interleukin-17C levels	TRUE	reported	2	1	TRUE
rs59356989	A	G	A	G	-0.0882	0.204155	0.8432	NA	FALSE	FALSE	FALSE	ebi-a-GCST90013879	5	107423766	0.105515	407746	0.0485613	Sjogren's syndrome (Firth correction) || id:ebi-a-GCST90013879	Sjogren's syndrome (Firth correction)	Sjogren's syndrome (Firth correction) || ||	TRUE	igd	5	107423766	0.0177	6.26e-07	11790	GCST90274802	Interleukin-17C levels	TRUE	reported	2	1	TRUE
rs72815428	T	C	T	C	-0.1673	-0.0746821	0.0423	NA	FALSE	FALSE	FALSE	ebi-a-GCST90013879	5	174836306	0.187492	407746	0.690394	Sjogren's syndrome (Firth correction) || id:ebi-a-GCST90013879	Sjogren's syndrome (Firth correction)	Sjogren's syndrome (Firth correction) || ||	TRUE	igd	5	174836306	0.0366	4.85e-06	11775	GCST90274802	Interleukin-17C levels	TRUE	reported	2	1	TRUE
rs75246422	T	C	T	C	-0.0951	-0.100091	0.1233	NA	FALSE	FALSE	FALSE	ebi-a-GCST90013879	5	174179760	0.113457	407746	0.377672	Sjogren's syndrome (Firth correction) || id:ebi-a-GCST90013879	Sjogren's syndrome (Firth correction)	Sjogren's syndrome (Firth correction) || ||	TRUE	igd	5	174179760	0.0201	2.23e-06	11793	GCST90274802	Interleukin-17C levels	TRUE	reported	2	1	TRUE
rs77654242	T	G	T	G	-0.2174	0.852547	0.9707	NA	FALSE	FALSE	FALSE	ebi-a-GCST90013879	2	136675328	0.409497	407746	0.0172365	Sjogren's syndrome (Firth correction) || id:ebi-a-GCST90013879	Sjogren's syndrome (Firth correction)	Sjogren's syndrome (Firth correction) || ||	TRUE	igd	2	136675328	0.0469	3.56e-06	10294	GCST90274802	Interleukin-17C levels	TRUE	reported	2	1	TRUE
rs10733789	T	C	T	C	-0.0815	-0.0941055	0.6875	NA	FALSE	FALSE	FALSE	ebi-a-GCST90013879	10	64948684	0.0797314	407746	0.237888	Sjogren's syndrome (Firth correction) || id:ebi-a-GCST90013879	Sjogren's syndrome (Firth correction)	Sjogren's syndrome (Firth correction) || ||	TRUE	igd	10	64948684	0.0127	1.39e-10	14287	GCST90274781	C-X-C motif chemokine 11 levels	TRUE	reported	2	1	TRUE
rs10898158	A	G	A	G	0.0609	-0.088843	0.6028	NA	FALSE	FALSE	FALSE	ebi-a-GCST90013879	11	83554112	0.0745667	407746	0.233474	Sjogren's syndrome (Firth correction) || id:ebi-a-GCST90013879	Sjogren's syndrome (Firth correction)	Sjogren's syndrome (Firth correction) || ||	TRUE	igd	11	83554112	0.0121	4.83e-07	14288	GCST90274781	C-X-C motif chemokine 11 levels	TRUE	reported	2	1	TRUE
rs111787182	A	C	A	C	-0.1445	0.135587	0.951	NA	FALSE	FALSE	FALSE	ebi-a-GCST90013879	7	157911633	0.179794	407746	0.450774	Sjogren's syndrome (Firth correction) || id:ebi-a-GCST90013879	Sjogren's syndrome (Firth correction)	Sjogren's syndrome (Firth correction) || ||	TRUE	igd	7	157911633	0.0314	4.19e-06	13224	GCST90274781	C-X-C motif chemokine 11 levels	TRUE	reported	2	1	TRUE
rs111848253	A	G	A	G	-0.1162	-0.228958	0.9044	NA	FALSE	FALSE	FALSE	ebi-a-GCST90013879	11	22351553	0.140547	407746	0.103303	Sjogren's syndrome (Firth correction) || id:ebi-a-GCST90013879	Sjogren's syndrome (Firth correction)	Sjogren's syndrome (Firth correction) || ||	TRUE	igd	11	22351553	0.025	3.35e-06	11538	GCST90274781	C-X-C motif chemokine 11 levels	TRUE	reported	2	1	TRUE
rs112884138	T	C	T	C	-0.0976	0.0850829	0.0892	NA	FALSE	FALSE	FALSE	ebi-a-GCST90013879	4	134362360	0.124992	407746	0.496056	Sjogren's syndrome (Firth correction) || id:ebi-a-GCST90013879	Sjogren's syndrome (Firth correction)	Sjogren's syndrome (Firth correction) || ||	TRUE	igd	4	134362360	0.0209	3.01e-06	14728	GCST90274781	C-X-C motif chemokine 11 levels	TRUE	reported	2	1	TRUE
rs116470923	T	C	T	C	-0.1975	0.146405	0.0216	NA	FALSE	FALSE	FALSE	ebi-a-GCST90013879	4	77374393	0.237277	407746	0.537222	Sjogren's syndrome (Firth correction) || id:ebi-a-GCST90013879	Sjogren's syndrome (Firth correction)	Sjogren's syndrome (Firth correction) || ||	TRUE	igd	4	77374393	0.0427	3.74e-06	14736	GCST90274781	C-X-C motif chemokine 11 levels	TRUE	reported	2	1	TRUE
rs12433317	A	G	A	G	0.0571	-0.100953	0.4282	NA	FALSE	FALSE	FALSE	ebi-a-GCST90013879	14	50775476	0.0744465	407746	0.175085	Sjogren's syndrome (Firth correction) || id:ebi-a-GCST90013879	Sjogren's syndrome (Firth correction)	Sjogren's syndrome (Firth correction) || ||	TRUE	igd	14	50775476	0.012	1.95e-06	14288	GCST90274781	C-X-C motif chemokine 11 levels	TRUE	reported	2	1	TRUE
rs191536201	A	G	A	G	-0.3323	0.324971	0.0117	NA	FALSE	FALSE	FALSE	ebi-a-GCST90013879	20	17839484	0.376486	407746	0.388045	Sjogren's syndrome (Firth correction) || id:ebi-a-GCST90013879	Sjogren's syndrome (Firth correction)	Sjogren's syndrome (Firth correction) || ||	TRUE	igd	20	17839484	0.0684	1.18e-06	11194	GCST90274781	C-X-C motif chemokine 11 levels	TRUE	reported	2	1	TRUE
rs2245786	A	G	A	G	-0.0599	-0.0333359	0.6525	NA	FALSE	FALSE	FALSE	ebi-a-GCST90013879	20	4795382	0.0770039	407746	0.665079	Sjogren's syndrome (Firth correction) || id:ebi-a-GCST90013879	Sjogren's syndrome (Firth correction)	Sjogren's syndrome (Firth correction) || ||	TRUE	igd	20	4795382	0.0131	4.82e-06	14721	GCST90274781	C-X-C motif chemokine 11 levels	TRUE	reported	2	1	TRUE
rs2894233	A	G	A	G	-0.2236	0.172553	0.9724	NA	FALSE	FALSE	FALSE	ebi-a-GCST90013879	6	32011678	0.269457	407746	0.521928	Sjogren's syndrome (Firth correction) || id:ebi-a-GCST90013879	Sjogren's syndrome (Firth correction)	Sjogren's syndrome (Firth correction) || ||	TRUE	igd	6	32011678	0.047	1.96e-06	11917	GCST90274781	C-X-C motif chemokine 11 levels	TRUE	reported	2	1	TRUE
rs3184504	T	C	T	C	0.1236	0.205767	0.4764	NA	FALSE	FALSE	FALSE	ebi-a-GCST90013879	12	111884608	0.071935	407746	0.00452991	Sjogren's syndrome (Firth correction) || id:ebi-a-GCST90013879	Sjogren's syndrome (Firth correction)	Sjogren's syndrome (Firth correction) || ||	TRUE	igd	12	111884608	0.0132	7.7e-21	11785	GCST90274781	C-X-C motif chemokine 11 levels	TRUE	reported	2	1	TRUE
rs4748380	T	C	T	C	0.0901	-0.0146974	0.1188	NA	FALSE	FALSE	FALSE	ebi-a-GCST90013879	10	17590681	0.118324	407746	0.901147	Sjogren's syndrome (Firth correction) || id:ebi-a-GCST90013879	Sjogren's syndrome (Firth correction)	Sjogren's syndrome (Firth correction) || ||	TRUE	igd	10	17590681	0.019	2.12e-06	14732	GCST90274781	C-X-C motif chemokine 11 levels	TRUE	reported	2	1	TRUE
rs529862022	A	C	A	C	0.1254	-0.105614	0.1092	NA	FALSE	FALSE	FALSE	ebi-a-GCST90013879	14	30090297	0.141906	407746	0.456726	Sjogren's syndrome (Firth correction) || id:ebi-a-GCST90013879	Sjogren's syndrome (Firth correction)	Sjogren's syndrome (Firth correction) || ||	TRUE	igd	14	30090297	0.0274	4.72e-06	10894	GCST90274781	C-X-C motif chemokine 11 levels	TRUE	reported	2	1	TRUE
rs59148364	A	G	A	G	0.1821	-0.286003	0.0278	NA	FALSE	FALSE	FALSE	ebi-a-GCST90013879	4	77130802	0.238209	407746	0.229892	Sjogren's syndrome (Firth correction) || id:ebi-a-GCST90013879	Sjogren's syndrome (Firth correction)	Sjogren's syndrome (Firth correction) || ||	TRUE	igd	4	77130802	0.0378	1.45e-06	14721	GCST90274781	C-X-C motif chemokine 11 levels	TRUE	reported	2	1	TRUE
rs60141220	A	G	A	G	-0.0777	0.0750805	0.1703	NA	FALSE	FALSE	FALSE	ebi-a-GCST90013879	1	26395741	0.0964428	407746	0.436276	Sjogren's syndrome (Firth correction) || id:ebi-a-GCST90013879	Sjogren's syndrome (Firth correction)	Sjogren's syndrome (Firth correction) || ||	TRUE	igd	1	26395741	0.0165	2.49e-06	13221	GCST90274781	C-X-C motif chemokine 11 levels	TRUE	reported	2	1	TRUE
rs6827617	A	G	A	G	-0.1724	-0.0263824	0.6041	NA	FALSE	FALSE	FALSE	ebi-a-GCST90013879	4	76916146	0.074739	407746	0.724092	Sjogren's syndrome (Firth correction) || id:ebi-a-GCST90013879	Sjogren's syndrome (Firth correction)	Sjogren's syndrome (Firth correction) || ||	TRUE	igd	4	76916146	0.0118	2.42e-48	14718	GCST90274781	C-X-C motif chemokine 11 levels	TRUE	reported	2	1	TRUE
rs7009937	T	C	T	C	0.1175	-0.130908	0.9321	NA	FALSE	FALSE	FALSE	ebi-a-GCST90013879	8	96176796	0.14251	407746	0.358311	Sjogren's syndrome (Firth correction) || id:ebi-a-GCST90013879	Sjogren's syndrome (Firth correction)	Sjogren's syndrome (Firth correction) || ||	TRUE	igd	8	96176796	0.025	2.6e-06	14288	GCST90274781	C-X-C motif chemokine 11 levels	TRUE	reported	2	1	TRUE
rs7222922	T	C	T	C	-0.0882	-0.0691551	0.1205	NA	FALSE	FALSE	FALSE	ebi-a-GCST90013879	17	34335694	0.120291	407746	0.565361	Sjogren's syndrome (Firth correction) || id:ebi-a-GCST90013879	Sjogren's syndrome (Firth correction)	Sjogren's syndrome (Firth correction) || ||	TRUE	igd	17	34335694	0.0182	1.26e-06	14726	GCST90274781	C-X-C motif chemokine 11 levels	TRUE	reported	2	1	TRUE
rs72747175	A	G	A	G	0.1535	0.0378427	0.9608	NA	FALSE	FALSE	FALSE	ebi-a-GCST90013879	5	18009856	0.215254	407746	0.860447	Sjogren's syndrome (Firth correction) || id:ebi-a-GCST90013879	Sjogren's syndrome (Firth correction)	Sjogren's syndrome (Firth correction) || ||	TRUE	igd	5	18009856	0.0326	2.49e-06	14730	GCST90274781	C-X-C motif chemokine 11 levels	TRUE	reported	2	1	TRUE
rs72925566	A	G	A	G	-0.0973	-0.102798	0.1651	NA	FALSE	FALSE	FALSE	ebi-a-GCST90013879	6	89498971	0.102051	407746	0.313783	Sjogren's syndrome (Firth correction) || id:ebi-a-GCST90013879	Sjogren's syndrome (Firth correction)	Sjogren's syndrome (Firth correction) || ||	TRUE	igd	6	89498971	0.0185	1.44e-07	11337	GCST90274781	C-X-C motif chemokine 11 levels	TRUE	reported	2	1	TRUE
rs7475335	A	C	A	C	-0.0646	0.0202724	0.3172	NA	FALSE	FALSE	FALSE	ebi-a-GCST90013879	10	104343428	0.0776384	407746	0.794006	Sjogren's syndrome (Firth correction) || id:ebi-a-GCST90013879	Sjogren's syndrome (Firth correction)	Sjogren's syndrome (Firth correction) || ||	TRUE	igd	10	104343428	0.0124	1.89e-07	14735	GCST90274781	C-X-C motif chemokine 11 levels	TRUE	reported	2	1	TRUE
rs75612655	T	C	T	C	0.5352	0.271671	0.0084	NA	FALSE	FALSE	FALSE	ebi-a-GCST90013879	7	101594247	0.398782	407746	0.495713	Sjogren's syndrome (Firth correction) || id:ebi-a-GCST90013879	Sjogren's syndrome (Firth correction)	Sjogren's syndrome (Firth correction) || ||	TRUE	igd	7	101594247	0.0705	3.16e-14	12935	GCST90274781	C-X-C motif chemokine 11 levels	TRUE	reported	2	1	TRUE
rs7750544	T	C	T	C	-0.0773	0.0194604	0.165	NA	FALSE	FALSE	FALSE	ebi-a-GCST90013879	6	154177484	0.0981403	407746	0.842817	Sjogren's syndrome (Firth correction) || id:ebi-a-GCST90013879	Sjogren's syndrome (Firth correction)	Sjogren's syndrome (Firth correction) || ||	TRUE	igd	6	154177484	0.0164	2.44e-06	13644	GCST90274781	C-X-C motif chemokine 11 levels	TRUE	reported	2	1	TRUE
rs78632565	T	C	T	C	0.1082	-0.0430425	0.9152	NA	FALSE	FALSE	FALSE	ebi-a-GCST90013879	8	70982905	0.147372	407746	0.770236	Sjogren's syndrome (Firth correction) || id:ebi-a-GCST90013879	Sjogren's syndrome (Firth correction)	Sjogren's syndrome (Firth correction) || ||	TRUE	igd	8	70982905	0.0214	4.28e-07	14722	GCST90274781	C-X-C motif chemokine 11 levels	TRUE	reported	2	1	TRUE
rs10734292	A	G	A	G	0.123	0.00856031	0.067	NA	FALSE	FALSE	FALSE	ebi-a-GCST90013879	11	20486401	0.152416	407746	0.955211	Sjogren's syndrome (Firth correction) || id:ebi-a-GCST90013879	Sjogren's syndrome (Firth correction)	Sjogren's syndrome (Firth correction) || ||	TRUE	igd	11	20486401	0.0267	4.09e-06	11776	GCST90274779	C-X-C motif chemokine 1 levels	TRUE	reported	2	1	TRUE
rs11880837	A	G	A	G	0.0583	0.0454562	0.3161	NA	FALSE	FALSE	FALSE	ebi-a-GCST90013879	19	14808453	0.0807232	407746	0.573359	Sjogren's syndrome (Firth correction) || id:ebi-a-GCST90013879	Sjogren's syndrome (Firth correction)	Sjogren's syndrome (Firth correction) || ||	TRUE	igd	19	14808453	0.0127	4.42e-06	14288	GCST90274779	C-X-C motif chemokine 1 levels	TRUE	reported	2	1	TRUE
rs12770839	A	C	A	C	0.0648	0.0644655	0.321	NA	FALSE	FALSE	FALSE	ebi-a-GCST90013879	10	65297720	0.079231	407746	0.415851	Sjogren's syndrome (Firth correction) || id:ebi-a-GCST90013879	Sjogren's syndrome (Firth correction)	Sjogren's syndrome (Firth correction) || ||	TRUE	igd	10	65297720	0.0126	2.71e-07	14724	GCST90274779	C-X-C motif chemokine 1 levels	TRUE	reported	2	1	TRUE
rs1366946	T	C	T	C	-0.3134	0.0271847	0.7638	NA	FALSE	FALSE	FALSE	ebi-a-GCST90013879	4	74738469	0.0901684	407746	0.763043	Sjogren's syndrome (Firth correction) || id:ebi-a-GCST90013879	Sjogren's syndrome (Firth correction)	Sjogren's syndrome (Firth correction) || ||	TRUE	igd	4	74738469	0.0134	5.65e-121	14730	GCST90274779	C-X-C motif chemokine 1 levels	TRUE	reported	2	1	TRUE
rs2122155	A	G	A	G	-0.0538	0.0610078	0.5637	NA	FALSE	FALSE	FALSE	ebi-a-GCST90013879	4	59689961	0.0745886	407746	0.413401	Sjogren's syndrome (Firth correction) || id:ebi-a-GCST90013879	Sjogren's syndrome (Firth correction)	Sjogren's syndrome (Firth correction) || ||	TRUE	igd	4	59689961	0.0117	4.26e-06	14717	GCST90274779	C-X-C motif chemokine 1 levels	TRUE	reported	2	1	TRUE
rs2280441	A	G	A	G	-0.1443	-0.260435	0.0405	NA	FALSE	FALSE	FALSE	ebi-a-GCST90013879	15	81240669	0.232009	407746	0.261641	Sjogren's syndrome (Firth correction) || id:ebi-a-GCST90013879	Sjogren's syndrome (Firth correction)	Sjogren's syndrome (Firth correction) || ||	TRUE	igd	15	81240669	0.0312	3.75e-06	14735	GCST90274779	C-X-C motif chemokine 1 levels	TRUE	reported	2	1	TRUE
rs4474574	T	C	T	C	-0.365	-0.0273288	0.0146	NA	FALSE	FALSE	FALSE	ebi-a-GCST90013879	13	37854253	0.493737	407746	0.955859	Sjogren's syndrome (Firth correction) || id:ebi-a-GCST90013879	Sjogren's syndrome (Firth correction)	Sjogren's syndrome (Firth correction) || ||	TRUE	igd	13	37854253	0.0779	2.79e-06	9555	GCST90274779	C-X-C motif chemokine 1 levels	TRUE	reported	2	1	TRUE
rs565208061	T	C	T	C	0.5003	-0.259148	0.0138	NA	FALSE	FALSE	FALSE	ebi-a-GCST90013879	4	74717663	0.360847	407746	0.472655	Sjogren's syndrome (Firth correction) || id:ebi-a-GCST90013879	Sjogren's syndrome (Firth correction)	Sjogren's syndrome (Firth correction) || ||	TRUE	igd	4	74717663	0.0824	1.27e-09	8911	GCST90274779	C-X-C motif chemokine 1 levels	TRUE	reported	2	1	TRUE
rs62311721	T	C	T	C	-0.186	-0.487465	0.9588	NA	FALSE	FALSE	FALSE	ebi-a-GCST90013879	4	84005961	0.281195	407746	0.0829985	Sjogren's syndrome (Firth correction) || id:ebi-a-GCST90013879	Sjogren's syndrome (Firth correction)	Sjogren's syndrome (Firth correction) || ||	TRUE	igd	4	84005961	0.0407	4.88e-06	14288	GCST90274779	C-X-C motif chemokine 1 levels	TRUE	reported	2	1	TRUE
rs77914035	A	G	A	G	-0.1047	0.0356938	0.8675	NA	FALSE	FALSE	FALSE	ebi-a-GCST90013879	6	54641812	0.116282	407746	0.758875	Sjogren's syndrome (Firth correction) || id:ebi-a-GCST90013879	Sjogren's syndrome (Firth correction)	Sjogren's syndrome (Firth correction) || ||	TRUE	igd	6	54641812	0.0206	3.72e-07	10893	GCST90274779	C-X-C motif chemokine 1 levels	TRUE	reported	2	1	TRUE
rs863004	T	C	T	C	0.0661	-0.112014	0.3809	NA	FALSE	FALSE	FALSE	ebi-a-GCST90013879	1	159176831	0.0756228	407746	0.13855	Sjogren's syndrome (Firth correction) || id:ebi-a-GCST90013879	Sjogren's syndrome (Firth correction)	Sjogren's syndrome (Firth correction) || ||	TRUE	igd	1	159176831	0.0119	2.78e-08	14722	GCST90274779	C-X-C motif chemokine 1 levels	TRUE	reported	2	1	TRUE
rs10744384	T	C	T	C	-0.0675	0.0645216	0.5684	NA	FALSE	FALSE	FALSE	ebi-a-GCST90013879	12	129186447	0.0834088	407746	0.439192	Sjogren's syndrome (Firth correction) || id:ebi-a-GCST90013879	Sjogren's syndrome (Firth correction)	Sjogren's syndrome (Firth correction) || ||	TRUE	igd	12	129186447	0.0146	3.78e-06	10893	GCST90274784	C-X-C motif chemokine 9 levels	TRUE	reported	2	1	TRUE
rs114033894	T	G	T	G	-0.2245	0.0203006	0.981	NA	FALSE	FALSE	FALSE	ebi-a-GCST90013879	2	86977227	0.288409	407746	0.943885	Sjogren's syndrome (Firth correction) || id:ebi-a-GCST90013879	Sjogren's syndrome (Firth correction)	Sjogren's syndrome (Firth correction) || ||	TRUE	igd	2	86977227	0.0488	4.22e-06	14287	GCST90274784	C-X-C motif chemokine 9 levels	TRUE	reported	2	1	TRUE
rs12191307	A	G	A	G	-0.1452	-0.173169	0.098	NA	FALSE	FALSE	FALSE	ebi-a-GCST90013879	6	161256529	0.117919	407746	0.14196	Sjogren's syndrome (Firth correction) || id:ebi-a-GCST90013879	Sjogren's syndrome (Firth correction)	Sjogren's syndrome (Firth correction) || ||	TRUE	igd	6	161256529	0.0197	1.7e-13	14287	GCST90274784	C-X-C motif chemokine 9 levels	TRUE	reported	2	1	TRUE
rs142119726	T	C	T	C	0.2705	0.653243	0.9851	NA	FALSE	FALSE	FALSE	ebi-a-GCST90013879	7	48859798	0.356229	407746	0.0666868	Sjogren's syndrome (Firth correction) || id:ebi-a-GCST90013879	Sjogren's syndrome (Firth correction)	Sjogren's syndrome (Firth correction) || ||	TRUE	igd	7	48859798	0.0551	9.14e-07	13800	GCST90274784	C-X-C motif chemokine 9 levels	TRUE	reported	2	1	TRUE
rs145607633	T	C	T	C	0.0728	-0.04173	0.1625	NA	FALSE	FALSE	FALSE	ebi-a-GCST90013879	5	19287867	0.0997022	407746	0.675548	Sjogren's syndrome (Firth correction) || id:ebi-a-GCST90013879	Sjogren's syndrome (Firth correction)	Sjogren's syndrome (Firth correction) || ||	TRUE	igd	5	19287867	0.0154	2.28e-06	14287	GCST90274784	C-X-C motif chemokine 9 levels	TRUE	reported	2	1	TRUE
rs181816009	A	G	A	G	-0.1603	-0.0222735	0.0378	NA	FALSE	FALSE	FALSE	ebi-a-GCST90013879	6	31423412	0.251397	407746	0.929401	Sjogren's syndrome (Firth correction) || id:ebi-a-GCST90013879	Sjogren's syndrome (Firth correction)	Sjogren's syndrome (Firth correction) || ||	TRUE	igd	6	31423412	0.0342	2.77e-06	11985	GCST90274784	C-X-C motif chemokine 9 levels	TRUE	reported	2	1	TRUE
rs182152471	T	C	T	C	0.1861	0.143941	0.028	NA	FALSE	FALSE	FALSE	ebi-a-GCST90013879	16	1803589	0.263416	407746	0.584763	Sjogren's syndrome (Firth correction) || id:ebi-a-GCST90013879	Sjogren's syndrome (Firth correction)	Sjogren's syndrome (Firth correction) || ||	TRUE	igd	16	1803589	0.0385	1.34e-06	13667	GCST90274784	C-X-C motif chemokine 9 levels	TRUE	reported	2	1	TRUE
rs3184504	T	C	T	C	0.1008	0.205767	0.4744	NA	FALSE	FALSE	FALSE	ebi-a-GCST90013879	12	111884608	0.071935	407746	0.00452991	Sjogren's syndrome (Firth correction) || id:ebi-a-GCST90013879	Sjogren's syndrome (Firth correction)	Sjogren's syndrome (Firth correction) || ||	TRUE	igd	12	111884608	0.013	8.92e-15	11784	GCST90274784	C-X-C motif chemokine 9 levels	TRUE	reported	2	1	TRUE
rs35435997	A	G	A	G	0.0915	-0.165703	0.1125	NA	FALSE	FALSE	FALSE	ebi-a-GCST90013879	2	242665455	0.123165	407746	0.178504	Sjogren's syndrome (Firth correction) || id:ebi-a-GCST90013879	Sjogren's syndrome (Firth correction)	Sjogren's syndrome (Firth correction) || ||	TRUE	igd	2	242665455	0.02	4.76e-06	12791	GCST90274784	C-X-C motif chemokine 9 levels	TRUE	reported	2	1	TRUE
rs4047522	T	C	T	C	-0.0645	0.0112176	0.4962	NA	FALSE	FALSE	FALSE	ebi-a-GCST90013879	1	161608256	0.080792	407746	0.889572	Sjogren's syndrome (Firth correction) || id:ebi-a-GCST90013879	Sjogren's syndrome (Firth correction)	Sjogren's syndrome (Firth correction) || ||	TRUE	igd	1	161608256	0.0137	2.5e-06	11760	GCST90274784	C-X-C motif chemokine 9 levels	TRUE	reported	2	1	TRUE
rs4241577	A	C	A	C	-0.1419	0.0823349	0.2629	NA	FALSE	FALSE	FALSE	ebi-a-GCST90013879	4	76930776	0.0857487	407746	0.336961	Sjogren's syndrome (Firth correction) || id:ebi-a-GCST90013879	Sjogren's syndrome (Firth correction)	Sjogren's syndrome (Firth correction) || ||	TRUE	igd	4	76930776	0.0128	1.47e-28	14724	GCST90274784	C-X-C motif chemokine 9 levels	TRUE	reported	2	1	TRUE
rs61875680	A	G	A	G	-0.0758	0.112514	0.1611	NA	FALSE	FALSE	FALSE	ebi-a-GCST90013879	10	107966626	0.103303	407746	0.276084	Sjogren's syndrome (Firth correction) || id:ebi-a-GCST90013879	Sjogren's syndrome (Firth correction)	Sjogren's syndrome (Firth correction) || ||	TRUE	igd	10	107966626	0.0158	1.61e-06	14287	GCST90274784	C-X-C motif chemokine 9 levels	TRUE	reported	2	1	TRUE
rs62200304	A	C	A	C	-0.115	0.448102	0.9336	NA	FALSE	FALSE	FALSE	ebi-a-GCST90013879	20	20119931	0.172675	407746	0.00614328	Sjogren's syndrome (Firth correction) || id:ebi-a-GCST90013879	Sjogren's syndrome (Firth correction)	Sjogren's syndrome (Firth correction) || ||	TRUE	igd	20	20119931	0.0244	2.44e-06	14287	GCST90274784	C-X-C motif chemokine 9 levels	TRUE	reported	2	1	TRUE
rs62272916	A	G	A	G	-0.0834	0.169708	0.1182	NA	FALSE	FALSE	FALSE	ebi-a-GCST90013879	3	151541803	0.111114	407746	0.12668	Sjogren's syndrome (Firth correction) || id:ebi-a-GCST90013879	Sjogren's syndrome (Firth correction)	Sjogren's syndrome (Firth correction) || ||	TRUE	igd	3	151541803	0.0176	2.15e-06	14710	GCST90274784	C-X-C motif chemokine 9 levels	TRUE	reported	2	1	TRUE
rs656739	A	G	A	G	0.0562	-0.0527503	0.6566	NA	FALSE	FALSE	FALSE	ebi-a-GCST90013879	7	29049949	0.0786879	407746	0.50262	Sjogren's syndrome (Firth correction) || id:ebi-a-GCST90013879	Sjogren's syndrome (Firth correction)	Sjogren's syndrome (Firth correction) || ||	TRUE	igd	7	29049949	0.0119	2.33e-06	14735	GCST90274784	C-X-C motif chemokine 9 levels	TRUE	reported	2	1	TRUE
rs73194812	A	G	A	G	0.1821	0.115331	0.9758	NA	FALSE	FALSE	FALSE	ebi-a-GCST90013879	21	18734554	0.237175	407746	0.626775	Sjogren's syndrome (Firth correction) || id:ebi-a-GCST90013879	Sjogren's syndrome (Firth correction)	Sjogren's syndrome (Firth correction) || ||	TRUE	igd	21	18734554	0.0391	3.2e-06	14730	GCST90274784	C-X-C motif chemokine 9 levels	TRUE	reported	2	1	TRUE
rs73367822	T	C	T	C	-0.0588	0.0199158	0.5804	NA	FALSE	FALSE	FALSE	ebi-a-GCST90013879	21	45024252	0.0740054	407746	0.787844	Sjogren's syndrome (Firth correction) || id:ebi-a-GCST90013879	Sjogren's syndrome (Firth correction)	Sjogren's syndrome (Firth correction) || ||	TRUE	igd	21	45024252	0.0126	3.06e-06	11760	GCST90274784	C-X-C motif chemokine 9 levels	TRUE	reported	2	1	TRUE
rs73606147	A	C	A	C	0.2792	0.372937	0.0133	NA	FALSE	FALSE	FALSE	ebi-a-GCST90013879	20	2538467	0.434276	407746	0.390476	Sjogren's syndrome (Firth correction) || id:ebi-a-GCST90013879	Sjogren's syndrome (Firth correction)	Sjogren's syndrome (Firth correction) || ||	TRUE	igd	20	2538467	0.059	2.22e-06	13379	GCST90274784	C-X-C motif chemokine 9 levels	TRUE	reported	2	1	TRUE
rs7600322	T	C	T	C	0.057	0.107381	0.5214	NA	FALSE	FALSE	FALSE	ebi-a-GCST90013879	2	204754353	0.0735159	407746	0.144111	Sjogren's syndrome (Firth correction) || id:ebi-a-GCST90013879	Sjogren's syndrome (Firth correction)	Sjogren's syndrome (Firth correction) || ||	TRUE	igd	2	204754353	0.0118	1.36e-06	13849	GCST90274784	C-X-C motif chemokine 9 levels	TRUE	reported	2	1	TRUE
rs783149	A	C	A	C	-0.0805	0.0607556	0.1958	NA	FALSE	FALSE	FALSE	ebi-a-GCST90013879	6	161088918	0.0995384	407746	0.541614	Sjogren's syndrome (Firth correction) || id:ebi-a-GCST90013879	Sjogren's syndrome (Firth correction)	Sjogren's syndrome (Firth correction) || ||	TRUE	igd	6	161088918	0.0144	2.27e-08	14287	GCST90274784	C-X-C motif chemokine 9 levels	TRUE	reported	2	1	TRUE
rs80348644	T	C	T	C	0.1546	0.0390015	0.0336	NA	FALSE	FALSE	FALSE	ebi-a-GCST90013879	4	160574480	0.221174	407746	0.860028	Sjogren's syndrome (Firth correction) || id:ebi-a-GCST90013879	Sjogren's syndrome (Firth correction)	Sjogren's syndrome (Firth correction) || ||	TRUE	igd	4	160574480	0.0332	3.21e-06	14734	GCST90274784	C-X-C motif chemokine 9 levels	TRUE	reported	2	1	TRUE
rs9366778	A	G	A	G	-0.0605	-0.214234	0.4075	NA	FALSE	FALSE	FALSE	ebi-a-GCST90013879	6	31269173	0.0779115	407746	0.00578242	Sjogren's syndrome (Firth correction) || id:ebi-a-GCST90013879	Sjogren's syndrome (Firth correction)	Sjogren's syndrome (Firth correction) || ||	TRUE	igd	6	31269173	0.0115	1.43e-07	14735	GCST90274784	C-X-C motif chemokine 9 levels	TRUE	reported	2	1	TRUE
rs1074669	A	G	A	G	-0.0548	-0.114312	0.5246	NA	FALSE	FALSE	FALSE	ebi-a-GCST90013879	4	35016704	0.0740834	407746	0.122828	Sjogren's syndrome (Firth correction) || id:ebi-a-GCST90013879	Sjogren's syndrome (Firth correction)	Sjogren's syndrome (Firth correction) || ||	TRUE	igd	4	35016704	0.0119	4.12e-06	14286	GCST90274847	Urokinase-type plasminogen activator levels	TRUE	reported	2	1	TRUE
rs10840566	A	G	A	G	0.0784	-0.0910781	0.1671	NA	FALSE	FALSE	FALSE	ebi-a-GCST90013879	11	11142087	0.0993866	407746	0.359456	Sjogren's syndrome (Firth correction) || id:ebi-a-GCST90013879	Sjogren's syndrome (Firth correction)	Sjogren's syndrome (Firth correction) || ||	TRUE	igd	11	11142087	0.0154	3.56e-07	14733	GCST90274847	Urokinase-type plasminogen activator levels	TRUE	reported	2	1	TRUE
rs10992204	A	G	A	G	0.1061	-0.0834086	0.1034	NA	FALSE	FALSE	FALSE	ebi-a-GCST90013879	9	94784966	0.124685	407746	0.503524	Sjogren's syndrome (Firth correction) || id:ebi-a-GCST90013879	Sjogren's syndrome (Firth correction)	Sjogren's syndrome (Firth correction) || ||	TRUE	igd	9	94784966	0.0217	1.01e-06	14286	GCST90274847	Urokinase-type plasminogen activator levels	TRUE	reported	2	1	TRUE
rs11220462	A	G	A	G	-0.1024	-0.0470369	0.1509	NA	FALSE	FALSE	FALSE	ebi-a-GCST90013879	11	126243952	0.108606	407746	0.664945	Sjogren's syndrome (Firth correction) || id:ebi-a-GCST90013879	Sjogren's syndrome (Firth correction)	Sjogren's syndrome (Firth correction) || ||	TRUE	igd	11	126243952	0.0161	2.01e-10	14731	GCST90274847	Urokinase-type plasminogen activator levels	TRUE	reported	2	1	TRUE
rs13299342	A	G	A	G	0.1	-0.0427184	0.1744	NA	FALSE	FALSE	FALSE	ebi-a-GCST90013879	9	136141504	0.109691	407746	0.696949	Sjogren's syndrome (Firth correction) || id:ebi-a-GCST90013879	Sjogren's syndrome (Firth correction)	Sjogren's syndrome (Firth correction) || ||	TRUE	igd	9	136141504	0.017	4.04e-09	11781	GCST90274847	Urokinase-type plasminogen activator levels	TRUE	reported	2	1	TRUE
rs154972	A	G	A	G	-0.0625	0.0625616	0.6344	NA	FALSE	FALSE	FALSE	ebi-a-GCST90013879	6	32900651	0.0772453	407746	0.417993	Sjogren's syndrome (Firth correction) || id:ebi-a-GCST90013879	Sjogren's syndrome (Firth correction)	Sjogren's syndrome (Firth correction) || ||	TRUE	igd	6	32900651	0.012	1.91e-07	14724	GCST90274847	Urokinase-type plasminogen activator levels	TRUE	reported	2	1	TRUE
rs202063542	T	C	T	C	0.2771	-0.141104	0.9835	NA	FALSE	FALSE	FALSE	ebi-a-GCST90013879	1	152190722	0.331136	407746	0.670019	Sjogren's syndrome (Firth correction) || id:ebi-a-GCST90013879	Sjogren's syndrome (Firth correction)	Sjogren's syndrome (Firth correction) || ||	TRUE	igd	1	152190722	0.0607	4.99e-06	10407	GCST90274847	Urokinase-type plasminogen activator levels	TRUE	reported	2	1	TRUE
rs2227575	A	C	A	C	-0.0946	0.0569028	0.5624	NA	FALSE	FALSE	FALSE	ebi-a-GCST90013879	10	75677840	0.0746649	407746	0.445995	Sjogren's syndrome (Firth correction) || id:ebi-a-GCST90013879	Sjogren's syndrome (Firth correction)	Sjogren's syndrome (Firth correction) || ||	TRUE	igd	10	75677840	0.0115	1.93e-16	14729	GCST90274847	Urokinase-type plasminogen activator levels	TRUE	reported	2	1	TRUE
rs333947	A	G	A	G	-0.0785	-0.0579065	0.1578	NA	FALSE	FALSE	FALSE	ebi-a-GCST90013879	1	110470764	0.103243	407746	0.574882	Sjogren's syndrome (Firth correction) || id:ebi-a-GCST90013879	Sjogren's syndrome (Firth correction)	Sjogren's syndrome (Firth correction) || ||	TRUE	igd	1	110470764	0.0166	2.26e-06	14286	GCST90274847	Urokinase-type plasminogen activator levels	TRUE	reported	2	1	TRUE
rs3933086	A	G	A	G	0.3099	-0.130436	0.0145	NA	FALSE	FALSE	FALSE	ebi-a-GCST90013879	10	75424174	0.467524	407746	0.780249	Sjogren's syndrome (Firth correction) || id:ebi-a-GCST90013879	Sjogren's syndrome (Firth correction)	Sjogren's syndrome (Firth correction) || ||	TRUE	igd	10	75424174	0.0664	3.05e-06	11778	GCST90274847	Urokinase-type plasminogen activator levels	TRUE	reported	2	1	TRUE
rs4251805	T	C	T	C	-0.422	0.266907	0.0405	NA	FALSE	FALSE	FALSE	ebi-a-GCST90013879	19	44174441	0.209007	407746	0.201593	Sjogren's syndrome (Firth correction) || id:ebi-a-GCST90013879	Sjogren's syndrome (Firth correction)	Sjogren's syndrome (Firth correction) || ||	TRUE	igd	19	44174441	0.0311	6.1e-42	14734	GCST90274847	Urokinase-type plasminogen activator levels	TRUE	reported	2	1	TRUE
rs4760	A	G	A	G	0.1408	0.0390178	0.8426	NA	FALSE	FALSE	FALSE	ebi-a-GCST90013879	19	44153100	0.101133	407746	0.699639	Sjogren's syndrome (Firth correction) || id:ebi-a-GCST90013879	Sjogren's syndrome (Firth correction)	Sjogren's syndrome (Firth correction) || ||	TRUE	igd	19	44153100	0.0165	1.42e-17	14286	GCST90274847	Urokinase-type plasminogen activator levels	TRUE	reported	2	1	TRUE
rs4800787	T	C	T	C	-0.094	-0.00589099	0.3008	NA	FALSE	FALSE	FALSE	ebi-a-GCST90013879	18	24686365	0.0799647	407746	0.941273	Sjogren's syndrome (Firth correction) || id:ebi-a-GCST90013879	Sjogren's syndrome (Firth correction)	Sjogren's syndrome (Firth correction) || ||	TRUE	igd	18	24686365	0.0125	5.48e-14	14730	GCST90274847	Urokinase-type plasminogen activator levels	TRUE	reported	2	1	TRUE
rs576592832	A	C	A	C	-0.3429	0.587462	0.0258	NA	FALSE	FALSE	FALSE	ebi-a-GCST90013879	2	89132295	0.465695	407746	0.207138	Sjogren's syndrome (Firth correction) || id:ebi-a-GCST90013879	Sjogren's syndrome (Firth correction)	Sjogren's syndrome (Firth correction) || ||	TRUE	igd	2	89132295	0.071	1.37e-06	8334	GCST90274847	Urokinase-type plasminogen activator levels	TRUE	reported	2	1	TRUE
rs59772299	T	G	T	G	0.0627	0.00799386	0.7552	NA	FALSE	FALSE	FALSE	ebi-a-GCST90013879	5	126921537	0.088173	407746	0.927762	Sjogren's syndrome (Firth correction) || id:ebi-a-GCST90013879	Sjogren's syndrome (Firth correction)	Sjogren's syndrome (Firth correction) || ||	TRUE	igd	5	126921537	0.0133	2.43e-06	14730	GCST90274847	Urokinase-type plasminogen activator levels	TRUE	reported	2	1	TRUE
rs597808	A	G	A	G	0.0662	0.215074	0.478	NA	FALSE	FALSE	FALSE	ebi-a-GCST90013879	12	111973358	0.0720832	407746	0.00307829	Sjogren's syndrome (Firth correction) || id:ebi-a-GCST90013879	Sjogren's syndrome (Firth correction)	Sjogren's syndrome (Firth correction) || ||	TRUE	igd	12	111973358	0.0134	7.8e-07	11334	GCST90274847	Urokinase-type plasminogen activator levels	TRUE	reported	2	1	TRUE
rs62286554	T	C	T	C	-0.091	-0.0684316	0.8498	NA	FALSE	FALSE	FALSE	ebi-a-GCST90013879	3	193665003	0.105923	407746	0.518248	Sjogren's syndrome (Firth correction) || id:ebi-a-GCST90013879	Sjogren's syndrome (Firth correction)	Sjogren's syndrome (Firth correction) || ||	TRUE	igd	3	193665003	0.019	1.67e-06	11335	GCST90274847	Urokinase-type plasminogen activator levels	TRUE	reported	2	1	TRUE
rs6805474	A	G	A	G	0.0952	-0.0351231	0.1456	NA	FALSE	FALSE	FALSE	ebi-a-GCST90013879	3	56631258	0.101075	407746	0.728221	Sjogren's syndrome (Firth correction) || id:ebi-a-GCST90013879	Sjogren's syndrome (Firth correction)	Sjogren's syndrome (Firth correction) || ||	TRUE	igd	3	56631258	0.0176	6.33e-08	14285	GCST90274847	Urokinase-type plasminogen activator levels	TRUE	reported	2	1	TRUE
rs704	A	G	A	G	0.0567	0.0766638	0.4758	NA	FALSE	FALSE	FALSE	ebi-a-GCST90013879	17	26694861	0.0735421	407746	0.297204	Sjogren's syndrome (Firth correction) || id:ebi-a-GCST90013879	Sjogren's syndrome (Firth correction)	Sjogren's syndrome (Firth correction) || ||	TRUE	igd	17	26694861	0.0115	8.2e-07	14734	GCST90274847	Urokinase-type plasminogen activator levels	TRUE	reported	2	1	TRUE
rs7406661	T	C	T	C	-0.1107	-0.0131523	0.7855	NA	FALSE	FALSE	FALSE	ebi-a-GCST90013879	17	7063667	0.0923974	407746	0.886807	Sjogren's syndrome (Firth correction) || id:ebi-a-GCST90013879	Sjogren's syndrome (Firth correction)	Sjogren's syndrome (Firth correction) || ||	TRUE	igd	17	7063667	0.0156	1.28e-12	14286	GCST90274847	Urokinase-type plasminogen activator levels	TRUE	reported	2	1	TRUE
rs74607099	A	G	A	G	-0.1817	-0.0945759	0.0248	NA	FALSE	FALSE	FALSE	ebi-a-GCST90013879	4	131098437	0.257494	407746	0.7134	Sjogren's syndrome (Firth correction) || id:ebi-a-GCST90013879	Sjogren's syndrome (Firth correction)	Sjogren's syndrome (Firth correction) || ||	TRUE	igd	4	131098437	0.0389	3e-06	14723	GCST90274847	Urokinase-type plasminogen activator levels	TRUE	reported	2	1	TRUE
rs7564243	A	G	A	G	-0.0852	0.00848852	0.5375	NA	FALSE	FALSE	FALSE	ebi-a-GCST90013879	2	160726868	0.0739249	407746	0.908583	Sjogren's syndrome (Firth correction) || id:ebi-a-GCST90013879	Sjogren's syndrome (Firth correction)	Sjogren's syndrome (Firth correction) || ||	TRUE	igd	2	160726868	0.0114	7.8e-14	14729	GCST90274847	Urokinase-type plasminogen activator levels	TRUE	reported	2	1	TRUE
rs10777251	A	G	A	G	-0.0767	-0.196397	0.1923	NA	FALSE	FALSE	FALSE	ebi-a-GCST90013879	12	91080475	0.0986458	407746	0.0433541	Sjogren's syndrome (Firth correction) || id:ebi-a-GCST90013879	Sjogren's syndrome (Firth correction)	Sjogren's syndrome (Firth correction) || ||	TRUE	igd	12	91080475	0.0166	3.83e-06	12411	GCST90274787	Fibroblast growth factor 19 levels	TRUE	reported	2	1	TRUE
rs112126444	A	G	A	G	-0.0927	0.078745	0.1012	NA	FALSE	FALSE	FALSE	ebi-a-GCST90013879	3	132162249	0.122591	407746	0.520654	Sjogren's syndrome (Firth correction) || id:ebi-a-GCST90013879	Sjogren's syndrome (Firth correction)	Sjogren's syndrome (Firth correction) || ||	TRUE	igd	3	132162249	0.0199	3.19e-06	14735	GCST90274787	Fibroblast growth factor 19 levels	TRUE	reported	2	1	TRUE
rs117398067	T	C	T	C	0.2583	-0.37217	0.0178	NA	FALSE	FALSE	FALSE	ebi-a-GCST90013879	15	59188192	0.462122	407746	0.420618	Sjogren's syndrome (Firth correction) || id:ebi-a-GCST90013879	Sjogren's syndrome (Firth correction)	Sjogren's syndrome (Firth correction) || ||	TRUE	igd	15	59188192	0.0564	4.65e-06	14744	GCST90274787	Fibroblast growth factor 19 levels	TRUE	reported	2	1	TRUE
rs12110436	T	C	T	C	-0.136	-0.100189	0.0418	NA	FALSE	FALSE	FALSE	ebi-a-GCST90013879	6	168606201	0.182733	407746	0.583498	Sjogren's syndrome (Firth correction) || id:ebi-a-GCST90013879	Sjogren's syndrome (Firth correction)	Sjogren's syndrome (Firth correction) || ||	TRUE	igd	6	168606201	0.0297	4.67e-06	14743	GCST90274787	Fibroblast growth factor 19 levels	TRUE	reported	2	1	TRUE
rs12407505	A	G	A	G	-0.1614	0.337499	0.9664	NA	FALSE	FALSE	FALSE	ebi-a-GCST90013879	1	85295202	0.215625	407746	0.117533	Sjogren's syndrome (Firth correction) || id:ebi-a-GCST90013879	Sjogren's syndrome (Firth correction)	Sjogren's syndrome (Firth correction) || ||	TRUE	igd	1	85295202	0.0352	4.53e-06	14735	GCST90274787	Fibroblast growth factor 19 levels	TRUE	reported	2	1	TRUE
rs12520287	T	C	T	C	-0.1014	0.200973	0.9175	NA	FALSE	FALSE	FALSE	ebi-a-GCST90013879	5	54847098	0.137377	407746	0.143487	Sjogren's syndrome (Firth correction) || id:ebi-a-GCST90013879	Sjogren's syndrome (Firth correction)	Sjogren's syndrome (Firth correction) || ||	TRUE	igd	5	54847098	0.0221	4.47e-06	14296	GCST90274787	Fibroblast growth factor 19 levels	TRUE	reported	2	1	TRUE
rs13103023	A	G	A	G	0.0837	0.0858968	0.3415	NA	FALSE	FALSE	FALSE	ebi-a-GCST90013879	4	39457617	0.0787789	407746	0.275557	Sjogren's syndrome (Firth correction) || id:ebi-a-GCST90013879	Sjogren's syndrome (Firth correction)	Sjogren's syndrome (Firth correction) || ||	TRUE	igd	4	39457617	0.0124	1.48e-11	14296	GCST90274787	Fibroblast growth factor 19 levels	TRUE	reported	2	1	TRUE
rs142067135	A	G	A	G	-0.2295	0.180185	0.0198	NA	FALSE	FALSE	FALSE	ebi-a-GCST90013879	12	76644195	0.260272	407746	0.488754	Sjogren's syndrome (Firth correction) || id:ebi-a-GCST90013879	Sjogren's syndrome (Firth correction)	Sjogren's syndrome (Firth correction) || ||	TRUE	igd	12	76644195	0.0492	3.09e-06	13809	GCST90274787	Fibroblast growth factor 19 levels	TRUE	reported	2	1	TRUE
rs145274424	T	C	T	C	0.1992	-0.502595	0.9777	NA	FALSE	FALSE	FALSE	ebi-a-GCST90013879	7	17445553	0.268414	407746	0.0611421	Sjogren's syndrome (Firth correction) || id:ebi-a-GCST90013879	Sjogren's syndrome (Firth correction)	Sjogren's syndrome (Firth correction) || ||	TRUE	igd	7	17445553	0.0421	2.23e-06	14735	GCST90274787	Fibroblast growth factor 19 levels	TRUE	reported	2	1	TRUE
rs1671812	T	C	T	C	0.0621	0.0710846	0.6316	NA	FALSE	FALSE	FALSE	ebi-a-GCST90013879	11	114495920	0.077378	407746	0.35827	Sjogren's syndrome (Firth correction) || id:ebi-a-GCST90013879	Sjogren's syndrome (Firth correction)	Sjogren's syndrome (Firth correction) || ||	TRUE	igd	11	114495920	0.0132	2.54e-06	12412	GCST90274787	Fibroblast growth factor 19 levels	TRUE	reported	2	1	TRUE
rs17326790	T	C	T	C	0.2161	-0.0443533	0.0209	NA	FALSE	FALSE	FALSE	ebi-a-GCST90013879	13	85357827	0.291931	407746	0.879241	Sjogren's syndrome (Firth correction) || id:ebi-a-GCST90013879	Sjogren's syndrome (Firth correction)	Sjogren's syndrome (Firth correction) || ||	TRUE	igd	13	85357827	0.0471	4.47e-06	14741	GCST90274787	Fibroblast growth factor 19 levels	TRUE	reported	2	1	TRUE
rs191522330	T	C	T	C	0.2325	-0.314823	0.9812	NA	FALSE	FALSE	FALSE	ebi-a-GCST90013879	11	5610048	0.282515	407746	0.265125	Sjogren's syndrome (Firth correction) || id:ebi-a-GCST90013879	Sjogren's syndrome (Firth correction)	Sjogren's syndrome (Firth correction) || ||	TRUE	igd	11	5610048	0.0488	1.89e-06	14738	GCST90274787	Fibroblast growth factor 19 levels	TRUE	reported	2	1	TRUE
rs2306969	A	G	A	G	0.0674	0.0923165	0.2338	NA	FALSE	FALSE	FALSE	ebi-a-GCST90013879	19	5851801	0.0930255	407746	0.321013	Sjogren's syndrome (Firth correction) || id:ebi-a-GCST90013879	Sjogren's syndrome (Firth correction)	Sjogren's syndrome (Firth correction) || ||	TRUE	igd	19	5851801	0.0141	1.75e-06	14739	GCST90274787	Fibroblast growth factor 19 levels	TRUE	reported	2	1	TRUE
rs2906655	T	C	T	C	-0.0623	0.0672574	0.2503	NA	FALSE	FALSE	FALSE	ebi-a-GCST90013879	7	101569302	0.0862453	407746	0.435486	Sjogren's syndrome (Firth correction) || id:ebi-a-GCST90013879	Sjogren's syndrome (Firth correction)	Sjogren's syndrome (Firth correction) || ||	TRUE	igd	7	101569302	0.0135	3.93e-06	14743	GCST90274787	Fibroblast growth factor 19 levels	TRUE	reported	2	1	TRUE
rs35836706	A	G	A	G	0.2151	-0.765158	0.0203	NA	FALSE	FALSE	FALSE	ebi-a-GCST90013879	9	84435749	0.36785	407746	0.0192305	Sjogren's syndrome (Firth correction) || id:ebi-a-GCST90013879	Sjogren's syndrome (Firth correction)	Sjogren's syndrome (Firth correction) || ||	TRUE	igd	9	84435749	0.0456	2.39e-06	14734	GCST90274787	Fibroblast growth factor 19 levels	TRUE	reported	2	1	TRUE
rs516246	T	C	T	C	-0.1661	0.0945954	0.445	NA	FALSE	FALSE	FALSE	ebi-a-GCST90013879	19	49206172	0.0738373	407746	0.200147	Sjogren's syndrome (Firth correction) || id:ebi-a-GCST90013879	Sjogren's syndrome (Firth correction)	Sjogren's syndrome (Firth correction) || ||	TRUE	igd	19	49206172	0.0118	5.31e-45	14744	GCST90274787	Fibroblast growth factor 19 levels	TRUE	reported	2	1	TRUE
rs574352299	A	G	A	G	0.2371	-0.245165	0.9755	NA	FALSE	FALSE	FALSE	ebi-a-GCST90013879	3	74674996	0.243533	407746	0.314078	Sjogren's syndrome (Firth correction) || id:ebi-a-GCST90013879	Sjogren's syndrome (Firth correction)	Sjogren's syndrome (Firth correction) || ||	TRUE	igd	3	74674996	0.0482	8.69e-07	10894	GCST90274787	Fibroblast growth factor 19 levels	TRUE	reported	2	1	TRUE
rs7005978	A	G	A	G	-0.1055	-0.0433032	0.3458	NA	FALSE	FALSE	FALSE	ebi-a-GCST90013879	8	59382715	0.0779823	407746	0.578693	Sjogren's syndrome (Firth correction) || id:ebi-a-GCST90013879	Sjogren's syndrome (Firth correction)	Sjogren's syndrome (Firth correction) || ||	TRUE	igd	8	59382715	0.0123	9.72e-18	14744	GCST90274787	Fibroblast growth factor 19 levels	TRUE	reported	2	1	TRUE
rs76708593	T	C	T	C	0.1024	-0.00644646	0.9158	NA	FALSE	FALSE	FALSE	ebi-a-GCST90013879	12	108147245	0.136481	407746	0.962327	Sjogren's syndrome (Firth correction) || id:ebi-a-GCST90013879	Sjogren's syndrome (Firth correction)	Sjogren's syndrome (Firth correction) || ||	TRUE	igd	12	108147245	0.0222	3.98e-06	14296	GCST90274787	Fibroblast growth factor 19 levels	TRUE	reported	2	1	TRUE
rs79110990	A	G	A	G	0.073	-0.0215277	0.1762	NA	FALSE	FALSE	FALSE	ebi-a-GCST90013879	9	18148302	0.10127	407746	0.831656	Sjogren's syndrome (Firth correction) || id:ebi-a-GCST90013879	Sjogren's syndrome (Firth correction)	Sjogren's syndrome (Firth correction) || ||	TRUE	igd	9	18148302	0.0156	2.88e-06	14295	GCST90274787	Fibroblast growth factor 19 levels	TRUE	reported	2	1	TRUE
rs834971	A	G	A	G	-0.0614	-0.00704744	0.3002	NA	FALSE	FALSE	FALSE	ebi-a-GCST90013879	1	100098055	0.0811194	407746	0.930769	Sjogren's syndrome (Firth correction) || id:ebi-a-GCST90013879	Sjogren's syndrome (Firth correction)	Sjogren's syndrome (Firth correction) || ||	TRUE	igd	1	100098055	0.0128	1.61e-06	14728	GCST90274787	Fibroblast growth factor 19 levels	TRUE	reported	2	1	TRUE
rs10778675	A	C	A	C	0.0792	-0.0986404	0.1687	NA	FALSE	FALSE	FALSE	ebi-a-GCST90013879	12	79905558	0.0986384	407746	0.317301	Sjogren's syndrome (Firth correction) || id:ebi-a-GCST90013879	Sjogren's syndrome (Firth correction)	Sjogren's syndrome (Firth correction) || ||	TRUE	igd	12	79905558	0.0158	5.37e-07	14295	GCST90274778	Fractalkine levels	TRUE	reported	2	1	TRUE
rs114359340	A	G	A	G	-0.1881	0.0731976	0.9747	NA	FALSE	FALSE	FALSE	ebi-a-GCST90013879	1	6532317	0.233783	407746	0.754204	Sjogren's syndrome (Firth correction) || id:ebi-a-GCST90013879	Sjogren's syndrome (Firth correction)	Sjogren's syndrome (Firth correction) || ||	TRUE	igd	1	6532317	0.0405	3.41e-06	13651	GCST90274778	Fractalkine levels	TRUE	reported	2	1	TRUE
rs11682107	A	G	A	G	-0.0675	-0.120767	0.5568	NA	FALSE	FALSE	FALSE	ebi-a-GCST90013879	2	113835522	0.0751318	407746	0.107966	Sjogren's syndrome (Firth correction) || id:ebi-a-GCST90013879	Sjogren's syndrome (Firth correction)	Sjogren's syndrome (Firth correction) || ||	TRUE	igd	2	113835522	0.0126	8.45e-08	12412	GCST90274778	Fractalkine levels	TRUE	reported	2	1	TRUE
rs117698194	A	G	A	G	-0.1996	0.0638779	0.0224	NA	FALSE	FALSE	FALSE	ebi-a-GCST90013879	15	85657494	0.250497	407746	0.79872	Sjogren's syndrome (Firth correction) || id:ebi-a-GCST90013879	Sjogren's syndrome (Firth correction)	Sjogren's syndrome (Firth correction) || ||	TRUE	igd	15	85657494	0.0432	3.83e-06	13859	GCST90274778	Fractalkine levels	TRUE	reported	2	1	TRUE
rs12331618	A	G	A	G	-0.0582	0.0595162	0.4914	NA	FALSE	FALSE	FALSE	ebi-a-GCST90013879	4	187139939	0.0734418	407746	0.417719	Sjogren's syndrome (Firth correction) || id:ebi-a-GCST90013879	Sjogren's syndrome (Firth correction)	Sjogren's syndrome (Firth correction) || ||	TRUE	igd	4	187139939	0.0114	3.3e-07	14729	GCST90274778	Fractalkine levels	TRUE	reported	2	1	TRUE
rs13167439	T	C	T	C	-0.0903	-0.087255	0.89	NA	FALSE	FALSE	FALSE	ebi-a-GCST90013879	5	120396066	0.127939	407746	0.495237	Sjogren's syndrome (Firth correction) || id:ebi-a-GCST90013879	Sjogren's syndrome (Firth correction)	Sjogren's syndrome (Firth correction) || ||	TRUE	igd	5	120396066	0.0193	2.89e-06	14295	GCST90274778	Fractalkine levels	TRUE	reported	2	1	TRUE
rs2442752	T	C	T	C	-0.0589	-0.179166	0.6177	NA	FALSE	FALSE	FALSE	ebi-a-GCST90013879	6	31351764	0.072068	407746	0.0137772	Sjogren's syndrome (Firth correction) || id:ebi-a-GCST90013879	Sjogren's syndrome (Firth correction)	Sjogren's syndrome (Firth correction) || ||	TRUE	igd	6	31351764	0.0117	4.8e-07	14743	GCST90274778	Fractalkine levels	TRUE	reported	2	1	TRUE
rs2731674	T	G	T	G	-0.0681	0.125663	0.274	NA	FALSE	FALSE	FALSE	ebi-a-GCST90013879	5	176839890	0.0844952	407746	0.136958	Sjogren's syndrome (Firth correction) || id:ebi-a-GCST90013879	Sjogren's syndrome (Firth correction)	Sjogren's syndrome (Firth correction) || ||	TRUE	igd	5	176839890	0.0128	1.04e-07	14740	GCST90274778	Fractalkine levels	TRUE	reported	2	1	TRUE
rs35026817	T	G	T	G	0.0633	-0.118281	0.3327	NA	FALSE	FALSE	FALSE	ebi-a-GCST90013879	3	70136592	0.0787738	407746	0.13322	Sjogren's syndrome (Firth correction) || id:ebi-a-GCST90013879	Sjogren's syndrome (Firth correction)	Sjogren's syndrome (Firth correction) || ||	TRUE	igd	3	70136592	0.0122	2.12e-07	14740	GCST90274778	Fractalkine levels	TRUE	reported	2	1	TRUE
rs3732378	A	G	A	G	0.0941	0.0949316	0.1671	NA	FALSE	FALSE	FALSE	ebi-a-GCST90013879	3	39307162	0.0969413	407746	0.327447	Sjogren's syndrome (Firth correction) || id:ebi-a-GCST90013879	Sjogren's syndrome (Firth correction)	Sjogren's syndrome (Firth correction) || ||	TRUE	igd	3	39307162	0.0154	9.94e-10	14740	GCST90274778	Fractalkine levels	TRUE	reported	2	1	TRUE
rs530057572	T	G	T	G	-0.2257	0.0384098	0.979	NA	FALSE	FALSE	FALSE	ebi-a-GCST90013879	14	85801666	0.370244	407746	0.917374	Sjogren's syndrome (Firth correction) || id:ebi-a-GCST90013879	Sjogren's syndrome (Firth correction)	Sjogren's syndrome (Firth correction) || ||	TRUE	igd	14	85801666	0.0491	4.29e-06	12127	GCST90274778	Fractalkine levels	TRUE	reported	2	1	TRUE
rs55896747	T	C	T	C	0.1129	-0.00196062	0.9372	NA	FALSE	FALSE	FALSE	ebi-a-GCST90013879	16	57508595	0.149372	407746	0.989528	Sjogren's syndrome (Firth correction) || id:ebi-a-GCST90013879	Sjogren's syndrome (Firth correction)	Sjogren's syndrome (Firth correction) || ||	TRUE	igd	16	57508595	0.0244	3.71e-06	14734	GCST90274778	Fractalkine levels	TRUE	reported	2	1	TRUE
rs56397903	A	G	A	G	0.1968	0.034824	0.9744	NA	FALSE	FALSE	FALSE	ebi-a-GCST90013879	8	26741279	0.287461	407746	0.903577	Sjogren's syndrome (Firth correction) || id:ebi-a-GCST90013879	Sjogren's syndrome (Firth correction)	Sjogren's syndrome (Firth correction) || ||	TRUE	igd	8	26741279	0.0424	3.46e-06	14743	GCST90274778	Fractalkine levels	TRUE	reported	2	1	TRUE
rs571946532	A	C	A	C	-0.2404	0.384176	0.981	NA	FALSE	FALSE	FALSE	ebi-a-GCST90013879	9	88885541	0.275179	407746	0.162687	Sjogren's syndrome (Firth correction) || id:ebi-a-GCST90013879	Sjogren's syndrome (Firth correction)	Sjogren's syndrome (Firth correction) || ||	TRUE	igd	9	88885541	0.0512	2.66e-06	11768	GCST90274778	Fractalkine levels	TRUE	reported	2	1	TRUE
rs635634	T	C	T	C	-0.1145	-0.0371812	0.1884	NA	FALSE	FALSE	FALSE	ebi-a-GCST90013879	9	136155000	0.0957784	407746	0.697868	Sjogren's syndrome (Firth correction) || id:ebi-a-GCST90013879	Sjogren's syndrome (Firth correction)	Sjogren's syndrome (Firth correction) || ||	TRUE	igd	9	136155000	0.0166	5.29e-12	11792	GCST90274778	Fractalkine levels	TRUE	reported	2	1	TRUE
rs712137	A	C	A	C	0.0563	-0.0995836	0.6601	NA	FALSE	FALSE	FALSE	ebi-a-GCST90013879	12	41381284	0.0771393	407746	0.196718	Sjogren's syndrome (Firth correction) || id:ebi-a-GCST90013879	Sjogren's syndrome (Firth correction)	Sjogren's syndrome (Firth correction) || ||	TRUE	igd	12	41381284	0.012	2.71e-06	14737	GCST90274778	Fractalkine levels	TRUE	reported	2	1	TRUE
rs77915710	A	G	A	G	-0.1436	-0.00987665	0.0402	NA	FALSE	FALSE	FALSE	ebi-a-GCST90013879	1	172099857	0.187092	407746	0.957899	Sjogren's syndrome (Firth correction) || id:ebi-a-GCST90013879	Sjogren's syndrome (Firth correction)	Sjogren's syndrome (Firth correction) || ||	TRUE	igd	1	172099857	0.0304	2.32e-06	14742	GCST90274778	Fractalkine levels	TRUE	reported	2	1	TRUE
rs8052631	A	G	A	G	-0.1511	-0.253052	0.9463	NA	FALSE	FALSE	FALSE	ebi-a-GCST90013879	16	57167230	0.173917	407746	0.145665	Sjogren's syndrome (Firth correction) || id:ebi-a-GCST90013879	Sjogren's syndrome (Firth correction)	Sjogren's syndrome (Firth correction) || ||	TRUE	igd	16	57167230	0.027	2.19e-08	14295	GCST90274778	Fractalkine levels	TRUE	reported	2	1	TRUE
rs980364	A	G	A	G	0.1479	-0.0407797	0.9343	NA	FALSE	FALSE	FALSE	ebi-a-GCST90013879	4	179539497	0.160363	407746	0.799266	Sjogren's syndrome (Firth correction) || id:ebi-a-GCST90013879	Sjogren's syndrome (Firth correction)	Sjogren's syndrome (Firth correction) || ||	TRUE	igd	4	179539497	0.0301	8.94e-07	9902	GCST90274778	Fractalkine levels	TRUE	reported	2	1	TRUE
rs10780690	T	G	T	G	0.0557	-0.00722265	0.5265	NA	FALSE	FALSE	FALSE	ebi-a-GCST90013879	9	87478172	0.0738846	407746	0.922126	Sjogren's syndrome (Firth correction) || id:ebi-a-GCST90013879	Sjogren's syndrome (Firth correction)	Sjogren's syndrome (Firth correction) || ||	TRUE	igd	9	87478172	0.012	3.46e-06	14296	GCST90274829	Neurotrophin-3 levels	TRUE	reported	2	1	TRUE
rs11225042	A	C	A	C	-0.0973	0.079683	0.8737	NA	FALSE	FALSE	FALSE	ebi-a-GCST90013879	11	101727684	0.125116	407746	0.524206	Sjogren's syndrome (Firth correction) || id:ebi-a-GCST90013879	Sjogren's syndrome (Firth correction)	Sjogren's syndrome (Firth correction) || ||	TRUE	igd	11	101727684	0.0203	1.64e-06	12412	GCST90274829	Neurotrophin-3 levels	TRUE	reported	2	1	TRUE
rs112418830	T	C	T	C	0.1366	-0.156291	0.0567	NA	FALSE	FALSE	FALSE	ebi-a-GCST90013879	6	151293888	0.164676	407746	0.342578	Sjogren's syndrome (Firth correction) || id:ebi-a-GCST90013879	Sjogren's syndrome (Firth correction)	Sjogren's syndrome (Firth correction) || ||	TRUE	igd	6	151293888	0.0263	2.06e-07	14296	GCST90274829	Neurotrophin-3 levels	TRUE	reported	2	1	TRUE
rs12517801	A	G	A	G	-0.0555	0.187196	0.3609	NA	FALSE	FALSE	FALSE	ebi-a-GCST90013879	5	1731054	0.0739357	407746	0.012534	Sjogren's syndrome (Firth correction) || id:ebi-a-GCST90013879	Sjogren's syndrome (Firth correction)	Sjogren's syndrome (Firth correction) || ||	TRUE	igd	5	1731054	0.0121	4.5e-06	14726	GCST90274829	Neurotrophin-3 levels	TRUE	reported	2	1	TRUE
rs146532158	T	C	T	C	-0.1859	-0.223423	0.0249	NA	FALSE	FALSE	FALSE	ebi-a-GCST90013879	10	115833862	0.251313	407746	0.373992	Sjogren's syndrome (Firth correction) || id:ebi-a-GCST90013879	Sjogren's syndrome (Firth correction)	Sjogren's syndrome (Firth correction) || ||	TRUE	igd	10	115833862	0.0386	1.46e-06	14741	GCST90274829	Neurotrophin-3 levels	TRUE	reported	2	1	TRUE
rs17537796	A	C	A	C	-0.2571	0.0440773	0.9866	NA	FALSE	FALSE	FALSE	ebi-a-GCST90013879	7	40026172	0.324851	407746	0.892071	Sjogren's syndrome (Firth correction) || id:ebi-a-GCST90013879	Sjogren's syndrome (Firth correction)	Sjogren's syndrome (Firth correction) || ||	TRUE	igd	7	40026172	0.0553	3.33e-06	14254	GCST90274829	Neurotrophin-3 levels	TRUE	reported	2	1	TRUE
rs2034246	A	C	A	C	0.0582	-0.0575167	0.5677	NA	FALSE	FALSE	FALSE	ebi-a-GCST90013879	5	114451587	0.0740228	407746	0.437151	Sjogren's syndrome (Firth correction) || id:ebi-a-GCST90013879	Sjogren's syndrome (Firth correction)	Sjogren's syndrome (Firth correction) || ||	TRUE	igd	5	114451587	0.012	1.23e-06	14296	GCST90274829	Neurotrophin-3 levels	TRUE	reported	2	1	TRUE
rs2107473	A	G	A	G	-0.2393	0.0233289	0.0175	NA	FALSE	FALSE	FALSE	ebi-a-GCST90013879	7	8762956	0.27417	407746	0.93219	Sjogren's syndrome (Firth correction) || id:ebi-a-GCST90013879	Sjogren's syndrome (Firth correction)	Sjogren's syndrome (Firth correction) || ||	TRUE	igd	7	8762956	0.0507	2.36e-06	13394	GCST90274829	Neurotrophin-3 levels	TRUE	reported	2	1	TRUE
rs2846299	A	G	A	G	0.0582	-0.0143342	0.3022	NA	FALSE	FALSE	FALSE	ebi-a-GCST90013879	11	123375056	0.0803173	407746	0.858354	Sjogren's syndrome (Firth correction) || id:ebi-a-GCST90013879	Sjogren's syndrome (Firth correction)	Sjogren's syndrome (Firth correction) || ||	TRUE	igd	11	123375056	0.0125	3.22e-06	14721	GCST90274829	Neurotrophin-3 levels	TRUE	reported	2	1	TRUE
rs3218587	A	G	A	G	0.1364	0.399664	0.0429	NA	FALSE	FALSE	FALSE	ebi-a-GCST90013879	6	111688927	0.157245	407746	0.0167699	Sjogren's syndrome (Firth correction) || id:ebi-a-GCST90013879	Sjogren's syndrome (Firth correction)	Sjogren's syndrome (Firth correction) || ||	TRUE	igd	6	111688927	0.0294	3.49e-06	14744	GCST90274829	Neurotrophin-3 levels	TRUE	reported	2	1	TRUE
rs540074689	A	C	A	C	-0.1076	0.0793214	0.8004	NA	FALSE	FALSE	FALSE	ebi-a-GCST90013879	14	19356757	0.12908	407746	0.538876	Sjogren's syndrome (Firth correction) || id:ebi-a-GCST90013879	Sjogren's syndrome (Firth correction)	Sjogren's syndrome (Firth correction) || ||	TRUE	igd	14	19356757	0.0219	8.96e-07	10703	GCST90274829	Neurotrophin-3 levels	TRUE	reported	2	1	TRUE
rs5751454	T	C	T	C	0.1823	-0.180318	0.0287	NA	FALSE	FALSE	FALSE	ebi-a-GCST90013879	22	43649715	0.246387	407746	0.46426	Sjogren's syndrome (Firth correction) || id:ebi-a-GCST90013879	Sjogren's syndrome (Firth correction)	Sjogren's syndrome (Firth correction) || ||	TRUE	igd	22	43649715	0.0398	4.64e-06	13680	GCST90274829	Neurotrophin-3 levels	TRUE	reported	2	1	TRUE
rs73166403	T	C	T	C	-0.092	-0.0444848	0.1114	NA	FALSE	FALSE	FALSE	ebi-a-GCST90013879	7	152298228	0.114884	407746	0.698596	Sjogren's syndrome (Firth correction) || id:ebi-a-GCST90013879	Sjogren's syndrome (Firth correction)	Sjogren's syndrome (Firth correction) || ||	TRUE	igd	7	152298228	0.02	4.22e-06	14296	GCST90274829	Neurotrophin-3 levels	TRUE	reported	2	1	TRUE
rs79759094	A	G	A	G	-0.1163	0.00844375	0.0638	NA	FALSE	FALSE	FALSE	ebi-a-GCST90013879	4	7533099	0.153547	407746	0.956145	Sjogren's syndrome (Firth correction) || id:ebi-a-GCST90013879	Sjogren's syndrome (Firth correction)	Sjogren's syndrome (Firth correction) || ||	TRUE	igd	4	7533099	0.0251	3.6e-06	14728	GCST90274829	Neurotrophin-3 levels	TRUE	reported	2	1	TRUE
rs10792025	T	C	T	C	-0.0593	-0.0689402	0.3383	NA	FALSE	FALSE	FALSE	ebi-a-GCST90013879	11	68921211	0.0767691	407746	0.369175	Sjogren's syndrome (Firth correction) || id:ebi-a-GCST90013879	Sjogren's syndrome (Firth correction)	Sjogren's syndrome (Firth correction) || ||	TRUE	igd	11	68921211	0.0124	1.73e-06	14727	GCST90274758	Eukaryotic translation initiation factor 4E-binding protein 1 levels	TRUE	reported	2	1	TRUE
rs10926313	A	G	A	G	-0.0884	0.0592968	0.8334	NA	FALSE	FALSE	FALSE	ebi-a-GCST90013879	1	240804510	0.104015	407746	0.568622	Sjogren's syndrome (Firth correction) || id:ebi-a-GCST90013879	Sjogren's syndrome (Firth correction)	Sjogren's syndrome (Firth correction) || ||	TRUE	igd	1	240804510	0.0175	4.39e-07	14288	GCST90274758	Eukaryotic translation initiation factor 4E-binding protein 1 levels	TRUE	reported	2	1	TRUE
rs114302245	T	C	T	C	0.0791	-0.164181	0.358	NA	FALSE	FALSE	FALSE	ebi-a-GCST90013879	16	84586319	0.0900838	407746	0.0683738	Sjogren's syndrome (Firth correction) || id:ebi-a-GCST90013879	Sjogren's syndrome (Firth correction)	Sjogren's syndrome (Firth correction) || ||	TRUE	igd	16	84586319	0.0169	2.86e-06	10894	GCST90274758	Eukaryotic translation initiation factor 4E-binding protein 1 levels	TRUE	reported	2	1	TRUE
rs181095999	T	C	T	C	-0.2226	-0.442679	0.0227	NA	FALSE	FALSE	FALSE	ebi-a-GCST90013879	12	23923166	0.290757	407746	0.127882	Sjogren's syndrome (Firth correction) || id:ebi-a-GCST90013879	Sjogren's syndrome (Firth correction)	Sjogren's syndrome (Firth correction) || ||	TRUE	igd	12	23923166	0.0474	2.65e-06	14736	GCST90274758	Eukaryotic translation initiation factor 4E-binding protein 1 levels	TRUE	reported	2	1	TRUE
rs2731672	T	C	T	C	0.0926	0.11118	0.2679	NA	FALSE	FALSE	FALSE	ebi-a-GCST90013879	5	176842474	0.0841648	407746	0.18651	Sjogren's syndrome (Firth correction) || id:ebi-a-GCST90013879	Sjogren's syndrome (Firth correction)	Sjogren's syndrome (Firth correction) || ||	TRUE	igd	5	176842474	0.0152	1.11e-09	11783	GCST90274758	Eukaryotic translation initiation factor 4E-binding protein 1 levels	TRUE	reported	2	1	TRUE
rs2856226	T	C	T	C	-0.0995	-0.0231113	0.8975	NA	FALSE	FALSE	FALSE	ebi-a-GCST90013879	17	15470414	0.125442	407746	0.853826	Sjogren's syndrome (Firth correction) || id:ebi-a-GCST90013879	Sjogren's syndrome (Firth correction)	Sjogren's syndrome (Firth correction) || ||	TRUE	igd	17	15470414	0.0214	3.33e-06	12404	GCST90274758	Eukaryotic translation initiation factor 4E-binding protein 1 levels	TRUE	reported	2	1	TRUE
rs356283	T	G	T	G	0.0588	-0.00407932	0.6475	NA	FALSE	FALSE	FALSE	ebi-a-GCST90013879	1	80975190	0.0764589	407746	0.95745	Sjogren's syndrome (Firth correction) || id:ebi-a-GCST90013879	Sjogren's syndrome (Firth correction)	Sjogren's syndrome (Firth correction) || ||	TRUE	igd	1	80975190	0.0123	1.75e-06	14730	GCST90274758	Eukaryotic translation initiation factor 4E-binding protein 1 levels	TRUE	reported	2	1	TRUE
rs3733402	A	G	A	G	-0.1305	-0.0512318	0.5102	NA	FALSE	FALSE	FALSE	ebi-a-GCST90013879	4	187158034	0.0733128	407746	0.48467	Sjogren's syndrome (Firth correction) || id:ebi-a-GCST90013879	Sjogren's syndrome (Firth correction)	Sjogren's syndrome (Firth correction) || ||	TRUE	igd	4	187158034	0.0116	2.32e-29	14736	GCST90274758	Eukaryotic translation initiation factor 4E-binding protein 1 levels	TRUE	reported	2	1	TRUE
rs5030072	T	C	T	C	0.0594	-0.0625198	0.5711	NA	FALSE	FALSE	FALSE	ebi-a-GCST90013879	3	186455546	0.0744911	407746	0.401305	Sjogren's syndrome (Firth correction) || id:ebi-a-GCST90013879	Sjogren's syndrome (Firth correction)	Sjogren's syndrome (Firth correction) || ||	TRUE	igd	3	186455546	0.0119	5.99e-07	14716	GCST90274758	Eukaryotic translation initiation factor 4E-binding protein 1 levels	TRUE	reported	2	1	TRUE
rs6963617	T	C	T	C	0.0754	-0.140618	0.2938	NA	FALSE	FALSE	FALSE	ebi-a-GCST90013879	7	17594314	0.0978562	407746	0.150722	Sjogren's syndrome (Firth correction) || id:ebi-a-GCST90013879	Sjogren's syndrome (Firth correction)	Sjogren's syndrome (Firth correction) || ||	TRUE	igd	7	17594314	0.0142	1.1e-07	14288	GCST90274758	Eukaryotic translation initiation factor 4E-binding protein 1 levels	TRUE	reported	2	1	TRUE
rs76686678	T	G	T	G	0.2607	-0.117404	0.015	NA	FALSE	FALSE	FALSE	ebi-a-GCST90013879	2	38198906	0.301054	407746	0.696553	Sjogren's syndrome (Firth correction) || id:ebi-a-GCST90013879	Sjogren's syndrome (Firth correction)	Sjogren's syndrome (Firth correction) || ||	TRUE	igd	2	38198906	0.0521	5.62e-07	14730	GCST90274758	Eukaryotic translation initiation factor 4E-binding protein 1 levels	TRUE	reported	2	1	TRUE
rs10792444	T	C	T	C	-0.0865	0.0682169	0.8838	NA	FALSE	FALSE	FALSE	ebi-a-GCST90013879	11	64434151	0.126816	407746	0.590632	Sjogren's syndrome (Firth correction) || id:ebi-a-GCST90013879	Sjogren's syndrome (Firth correction)	Sjogren's syndrome (Firth correction) || ||	TRUE	igd	11	64434151	0.0181	1.76e-06	14732	GCST90274768	C-C motif chemokine 25 levels	TRUE	reported	2	1	TRUE
rs11028036	A	G	A	G	0.0546	-0.0381733	0.5707	NA	FALSE	FALSE	FALSE	ebi-a-GCST90013879	11	24600146	0.0741919	407746	0.606889	Sjogren's syndrome (Firth correction) || id:ebi-a-GCST90013879	Sjogren's syndrome (Firth correction)	Sjogren's syndrome (Firth correction) || ||	TRUE	igd	11	24600146	0.0117	3.06e-06	14728	GCST90274768	C-C motif chemokine 25 levels	TRUE	reported	2	1	TRUE
rs111437511	T	C	T	C	0.1437	0.143196	0.0428	NA	FALSE	FALSE	FALSE	ebi-a-GCST90013879	8	10694001	0.174819	407746	0.412723	Sjogren's syndrome (Firth correction) || id:ebi-a-GCST90013879	Sjogren's syndrome (Firth correction)	Sjogren's syndrome (Firth correction) || ||	TRUE	igd	8	10694001	0.0297	1.31e-06	14733	GCST90274768	C-C motif chemokine 25 levels	TRUE	reported	2	1	TRUE
rs116534774	T	C	T	C	0.3717	-0.625423	0.9916	NA	FALSE	FALSE	FALSE	ebi-a-GCST90013879	9	125200862	0.427523	407746	0.143495	Sjogren's syndrome (Firth correction) || id:ebi-a-GCST90013879	Sjogren's syndrome (Firth correction)	Sjogren's syndrome (Firth correction) || ||	TRUE	igd	9	125200862	0.0777	1.72e-06	11139	GCST90274768	C-C motif chemokine 25 levels	TRUE	reported	2	1	TRUE
rs12114935	A	G	A	G	0.0769	-0.065745	0.7856	NA	FALSE	FALSE	FALSE	ebi-a-GCST90013879	8	42100809	0.0890693	407746	0.460434	Sjogren's syndrome (Firth correction) || id:ebi-a-GCST90013879	Sjogren's syndrome (Firth correction)	Sjogren's syndrome (Firth correction) || ||	TRUE	igd	8	42100809	0.0142	6.11e-08	14732	GCST90274768	C-C motif chemokine 25 levels	TRUE	reported	2	1	TRUE
rs12606983	T	C	T	C	-0.0673	-0.0270107	0.2475	NA	FALSE	FALSE	FALSE	ebi-a-GCST90013879	18	2511738	0.0850871	407746	0.750905	Sjogren's syndrome (Firth correction) || id:ebi-a-GCST90013879	Sjogren's syndrome (Firth correction)	Sjogren's syndrome (Firth correction) || ||	TRUE	igd	18	2511738	0.0134	5.1e-07	14715	GCST90274768	C-C motif chemokine 25 levels	TRUE	reported	2	1	TRUE
rs143132666	A	C	A	C	-0.1934	-0.00665431	0.0225	NA	FALSE	FALSE	FALSE	ebi-a-GCST90013879	1	160762078	0.271147	407746	0.980421	Sjogren's syndrome (Firth correction) || id:ebi-a-GCST90013879	Sjogren's syndrome (Firth correction)	Sjogren's syndrome (Firth correction) || ||	TRUE	igd	1	160762078	0.0406	1.9e-06	14734	GCST90274768	C-C motif chemokine 25 levels	TRUE	reported	2	1	TRUE
rs147851492	A	G	A	G	0.2127	0.310848	0.0215	NA	FALSE	FALSE	FALSE	ebi-a-GCST90013879	15	56638156	0.252148	407746	0.217651	Sjogren's syndrome (Firth correction) || id:ebi-a-GCST90013879	Sjogren's syndrome (Firth correction)	Sjogren's syndrome (Firth correction) || ||	TRUE	igd	15	56638156	0.0449	2.17e-06	14727	GCST90274768	C-C motif chemokine 25 levels	TRUE	reported	2	1	TRUE
rs149395110	T	C	T	C	-0.2782	0.309198	0.0129	NA	FALSE	FALSE	FALSE	ebi-a-GCST90013879	2	130959219	0.33026	407746	0.349157	Sjogren's syndrome (Firth correction) || id:ebi-a-GCST90013879	Sjogren's syndrome (Firth correction)	Sjogren's syndrome (Firth correction) || ||	TRUE	igd	2	130959219	0.0609	4.92e-06	12880	GCST90274768	C-C motif chemokine 25 levels	TRUE	reported	2	1	TRUE
rs1705699	T	C	T	C	-0.0546	-0.0587548	0.5447	NA	FALSE	FALSE	FALSE	ebi-a-GCST90013879	8	23781453	0.0746106	407746	0.430998	Sjogren's syndrome (Firth correction) || id:ebi-a-GCST90013879	Sjogren's syndrome (Firth correction)	Sjogren's syndrome (Firth correction) || ||	TRUE	igd	8	23781453	0.0116	2.52e-06	14714	GCST90274768	C-C motif chemokine 25 levels	TRUE	reported	2	1	TRUE
rs200184122	T	C	T	C	-0.0822	-0.0387696	0.6982	NA	FALSE	FALSE	FALSE	ebi-a-GCST90013879	11	50675038	0.0872645	407746	0.656842	Sjogren's syndrome (Firth correction) || id:ebi-a-GCST90013879	Sjogren's syndrome (Firth correction)	Sjogren's syndrome (Firth correction) || ||	TRUE	igd	11	50675038	0.018	4.96e-06	9830	GCST90274768	C-C motif chemokine 25 levels	TRUE	reported	2	1	TRUE
rs521795	T	C	T	C	-0.0624	0.078365	0.3844	NA	FALSE	FALSE	FALSE	ebi-a-GCST90013879	13	22284926	0.0759969	407746	0.302466	Sjogren's syndrome (Firth correction) || id:ebi-a-GCST90013879	Sjogren's syndrome (Firth correction)	Sjogren's syndrome (Firth correction) || ||	TRUE	igd	13	22284926	0.0122	3.14e-07	14288	GCST90274768	C-C motif chemokine 25 levels	TRUE	reported	2	1	TRUE
rs549735081	T	C	T	C	-0.4672	-0.146977	0.9355	NA	FALSE	FALSE	FALSE	ebi-a-GCST90013879	19	8123295	0.151409	407746	0.331684	Sjogren's syndrome (Firth correction) || id:ebi-a-GCST90013879	Sjogren's syndrome (Firth correction)	Sjogren's syndrome (Firth correction) || ||	TRUE	igd	19	8123295	0.028	1.67e-62	11327	GCST90274768	C-C motif chemokine 25 levels	TRUE	reported	2	1	TRUE
rs635634	T	C	T	C	-0.2482	-0.0371812	0.1875	NA	FALSE	FALSE	FALSE	ebi-a-GCST90013879	9	136155000	0.0957784	407746	0.697868	Sjogren's syndrome (Firth correction) || id:ebi-a-GCST90013879	Sjogren's syndrome (Firth correction)	Sjogren's syndrome (Firth correction) || ||	TRUE	igd	9	136155000	0.0166	1.52e-50	11785	GCST90274768	C-C motif chemokine 25 levels	TRUE	reported	2	1	TRUE
rs636479	A	G	A	G	0.0548	0.0421941	0.3757	NA	FALSE	FALSE	FALSE	ebi-a-GCST90013879	11	75419643	0.0769597	407746	0.583512	Sjogren's syndrome (Firth correction) || id:ebi-a-GCST90013879	Sjogren's syndrome (Firth correction)	Sjogren's syndrome (Firth correction) || ||	TRUE	igd	11	75419643	0.0119	4.12e-06	14731	GCST90274768	C-C motif chemokine 25 levels	TRUE	reported	2	1	TRUE
rs7137942	A	G	A	G	-0.0637	-0.0720766	0.6502	NA	FALSE	FALSE	FALSE	ebi-a-GCST90013879	12	81177765	0.0773553	407746	0.35146	Sjogren's syndrome (Firth correction) || id:ebi-a-GCST90013879	Sjogren's syndrome (Firth correction)	Sjogren's syndrome (Firth correction) || ||	TRUE	igd	12	81177765	0.0133	1.67e-06	12404	GCST90274768	C-C motif chemokine 25 levels	TRUE	reported	2	1	TRUE
rs7252764	T	C	T	C	0.2321	-0.0292664	0.0471	NA	FALSE	FALSE	FALSE	ebi-a-GCST90013879	19	7827137	0.195052	407746	0.88073	Sjogren's syndrome (Firth correction) || id:ebi-a-GCST90013879	Sjogren's syndrome (Firth correction)	Sjogren's syndrome (Firth correction) || ||	TRUE	igd	19	7827137	0.0295	3.61e-15	14736	GCST90274768	C-C motif chemokine 25 levels	TRUE	reported	2	1	TRUE
rs7296588	A	G	A	G	-0.1159	0.0609182	0.4365	NA	FALSE	FALSE	FALSE	ebi-a-GCST90013879	12	578100	0.0743168	407746	0.412381	Sjogren's syndrome (Firth correction) || id:ebi-a-GCST90013879	Sjogren's syndrome (Firth correction)	Sjogren's syndrome (Firth correction) || ||	TRUE	igd	12	578100	0.0116	1.66e-23	14725	GCST90274768	C-C motif chemokine 25 levels	TRUE	reported	2	1	TRUE
rs74256540	A	G	A	G	0.1236	0.0136806	0.1421	NA	FALSE	FALSE	FALSE	ebi-a-GCST90013879	19	8240265	0.10438	407746	0.895724	Sjogren's syndrome (Firth correction) || id:ebi-a-GCST90013879	Sjogren's syndrome (Firth correction)	Sjogren's syndrome (Firth correction) || ||	TRUE	igd	19	8240265	0.017	3.58e-13	14288	GCST90274768	C-C motif chemokine 25 levels	TRUE	reported	2	1	TRUE
rs759817	T	C	T	C	0.3919	-0.112104	0.3275	NA	FALSE	FALSE	FALSE	ebi-a-GCST90013879	19	8037040	0.0787772	407746	0.154719	Sjogren's syndrome (Firth correction) || id:ebi-a-GCST90013879	Sjogren's syndrome (Firth correction)	Sjogren's syndrome (Firth correction) || ||	TRUE	igd	19	8037040	0.0123	1e-200	14288	GCST90274768	C-C motif chemokine 25 levels	TRUE	reported	2	1	TRUE
rs7611785	A	G	A	G	0.0941	-0.155567	0.103	NA	FALSE	FALSE	FALSE	ebi-a-GCST90013879	3	144213414	0.147363	407746	0.291117	Sjogren's syndrome (Firth correction) || id:ebi-a-GCST90013879	Sjogren's syndrome (Firth correction)	Sjogren's syndrome (Firth correction) || ||	TRUE	igd	3	144213414	0.0198	2.01e-06	14736	GCST90274768	C-C motif chemokine 25 levels	TRUE	reported	2	1	TRUE
rs7806274	T	C	T	C	-0.0755	-0.140937	0.1668	NA	FALSE	FALSE	FALSE	ebi-a-GCST90013879	7	155146782	0.103922	407746	0.175043	Sjogren's syndrome (Firth correction) || id:ebi-a-GCST90013879	Sjogren's syndrome (Firth correction)	Sjogren's syndrome (Firth correction) || ||	TRUE	igd	7	155146782	0.0161	2.74e-06	13667	GCST90274768	C-C motif chemokine 25 levels	TRUE	reported	2	1	TRUE
[truncated: 795 more rows]
