# Supplementary material for: The Role of Inflammatory Cytokines in the Causal Pathway From Gut Microbiota to Sjögren's Syndrome: Evidence From Mendelian Randomization
Source: Mediators Inflamm. 2025 Dec 1;2025:1951493. doi: 10.1155/mi/1951493 (PMC12685423; doi:10.1155/mi/1951493)
Supplement: Supporting Information 7 — Table S6: The characteristics of 98 SNPs analyzing the causal effects of the 6 cytokines on SS. [file 1951493.f7.xlsx]

## Sheet: Table S4-1
Supplementary Table 6.The characteristics of 98 SNPs analyzing the causal effects of the 6 cytokines on SS
Abbreviation: single-nucleotide polymorphism (SNP); effect allele (EA), other allele (OA), chromosome (chr), effect sizes (β), standard error (SE).
Exposure	Outcome	SNPs	EA	OA	chr	β.exposure	SE.exposure	pval.exposure	R2	F
Axin-1 levels	SS	rs2712427	A	G	3	0.0626	0.0134	2.99e-06	0.00191999	21.8242
		rs115455827	A	G	5	0.1447	0.0305	2.09e-06	0.00190512	22.508
		rs117097664	A	C	6	0.2444	0.0522	2.84e-06	0.0019285	21.9211
		rs2691530	T	C	7	-0.067	0.0133	4.71e-07	0.00214728	25.3773
		rs2470622	A	G	8	-0.1229	0.0242	3.8e-07	0.00226821	25.7913
		rs7171268	T	C	15	0.1554	0.0329	2.32e-06	0.00196269	22.3105
		rs148317708	A	G	18	-0.212	0.042	4.47e-07	0.00232797	25.4785
		rs428324	T	C	18	0.0692	0.0148	2.93e-06	0.00212193	21.8619
T-cell surface glycoprotein CD5 levels	SS	rs61768480	A	G	1	0.0695	0.0147	2.27e-06	0.00163251	22.3529
		rs61747728	T	C	1	0.1841	0.0313	4.06e-09	0.00241561	34.5954
		rs563284470	A	G	3	0.1833	0.0391	2.76e-06	0.00187167	21.9772
		rs138861398	A	C	4	-0.0803	0.0151	1.05e-07	0.00235758	28.2799
		rs4073745	A	G	5	-0.0683	0.0131	1.85e-07	0.00189903	27.1831
		rs72821405	T	C	6	-0.1014	0.0217	2.97e-06	0.00148047	21.8352
		rs3104373	T	C	6	0.0973	0.0165	3.7e-09	0.00235442	34.7743
		rs2237450	T	C	7	0.0623	0.0124	5.06e-07	0.0017637	25.2425
		rs17345759	A	C	7	-0.1134	0.0245	3.68e-06	0.00149728	21.4237
		rs17769062	T	C	9	0.1638	0.0334	9.38e-07	0.0016806	24.0511
		rs117276991	A	G	10	-0.1261	0.0256	8.4e-07	0.0016954	24.2633
		rs12416520	A	G	10	-0.0629	0.0132	1.89e-06	0.00154135	22.7067
		rs4910962	A	C	11	0.1465	0.0312	2.66e-06	0.00187131	22.0478
		rs1259355	A	G	12	0.0569	0.0119	1.74e-06	0.0015977	22.8629
		rs3184504	T	C	12	0.1427	0.0128	7.29e-29	0.0104371	124.288
		rs117516652	A	G	13	0.2374	0.0476	6.12e-07	0.00174275	24.8741
		rs11622090	T	C	14	-0.0588	0.0128	4.35e-06	0.00159179	21.1025
		rs7242462	A	G	18	-0.1199	0.0187	1.44e-10	0.00286924	41.1107
		rs4893	A	G	19	0.1471	0.0313	2.61e-06	0.0014967	22.087
C-X-C motif chemokine 10 levels	SS	rs112202639	A	G	1	-0.1609	0.0336	1.68e-06	0.0015529	22.9316
		rs1563171	A	G	2	0.0592	0.0127	3.14e-06	0.00147197	21.7288
		rs12476448	T	C	2	0.0536	0.0115	3.15e-06	0.00147192	21.7237
		rs12629593	T	G	3	-0.0879	0.0182	1.37e-06	0.00157955	23.3257
		rs72651343	T	C	4	-0.6096	0.0619	6.98e-23	0.00675672	96.9859
		rs115140093	T	C	4	-0.5186	0.042	5.02e-35	0.0102349	152.464
		rs12646113	T	C	4	0.0977	0.0136	6.78e-13	0.00348825	51.6073
		rs72682331	A	G	4	0.1089	0.0209	1.88e-07	0.00183963	27.1496
		rs2523495	T	C	6	0.1095	0.0196	2.31e-08	0.00211257	31.2116
		rs71534595	T	C	6	-0.2991	0.0606	7.99e-07	0.00207441	24.3606
		rs12174864	A	G	6	-0.0582	0.0121	1.51e-06	0.0016158	23.1353
		rs12155428	T	C	7	-0.1765	0.0375	2.52e-06	0.00150135	22.1527
		rs2349689	A	G	8	-0.0789	0.0164	1.5e-06	0.0016164	23.1455
		rs10481754	T	C	9	-0.0548	0.0119	4.12e-06	0.00148118	21.2064
		rs4367871	T	C	10	-0.0567	0.0119	1.89e-06	0.00158551	22.7024
		rs12779465	A	C	10	-0.0698	0.015	3.27e-06	0.00183665	21.6535
		rs55732300	A	G	11	0.1175	0.025	2.6e-06	0.00149741	22.09
		rs741344	A	G	12	-0.06	0.013	3.92e-06	0.00148783	21.3018
		rs3184504	T	C	12	0.1138	0.0131	3.72e-18	0.00635839	75.4644
		rs1077965	A	G	15	-0.0546	0.0118	3.71e-06	0.0014513	21.4102
		rs4804148	T	C	19	-0.0629	0.013	1.31e-06	0.0015853	23.4107
		rs150519056	T	C	22	-0.1841	0.0376	9.77e-07	0.00175181	23.9735
Fibroblast growth factor 5 levels	SS	rs9433760	A	G	1	0.1023	0.0224	4.95e-06	0.00176623	20.8572
		rs4970834	T	C	1	-0.0729	0.0155	2.56e-06	0.00187332	22.1203
		rs11120686	T	C	1	-0.0599	0.0127	2.4e-06	0.00188391	22.2457
		rs11674185	A	G	2	-0.0586	0.0128	4.69e-06	0.00177501	20.9592
		rs148332905	T	C	2	0.2883	0.0608	2.12e-06	0.00197866	22.4844
		rs189846846	T	C	2	-0.3042	0.0659	3.91e-06	0.00213055	21.3082
		rs369482528	A	G	2	-0.0988	0.0213	3.51e-06	0.00243541	21.5157
		rs4326078	A	C	4	-0.0728	0.015	1.21e-06	0.00199405	23.5548
		rs62298642	A	G	4	0.1131	0.0207	4.66e-08	0.00262538	29.8528
		rs1902859	T	C	4	-0.439	0.0125	1e-200	0.0947365	1233.41
		rs144059387	A	G	4	0.4543	0.0594	2.04e-14	0.00588977	58.4942
		rs75140224	A	G	4	0.1456	0.0311	2.85e-06	0.00185575	21.9181
		rs305897	T	C	6	0.1185	0.0249	1.95e-06	0.00199306	22.6484
		rs148797749	A	G	6	-0.1705	0.0361	2.32e-06	0.00188922	22.3067
		rs150524893	A	G	8	0.2554	0.0552	3.71e-06	0.00189121	21.4074
		rs1412253	A	G	9	-0.0909	0.0192	2.2e-06	0.00189945	22.4143
		rs117253850	T	C	9	0.2266	0.0453	5.67e-07	0.00211943	25.0221
		rs12005489	T	C	9	0.1509	0.0322	2.78e-06	0.00204353	21.9617
		rs624605	T	G	11	0.0619	0.0133	3.25e-06	0.00190633	21.661
		rs66613644	T	C	13	-0.0826	0.0165	5.56e-07	0.00212161	25.0606
		rs56391958	A	G	16	-0.1197	0.0249	1.53e-06	0.00203355	23.1094
		rs192746810	A	G	18	-0.1842	0.0395	3.11e-06	0.00191382	21.7463
Interleukin-4 levels	SS	rs2502347	T	C	1	-0.077	0.0167	4.01e-06	0.00187038	21.2593
		rs13418255	A	G	2	0.0701	0.0153	4.61e-06	0.00184691	20.992
		rs13130198	A	G	4	-0.0773	0.0159	1.16e-06	0.00207901	23.6355
		rs9270229	T	C	6	0.1212	0.0255	2e-06	0.00360031	22.5905
		rs2766594	A	G	6	0.085	0.0179	2.05e-06	0.00283084	22.5492
		rs11989681	A	G	8	0.0678	0.0136	6.19e-07	0.00218588	24.8532
		rs4876407	T	G	8	-0.1391	0.0299	3.28e-06	0.00183263	21.6427
		rs1490743	T	G	9	-0.1338	0.0278	1.49e-06	0.00224807	23.1645
		rs75610895	T	C	10	-0.2354	0.045	1.68e-07	0.00231621	27.3645
		rs116963481	A	G	10	0.2805	0.0592	2.16e-06	0.00190008	22.4503
		rs7150107	T	C	14	-0.1128	0.0244	3.78e-06	0.00263186	21.3717
		rs12900168	A	G	15	0.0716	0.0152	2.47e-06	0.00211462	22.1891
Interleukin-7 levels	SS	rs77336315	A	C	1	0.2512	0.0531	2.24e-06	0.00161896	22.3795
		rs56889120	A	G	1	0.097	0.021	3.86e-06	0.00187791	21.3356
		rs74131483	A	G	1	0.1372	0.0274	5.52e-07	0.00189016	25.073
		rs144728120	T	C	3	0.1495	0.0316	2.23e-06	0.00151855	22.3825
		rs11742240	T	G	5	-0.0647	0.0131	7.86e-07	0.0016526	24.393
		rs1050152	T	C	5	-0.0651	0.0133	9.84e-07	0.00202884	23.9584
		rs55849454	A	G	5	0.0729	0.0159	4.54e-06	0.00171982	21.0214
		rs12699881	A	G	7	0.068	0.0138	8.33e-07	0.00169649	24.2806
		rs112359206	A	G	8	0.1691	0.0225	5.67e-14	0.00515809	56.4836
		rs111066336	T	C	8	0.0745	0.014	1.03e-07	0.00244828	28.3176
		rs7026771	A	G	9	0.0691	0.0148	3.03e-06	0.00175446	21.7988
		rs12321566	A	G	12	0.0698	0.0139	5.12e-07	0.00176187	25.2163
		rs570880779	T	C	15	-0.2336	0.0505	3.73e-06	0.0015703	21.3975
		rs79072837	T	C	15	-0.136	0.028	1.19e-06	0.00160068	23.5918
		rs10403201	A	G	19	-0.0584	0.0127	4.26e-06	0.00143348	21.1455
