# Supplementary material for: The Role of Inflammatory Cytokines in the Causal Pathway From Gut Microbiota to Sjögren's Syndrome: Evidence From Mendelian Randomization
Source: Mediators Inflamm. 2025 Dec 1;2025:1951493. doi: 10.1155/mi/1951493 (PMC12685423; doi:10.1155/mi/1951493)
Supplement: Supporting Information 8 — Table S7: The causal effects of cytokines on SS. [file 1951493.f8.xlsx]

## Sheet: Sheet1
Supplementary Table 7.The causal effects of cytokines on SS
Abbreviation: number of single-nucleotide polymorphism (nSNP); odds ratio (OR); confidence intervals (CI).
Exposure	Outcome	nsnp	Methods	OR	or_lci95	or_uci95	P	Power
Axin-1 levels	SS	8	MR Egger	1.93122	0.222859	16.7353	0.572088
			Weighted median	2.94256	0.974742	8.88301	0.055541
			Inverse variance weighted	2.55642	1.07198	6.09646	0.034281	0.33
			Simple mode	3.62053	0.56823	23.0686	0.215474
			Weighted mode	3.16591	0.559546	17.9127	0.233687
T-cell surface glycoprotein CD5 levels	SS	19	MR Egger	1.56565	0.397496	6.16677	0.530097
			Weighted median	2.25215	1.09161	4.6465	0.028005
			Inverse variance weighted	1.80843	1.08305	3.01962	0.023512	0.344
			Simple mode	2.39208	0.577219	9.91313	0.24479
			Weighted mode	3.03287	1.12271	8.19295	0.042079
C-X-C motif chemokine 10 levels	SS	22	MR Egger	1.7673	0.471883	6.61886	0.407973
			Weighted median	1.66951	0.836624	3.33156	0.145956
			Inverse variance weighted	3.04911	1.42751	6.51283	0.003987	0.912
			Simple mode	1.70592	0.504019	5.77391	0.400256
			Weighted mode	1.21367	0.520353	2.83078	0.658618
Fibroblast growth factor 5 levels	SS	22	MR Egger	1.30604	0.852764	2.00025	0.233827
			Weighted median	1.26456	0.904175	1.76859	0.170236
			Inverse variance weighted	1.35849	1.02122	1.80714	0.035359	0.302
			Simple mode	0.957325	0.37552	2.44054	0.928087
			Weighted mode	1.23327	0.860461	1.7676	0.266445
Interleukin-4 levels	SS	12	MR Egger	3.28167	0.598515	17.9934	0.201032
			Weighted median	1.88	0.825591	4.28107	0.132703
			Inverse variance weighted	2.18355	1.218	3.91452	0.008737	0.37
			Simple mode	1.85282	0.462662	7.41995	0.402264
			Weighted mode	1.8743	0.436396	8.05006	0.416183
Interleukin-7 levels	SS	15	MR Egger	5.21013	1.10704	24.5208	0.056971
			Weighted median	1.83324	0.843175	3.98583	0.126136
			Inverse variance weighted	2.1558	1.19143	3.90076	0.01112	0.383
			Simple mode	1.67657	0.434224	6.47337	0.465836
			Weighted mode	1.87411	0.54284	6.47023	0.337281
