# Supplementary material for: The Role of Inflammatory Cytokines in the Causal Pathway From Gut Microbiota to Sjögren's Syndrome: Evidence From Mendelian Randomization
Source: Mediators Inflamm. 2025 Dec 1;2025:1951493. doi: 10.1155/mi/1951493 (PMC12685423; doi:10.1155/mi/1951493)
Supplement: Supporting Information 9 — Table S8: The causal effects of SS on gut microbiota. [file 1951493.f9.xlsx]

## Sheet: Table S7. The causal effects of
Supplementary Table 8. The causal effects of SS on gut microbiota
Abbreviation: number of single-nucleotide polymorphism (nSNP); odds ratio (OR).
Exposure	Outcome	nsnp	Methods	OR	or_lci95	or_uci95	P	adjustP
SS	Gut microbiota abundance (genus Dialister id.2183)	12	MR Egger	1.06284	0.993515	1.13701	0.106986
			Weighted median	1.0355	1.00701	1.06479	0.014246
			Inverse variance weighted	1.0284	1.00701	1.05024	0.009025	1
			Simple mode	1.0441	0.989578	1.10163	0.14307
			Weighted mode	1.04113	0.993255	1.09132	0.12145
SS	Gut microbiota abundance (genus Lachnospiraceae UCG001 id.11321)	12	MR Egger	1.00771	0.930519	1.09129	0.854031
			Weighted median	1.01791	0.985046	1.05186	0.289143
			Inverse variance weighted	1.02798	1.00375	1.0528	0.023346	1
			Simple mode	1.01653	0.961937	1.07423	0.57214
			Weighted mode	1.01325	0.962718	1.06644	0.623971
SS	Gut microbiota abundance (genus Ruminococcus gnavus group id.14376)	12	MR Egger	0.937217	0.84776	1.03611	0.237012
			Weighted median	0.958539	0.922561	0.99592	0.03005
			Inverse variance weighted	0.96777	0.939558	0.99683	0.029981	1
			Simple mode	0.956741	0.905423	1.01097	0.146986
			Weighted mode	0.956741	0.905117	1.01131	0.149213
