# Supplementary material for: The Role of Inflammatory Cytokines in the Causal Pathway From Gut Microbiota to Sjögren's Syndrome: Evidence From Mendelian Randomization
Source: Mediators Inflamm. 2025 Dec 1;2025:1951493. doi: 10.1155/mi/1951493 (PMC12685423; doi:10.1155/mi/1951493)
Supplement: Supporting Information 10 — Table S9: Causal effects of gut microbiota associated with SS on cytokines associated with SS. Table S9-1: Harmonized data of gut microbiota and inflammatory cytokine. [file 1951493.f10.xlsx]

## Sheet: Table 9
Supplementary Table 9.Causal effects of gut microbiota associated with SS on cytokines associated with SS.
Abbreviation: number of single-nucleotide polymorphism (nSNP); odds ratio (OR); Inverse variance weighted (IVW).
Exposure	Outcome	nsnp	Methods	OR	or_lci95	or_uci95	P
Gut microbiota abundance (class Gammaproteobacteria id.3303)	Axin-1 levels	6	IVW	1.29981	1.07306	1.57449	0.007342
Gut microbiota abundance (genus Coprococcus3 id.11303)		9		1.00426	0.804844	1.25308	0.970001
Gut microbiota abundance (genus Peptococcus id.2037)		12		0.982508	0.903075	1.06893	0.6816
Gut microbiota abundance (order NB1n id.3953)		13		1.02229	0.933762	1.11921	0.633344
Gut microbiota abundance (phylum Cyanobacteria id.1500)		8		0.988683	0.851455	1.14803	0.881328
Gut microbiota abundance (class Gammaproteobacteria id.3303)	T-cell surface glycoprotein CD5 levels	6	IVW	1.09802	0.884075	1.36373	0.397741
Gut microbiota abundance (genus Coprococcus3 id.11303)		9		1.15583	0.997815	1.33886	0.053504
Gut microbiota abundance (genus Peptococcus id.2037)		12		0.937294	0.844487	1.0403	0.223486
Gut microbiota abundance (order NB1n id.3953)		13		1.03268	0.95813	1.11303	0.400264
Gut microbiota abundance (phylum Cyanobacteria id.1500)		8		0.947614	0.850147	1.05626	0.331213
Gut microbiota abundance (class Gammaproteobacteria id.3303)	C-X-C motif chemokine 10 levels	6	IVW	1.00074	0.843507	1.18729	0.993203
Gut microbiota abundance (genus Coprococcus3 id.11303)		9		1.26193	1.05603	1.50797	0.010471
Gut microbiota abundance (genus Peptococcus id.2037)		12		0.974194	0.904379	1.0494	0.490751
Gut microbiota abundance (order NB1n id.3953)		13		0.955515	0.879983	1.03753	0.278768
Gut microbiota abundance (phylum Cyanobacteria id.1500)		8		1.00668	0.911013	1.1124	0.895982
Gut microbiota abundance (class Gammaproteobacteria id.3303)	Fibroblast growth factor 5 levels	6	IVW	1.06303	0.860298	1.31353	0.571297
Gut microbiota abundance (genus Coprococcus3 id.11303)		9		1.01008	0.859105	1.18758	0.903359
Gut microbiota abundance (genus Peptococcus id.2037)		12		1.00051	0.921636	1.08614	0.990228
Gut microbiota abundance (order NB1n id.3953)		13		1.06787	0.991831	1.14975	0.081443
Gut microbiota abundance (phylum Cyanobacteria id.1500)		8		1.00782	0.885393	1.14716	0.906208
Gut microbiota abundance (class Gammaproteobacteria id.3303)	Interleukin-4 levels	6	IVW	0.941517	0.776252	1.14197	0.540576
Gut microbiota abundance (genus Coprococcus3 id.11303)		9		1.0992	0.909417	1.32859	0.328027
Gut microbiota abundance (genus Peptococcus id.2037)		12		0.971356	0.873114	1.08065	0.59319
Gut microbiota abundance (order NB1n id.3953)		13		1.00201	0.92032	1.09094	0.963184
Gut microbiota abundance (phylum Cyanobacteria id.1500)		8		0.971391	0.843378	1.11884	0.687254
Gut microbiota abundance (class Gammaproteobacteria id.3303)	Interleukin-7 levels	6	IVW	1.2057	0.986281	1.47394	0.067968
Gut microbiota abundance (genus Coprococcus3 id.11303)		9		1.03312	0.882968	1.20881	0.684255
Gut microbiota abundance (genus Peptococcus id.2037)		12		0.965952	0.896315	1.041	0.364168
Gut microbiota abundance (order NB1n id.3953)		13		0.981958	0.916418	1.05219	0.605436
Gut microbiota abundance (phylum Cyanobacteria id.1500)		8		0.998661	0.902266	1.10536	0.979359

## Sheet: Table 9-1
Supplementary Table 9-1 .Harmonized data of Gut Microbiota and inflammatory cytokine
SNP	effect_allele.exposure	other_allele.exposure	effect_allele.outcome	other_allele.outcome	beta.exposure	beta.outcome	eaf.exposure	eaf.outcome	remove	palindromic	ambiguous	id.outcome	chr.outcome	pos.outcome	se.outcome	pval.outcome	samplesize.outcome	outcome	mr_keep.outcome	pval_origin.outcome	chr.exposure	pos.exposure	se.exposure	pval.exposure	samplesize.exposure	id.exposure	exposure	mr_keep.exposure	pval_origin.exposure	data_source.exposure	action	SNP_index	mr_keep
rs10031059	C	T	C	T	0.121167	-0.0018	NA	0.7797	FALSE	FALSE	FALSE	GCST90274761	4	35358594	0.0158	0.909	11789	Axin-1 levels	TRUE	reported	4	35358594	0.0225844	1.24e-07	14306	ebi-a-GCST90017042	Gut microbiota abundance (genus Peptococcus id.2037)	TRUE	reported	igd	2	1	TRUE
rs11001941	G	A	G	A	-0.195611	-0.0082	NA	0.0658	FALSE	FALSE	FALSE	GCST90274761	10	78716030	0.0269	0.76	11793	Axin-1 levels	TRUE	reported	10	78716030	0.0392217	1.33e-06	14306	ebi-a-GCST90017042	Gut microbiota abundance (genus Peptococcus id.2037)	TRUE	reported	igd	2	1	TRUE
rs12069354	C	T	C	T	0.16763	0.0212	NA	0.0713	FALSE	FALSE	FALSE	GCST90274761	1	216223782	0.0266	0.425	11345	Axin-1 levels	TRUE	reported	1	216223782	0.0379501	9.28e-06	14306	ebi-a-GCST90017042	Gut microbiota abundance (genus Peptococcus id.2037)	TRUE	reported	igd	2	1	TRUE
rs2054133	A	G	A	G	-0.0895433	0.0022	NA	0.5004	FALSE	FALSE	FALSE	GCST90274761	2	33691809	0.0135	0.871	11345	Axin-1 levels	TRUE	reported	2	33691809	0.0188332	2.14e-06	14306	ebi-a-GCST90017042	Gut microbiota abundance (genus Peptococcus id.2037)	TRUE	reported	igd	2	1	TRUE
rs36121075	A	G	A	G	-0.14067	-0.0061	NA	0.1198	FALSE	FALSE	FALSE	GCST90274761	20	43118017	0.0208	0.769	11345	Axin-1 levels	TRUE	reported	20	43118017	0.030628	6.99e-06	14306	ebi-a-GCST90017042	Gut microbiota abundance (genus Peptococcus id.2037)	TRUE	reported	igd	2	1	TRUE
rs413827	G	A	G	A	0.110229	-0.0227	NA	0.2091	FALSE	FALSE	FALSE	GCST90274761	14	57985112	0.0159	0.153	11785	Axin-1 levels	TRUE	reported	14	57985112	0.0237523	3.3e-06	14306	ebi-a-GCST90017042	Gut microbiota abundance (genus Peptococcus id.2037)	TRUE	reported	igd	2	1	TRUE
rs5770862	T	C	T	C	0.162018	-0.0062	NA	0.0861	FALSE	FALSE	FALSE	GCST90274761	22	50973113	0.0248	0.803	10722	Axin-1 levels	TRUE	reported	22	50973113	0.0356813	3.22e-06	14306	ebi-a-GCST90017042	Gut microbiota abundance (genus Peptococcus id.2037)	TRUE	reported	igd	2	1	TRUE
rs6918730	A	G	A	G	-0.135311	0.0369	NA	0.8792	FALSE	FALSE	FALSE	GCST90274761	6	99020289	0.0207	0.0747	11345	Axin-1 levels	TRUE	reported	6	99020289	0.0289742	1.15e-06	14306	ebi-a-GCST90017042	Gut microbiota abundance (genus Peptococcus id.2037)	TRUE	reported	igd	2	1	TRUE
rs7033353	G	T	G	T	-0.090152	-0.0011	NA	0.5792	FALSE	FALSE	FALSE	GCST90274761	9	104595848	0.0136	0.936	11344	Axin-1 levels	TRUE	reported	9	104595848	0.018995	2.22e-06	14306	ebi-a-GCST90017042	Gut microbiota abundance (genus Peptococcus id.2037)	TRUE	reported	igd	2	1	TRUE
rs72850165	T	C	T	C	-0.134304	-0.0055	NA	0.1091	FALSE	FALSE	FALSE	GCST90274761	11	968356	0.0233	0.813	10281	Axin-1 levels	TRUE	reported	11	968356	0.0300423	5.74e-06	14306	ebi-a-GCST90017042	Gut microbiota abundance (genus Peptococcus id.2037)	TRUE	reported	igd	2	1	TRUE
rs74592222	G	A	G	A	0.137957	0.0035	NA	0.1023	FALSE	FALSE	FALSE	GCST90274761	1	75971700	0.0225	0.876	11345	Axin-1 levels	TRUE	reported	1	75971700	0.0302965	8.55e-06	14306	ebi-a-GCST90017042	Gut microbiota abundance (genus Peptococcus id.2037)	TRUE	reported	igd	2	1	TRUE
rs77681628	C	T	C	T	0.200307	0.0138	NA	0.0681	FALSE	FALSE	FALSE	GCST90274761	13	91182556	0.028	0.622	11345	Axin-1 levels	TRUE	reported	13	91182556	0.0387328	2.69e-07	14306	ebi-a-GCST90017042	Gut microbiota abundance (genus Peptococcus id.2037)	TRUE	reported	igd	2	1	TRUE
rs10810043	G	A	G	A	-0.0515518	-0.0176	NA	0.6306	FALSE	FALSE	FALSE	GCST90274761	9	13799809	0.014	0.209	11345	Axin-1 levels	TRUE	reported	9	13799809	0.0115923	9.27e-06	14306	ebi-a-GCST90016985	Gut microbiota abundance (genus Coprococcus3 id.11303)	TRUE	reported	igd	2	1	TRUE
rs11077359	C	T	C	T	0.0645443	-0.0157	NA	0.7872	FALSE	FALSE	FALSE	GCST90274761	17	76343961	0.0175	0.37	10724	Axin-1 levels	TRUE	reported	17	76343961	0.0148833	9.64e-06	14306	ebi-a-GCST90016985	Gut microbiota abundance (genus Coprococcus3 id.11303)	TRUE	reported	igd	2	1	TRUE
rs11080344	C	T	C	T	0.0516921	-0.0131	NA	0.4447	FALSE	FALSE	FALSE	GCST90274761	17	26104511	0.0134	0.328	11791	Axin-1 levels	TRUE	reported	17	26104511	0.0113054	4.79e-06	14306	ebi-a-GCST90016985	Gut microbiota abundance (genus Coprococcus3 id.11303)	TRUE	reported	igd	2	1	TRUE
rs13247359	G	A	G	A	0.051211	-0.0119	NA	0.4781	FALSE	FALSE	FALSE	GCST90274761	7	76357726	0.0134	0.375	11345	Axin-1 levels	TRUE	reported	7	76357726	0.0113031	7.33e-06	14306	ebi-a-GCST90016985	Gut microbiota abundance (genus Coprococcus3 id.11303)	TRUE	reported	igd	2	1	TRUE
rs13394391	C	T	C	T	-0.0709302	-0.0197	NA	0.1723	FALSE	FALSE	FALSE	GCST90274761	2	240727657	0.0175	0.26	11791	Axin-1 levels	TRUE	reported	2	240727657	0.0150918	2.2e-06	14306	ebi-a-GCST90016985	Gut microbiota abundance (genus Coprococcus3 id.11303)	TRUE	reported	igd	2	1	TRUE
rs178271	C	T	C	T	-0.145257	0.0582	NA	0.9442	FALSE	FALSE	FALSE	GCST90274761	22	21331556	0.0323	0.0716	10281	Axin-1 levels	TRUE	reported	22	21331556	0.0294239	7.81e-07	14306	ebi-a-GCST90016985	Gut microbiota abundance (genus Coprococcus3 id.11303)	TRUE	reported	igd	2	1	TRUE
rs4575475	A	G	A	G	-0.0619514	0.0022	NA	0.7684	FALSE	FALSE	FALSE	GCST90274761	14	99141751	0.017	0.897	10701	Axin-1 levels	TRUE	reported	14	99141751	0.0137787	7.04e-06	14306	ebi-a-GCST90016985	Gut microbiota abundance (genus Coprococcus3 id.11303)	TRUE	reported	igd	2	1	TRUE
rs7521171	A	G	A	G	0.0596434	0.0364	NA	0.7097	FALSE	FALSE	FALSE	GCST90274761	1	149998497	0.0155	0.0189	11345	Axin-1 levels	TRUE	reported	1	149998497	0.0129279	4.32e-06	14306	ebi-a-GCST90016985	Gut microbiota abundance (genus Coprococcus3 id.11303)	TRUE	reported	igd	2	1	TRUE
rs8100692	T	C	T	C	0.0577411	0.0044	NA	0.4409	FALSE	FALSE	FALSE	GCST90274761	19	40032132	0.0134	0.743	11345	Axin-1 levels	TRUE	reported	19	40032132	0.0113476	4.16e-07	14306	ebi-a-GCST90016985	Gut microbiota abundance (genus Coprococcus3 id.11303)	TRUE	reported	igd	2	1	TRUE
rs11181912	G	A	G	A	-0.0579153	-0.0244	NA	0.3278	FALSE	FALSE	FALSE	GCST90274761	12	43572952	0.0139	0.0792	11782	Axin-1 levels	TRUE	reported	12	43572952	0.0118796	9.95e-07	14306	ebi-a-GCST90016917	Gut microbiota abundance (class Gammaproteobacteria id.3303)	TRUE	reported	igd	2	1	TRUE
rs12404135	A	G	A	G	-0.0788843	-0.005	NA	0.1173	FALSE	FALSE	FALSE	GCST90274761	1	186502694	0.0205	0.807	11791	Axin-1 levels	TRUE	reported	1	186502694	0.0172415	8.89e-06	14306	ebi-a-GCST90016917	Gut microbiota abundance (class Gammaproteobacteria id.3303)	TRUE	reported	igd	2	1	TRUE
rs6706173	A	C	A	C	0.074251	0.0099	NA	0.1559	FALSE	FALSE	FALSE	GCST90274761	2	167986992	0.0182	0.586	11791	Axin-1 levels	TRUE	reported	2	167986992	0.0146392	1.99e-07	14306	ebi-a-GCST90016917	Gut microbiota abundance (class Gammaproteobacteria id.3303)	TRUE	reported	igd	2	1	TRUE
rs75101789	C	T	C	T	0.0729012	0.0005	NA	0.1321	FALSE	FALSE	FALSE	GCST90274761	3	18615903	0.0195	0.98	11779	Axin-1 levels	TRUE	reported	3	18615903	0.0163003	8.79e-06	14306	ebi-a-GCST90016917	Gut microbiota abundance (class Gammaproteobacteria id.3303)	TRUE	reported	igd	2	1	TRUE
rs79795896	A	G	A	G	-0.15921	-0.069	NA	0.0492	FALSE	FALSE	FALSE	GCST90274761	18	48185248	0.0313	0.0275	11785	Axin-1 levels	TRUE	reported	18	48185248	0.0351373	7.92e-06	14306	ebi-a-GCST90016917	Gut microbiota abundance (class Gammaproteobacteria id.3303)	TRUE	reported	igd	2	1	TRUE
rs9494710	C	T	C	T	-0.0549673	-0.0195	NA	0.3544	FALSE	FALSE	FALSE	GCST90274761	6	137612554	0.0138	0.158	11774	Axin-1 levels	TRUE	reported	6	137612554	0.0120924	4.55e-06	14306	ebi-a-GCST90016917	Gut microbiota abundance (class Gammaproteobacteria id.3303)	TRUE	reported	igd	2	1	TRUE
rs11251024	G	A	G	A	0.104201	0.016	NA	0.3509	FALSE	FALSE	FALSE	GCST90274761	10	2095726	0.0142	0.26	10918	Axin-1 levels	TRUE	reported	10	2095726	0.0206737	6.63e-07	14306	ebi-a-GCST90017104	Gut microbiota abundance (order NB1n id.3953)	TRUE	reported	igd	2	1	TRUE
rs11606187	A	G	A	G	-0.154539	-0.0041	NA	0.0981	FALSE	FALSE	FALSE	GCST90274761	11	91589600	0.022	0.852	11789	Axin-1 levels	TRUE	reported	11	91589600	0.0326288	3.31e-06	14306	ebi-a-GCST90017104	Gut microbiota abundance (order NB1n id.3953)	TRUE	reported	igd	2	1	TRUE
rs13385922	T	C	T	C	0.0929494	-0.0084	NA	0.3842	FALSE	FALSE	FALSE	GCST90274761	2	234081324	0.0136	0.537	11792	Axin-1 levels	TRUE	reported	2	234081324	0.0201348	3.97e-06	14306	ebi-a-GCST90017104	Gut microbiota abundance (order NB1n id.3953)	TRUE	reported	igd	2	1	TRUE
rs166849	A	G	A	G	-0.0911053	0.005	NA	0.5953	FALSE	FALSE	FALSE	GCST90274761	2	200778866	0.0133	0.707	11792	Axin-1 levels	TRUE	reported	2	200778866	0.0202239	7.74e-06	14306	ebi-a-GCST90017104	Gut microbiota abundance (order NB1n id.3953)	TRUE	reported	igd	2	1	TRUE
rs2172426	T	C	T	C	0.10212	0.0066	NA	0.568	FALSE	FALSE	FALSE	GCST90274761	8	18229020	0.0132	0.617	11775	Axin-1 levels	TRUE	reported	8	18229020	0.0198947	3.17e-07	14306	ebi-a-GCST90017104	Gut microbiota abundance (order NB1n id.3953)	TRUE	reported	igd	2	1	TRUE
rs267959	G	A	G	A	-0.0988612	-0.027	NA	0.6827	FALSE	FALSE	FALSE	GCST90274761	5	10737802	0.0139	0.0521	11789	Axin-1 levels	TRUE	reported	5	10737802	0.0209676	2.62e-06	14306	ebi-a-GCST90017104	Gut microbiota abundance (order NB1n id.3953)	TRUE	reported	igd	2	1	TRUE
rs4383094	C	T	C	T	-0.149188	0.0617	NA	0.8927	FALSE	FALSE	FALSE	GCST90274761	15	81694972	0.0223	0.00566	11345	Axin-1 levels	TRUE	reported	15	81694972	0.0320662	4.28e-06	14306	ebi-a-GCST90017104	Gut microbiota abundance (order NB1n id.3953)	TRUE	reported	igd	2	1	TRUE
rs60583455	T	C	T	C	0.108934	0.0087	NA	0.3566	FALSE	FALSE	FALSE	GCST90274761	7	1321675	0.0153	0.57	10257	Axin-1 levels	TRUE	reported	7	1321675	0.021177	2.6e-07	14306	ebi-a-GCST90017104	Gut microbiota abundance (order NB1n id.3953)	TRUE	reported	igd	2	1	TRUE
rs60775321	T	C	T	C	-0.0962425	0.0094	NA	0.3066	FALSE	FALSE	FALSE	GCST90274761	15	97318671	0.0143	0.511	11788	Axin-1 levels	TRUE	reported	15	97318671	0.0213842	7.1e-06	14306	ebi-a-GCST90017104	Gut microbiota abundance (order NB1n id.3953)	TRUE	reported	igd	2	1	TRUE
rs72671304	T	C	T	C	0.172322	0.0239	NA	0.0842	FALSE	FALSE	FALSE	GCST90274761	14	39425971	0.0236	0.311	11793	Axin-1 levels	TRUE	reported	14	39425971	0.0370028	3.8e-06	14306	ebi-a-GCST90017104	Gut microbiota abundance (order NB1n id.3953)	TRUE	reported	igd	2	1	TRUE
rs7911787	G	T	G	T	-0.223071	0.0081	NA	0.0551	FALSE	FALSE	FALSE	GCST90274761	10	98619568	0.0307	0.792	11345	Axin-1 levels	TRUE	reported	10	98619568	0.0470232	3.39e-06	14306	ebi-a-GCST90017104	Gut microbiota abundance (order NB1n id.3953)	TRUE	reported	igd	2	1	TRUE
rs8126061	T	C	T	C	-0.159135	0.0045	NA	0.082	FALSE	FALSE	FALSE	GCST90274761	20	3405239	0.024	0.851	11790	Axin-1 levels	TRUE	reported	20	3405239	0.0351904	7.36e-06	14306	ebi-a-GCST90017104	Gut microbiota abundance (order NB1n id.3953)	TRUE	reported	igd	2	1	TRUE
rs9542068	T	C	T	C	0.0990709	0.0174	NA	0.2923	FALSE	FALSE	FALSE	GCST90274761	13	70306831	0.0143	0.224	11791	Axin-1 levels	TRUE	reported	13	70306831	0.0218149	6.52e-06	14306	ebi-a-GCST90017104	Gut microbiota abundance (order NB1n id.3953)	TRUE	reported	igd	2	1	TRUE
rs12555298	G	A	G	A	0.0974327	0.0053	NA	0.1731	FALSE	FALSE	FALSE	GCST90274761	9	110489551	0.0179	0.767	11345	Axin-1 levels	TRUE	reported	9	110489551	0.0219351	8.09e-06	14306	ebi-a-GCST90017112	Gut microbiota abundance (phylum Cyanobacteria id.1500)	TRUE	reported	igd	2	1	TRUE
rs2585223	T	C	T	C	0.111364	0.0111	NA	0.1482	FALSE	FALSE	FALSE	GCST90274761	15	100880888	0.0189	0.557	11345	Axin-1 levels	TRUE	reported	15	100880888	0.0247743	8.86e-06	14306	ebi-a-GCST90017112	Gut microbiota abundance (phylum Cyanobacteria id.1500)	TRUE	reported	igd	2	1	TRUE
rs584122	T	C	T	C	0.151774	0.0063	NA	0.9338	FALSE	FALSE	FALSE	GCST90274761	6	48288456	0.0273	0.817	11345	Axin-1 levels	TRUE	reported	6	48288456	0.0326827	4.23e-06	14306	ebi-a-GCST90017112	Gut microbiota abundance (phylum Cyanobacteria id.1500)	TRUE	reported	igd	2	1	TRUE
rs61972390	T	C	T	C	0.107346	-0.0243	NA	0.1637	FALSE	FALSE	FALSE	GCST90274761	13	100566758	0.019	0.201	11345	Axin-1 levels	TRUE	reported	13	100566758	0.0242469	9.11e-06	14306	ebi-a-GCST90017112	Gut microbiota abundance (phylum Cyanobacteria id.1500)	TRUE	reported	igd	2	1	TRUE
rs7148504	T	G	T	G	-0.0800404	0.018	NA	0.6592	FALSE	FALSE	FALSE	GCST90274761	14	100168298	0.0138	0.192	11788	Axin-1 levels	TRUE	reported	14	100168298	0.0176621	6.62e-06	14306	ebi-a-GCST90017112	Gut microbiota abundance (phylum Cyanobacteria id.1500)	TRUE	reported	igd	2	1	TRUE
rs76531781	T	C	T	C	-0.231868	-0.031	NA	0.0512	FALSE	FALSE	FALSE	GCST90274761	7	21647735	0.0299	0.3	11793	Axin-1 levels	TRUE	reported	7	21647735	0.0493393	2.87e-06	14306	ebi-a-GCST90017112	Gut microbiota abundance (phylum Cyanobacteria id.1500)	TRUE	reported	igd	2	1	TRUE
rs789068	G	A	G	A	-0.111385	-0.0313	NA	0.1663	FALSE	FALSE	FALSE	GCST90274761	18	1008239	0.0175	0.0737	11792	Axin-1 levels	TRUE	reported	18	1008239	0.0212922	1.57e-07	14306	ebi-a-GCST90017112	Gut microbiota abundance (phylum Cyanobacteria id.1500)	TRUE	reported	igd	2	1	TRUE
rs9864379	T	C	T	C	-0.138933	0.043	NA	0.1177	FALSE	FALSE	FALSE	GCST90274761	3	14306949	0.0203	0.0342	11790	Axin-1 levels	TRUE	reported	3	14306949	0.0268045	2.03e-07	14306	ebi-a-GCST90017112	Gut microbiota abundance (phylum Cyanobacteria id.1500)	TRUE	reported	igd	2	1	TRUE
rs10031059	C	T	C	T	0.121167	-0.0248	NA	0.778	FALSE	FALSE	FALSE	GCST90274773	4	35358594	0.0139	0.0744	14731	T-cell surface glycoprotein CD5 levels	TRUE	reported	4	35358594	0.0225844	1.24e-07	14306	ebi-a-GCST90017042	Gut microbiota abundance (genus Peptococcus id.2037)	TRUE	reported	igd	2	1	TRUE
rs11001941	G	A	G	A	-0.195611	-0.0081	NA	0.0675	FALSE	FALSE	FALSE	GCST90274773	10	78716030	0.0231	0.726	14735	T-cell surface glycoprotein CD5 levels	TRUE	reported	10	78716030	0.0392217	1.33e-06	14306	ebi-a-GCST90017042	Gut microbiota abundance (genus Peptococcus id.2037)	TRUE	reported	igd	2	1	TRUE
rs12069354	C	T	C	T	0.16763	-0.0417	NA	0.0701	FALSE	FALSE	FALSE	GCST90274773	1	216223782	0.0235	0.076	14287	T-cell surface glycoprotein CD5 levels	TRUE	reported	1	216223782	0.0379501	9.28e-06	14306	ebi-a-GCST90017042	Gut microbiota abundance (genus Peptococcus id.2037)	TRUE	reported	igd	2	1	TRUE
rs2054133	A	G	A	G	-0.0895433	-0.0027	NA	0.4935	FALSE	FALSE	FALSE	GCST90274773	2	33691809	0.0119	0.821	14287	T-cell surface glycoprotein CD5 levels	TRUE	reported	2	33691809	0.0188332	2.14e-06	14306	ebi-a-GCST90017042	Gut microbiota abundance (genus Peptococcus id.2037)	TRUE	reported	igd	2	1	TRUE
rs36121075	A	G	A	G	-0.14067	0.0346	NA	0.1179	FALSE	FALSE	FALSE	GCST90274773	20	43118017	0.0186	0.0629	14287	T-cell surface glycoprotein CD5 levels	TRUE	reported	20	43118017	0.030628	6.99e-06	14306	ebi-a-GCST90017042	Gut microbiota abundance (genus Peptococcus id.2037)	TRUE	reported	igd	2	1	TRUE
rs413827	G	A	G	A	0.110229	-0.0059	NA	0.2053	FALSE	FALSE	FALSE	GCST90274773	14	57985112	0.014	0.673	14727	T-cell surface glycoprotein CD5 levels	TRUE	reported	14	57985112	0.0237523	3.3e-06	14306	ebi-a-GCST90017042	Gut microbiota abundance (genus Peptococcus id.2037)	TRUE	reported	igd	2	1	TRUE
rs5770862	T	C	T	C	0.162018	0.0567	NA	0.0899	FALSE	FALSE	FALSE	GCST90274773	22	50973113	0.021	0.00693	13664	T-cell surface glycoprotein CD5 levels	TRUE	reported	22	50973113	0.0356813	3.22e-06	14306	ebi-a-GCST90017042	Gut microbiota abundance (genus Peptococcus id.2037)	TRUE	reported	igd	2	1	TRUE
rs6918730	A	G	A	G	-0.135311	-0.0031	NA	0.8777	FALSE	FALSE	FALSE	GCST90274773	6	99020289	0.0182	0.865	14287	T-cell surface glycoprotein CD5 levels	TRUE	reported	6	99020289	0.0289742	1.15e-06	14306	ebi-a-GCST90017042	Gut microbiota abundance (genus Peptococcus id.2037)	TRUE	reported	igd	2	1	TRUE
rs7033353	G	T	G	T	-0.090152	-0.008	NA	0.5677	FALSE	FALSE	FALSE	GCST90274773	9	104595848	0.0119	0.501	14286	T-cell surface glycoprotein CD5 levels	TRUE	reported	9	104595848	0.018995	2.22e-06	14306	ebi-a-GCST90017042	Gut microbiota abundance (genus Peptococcus id.2037)	TRUE	reported	igd	2	1	TRUE
rs72850165	T	C	T	C	-0.134304	0.0208	NA	0.1098	FALSE	FALSE	FALSE	GCST90274773	11	968356	0.0202	0.303	13223	T-cell surface glycoprotein CD5 levels	TRUE	reported	11	968356	0.0300423	5.74e-06	14306	ebi-a-GCST90017042	Gut microbiota abundance (genus Peptococcus id.2037)	TRUE	reported	igd	2	1	TRUE
rs74592222	G	A	G	A	0.137957	-0.0374	NA	0.1016	FALSE	FALSE	FALSE	GCST90274773	1	75971700	0.02	0.0615	14287	T-cell surface glycoprotein CD5 levels	TRUE	reported	1	75971700	0.0302965	8.55e-06	14306	ebi-a-GCST90017042	Gut microbiota abundance (genus Peptococcus id.2037)	TRUE	reported	igd	2	1	TRUE
rs77681628	C	T	C	T	0.200307	-0.0383	NA	0.0647	FALSE	FALSE	FALSE	GCST90274773	13	91182556	0.0254	0.132	14287	T-cell surface glycoprotein CD5 levels	TRUE	reported	13	91182556	0.0387328	2.69e-07	14306	ebi-a-GCST90017042	Gut microbiota abundance (genus Peptococcus id.2037)	TRUE	reported	igd	2	1	TRUE
rs10810043	G	A	G	A	-0.0515518	-0.0023	NA	0.629	FALSE	FALSE	FALSE	GCST90274773	9	13799809	0.0123	0.852	14287	T-cell surface glycoprotein CD5 levels	TRUE	reported	9	13799809	0.0115923	9.27e-06	14306	ebi-a-GCST90016985	Gut microbiota abundance (genus Coprococcus3 id.11303)	TRUE	reported	igd	2	1	TRUE
rs11077359	C	T	C	T	0.0645443	0.0069	NA	0.787	FALSE	FALSE	FALSE	GCST90274773	17	76343961	0.0172	0.688	10715	T-cell surface glycoprotein CD5 levels	TRUE	reported	17	76343961	0.0148833	9.64e-06	14306	ebi-a-GCST90016985	Gut microbiota abundance (genus Coprococcus3 id.11303)	TRUE	reported	igd	2	1	TRUE
rs11080344	C	T	C	T	0.0516921	0.0233	NA	0.4522	FALSE	FALSE	FALSE	GCST90274773	17	26104511	0.0117	0.0464	14733	T-cell surface glycoprotein CD5 levels	TRUE	reported	17	26104511	0.0113054	4.79e-06	14306	ebi-a-GCST90016985	Gut microbiota abundance (genus Coprococcus3 id.11303)	TRUE	reported	igd	2	1	TRUE
rs13247359	G	A	G	A	0.051211	0.0134	NA	0.4786	FALSE	FALSE	FALSE	GCST90274773	7	76357726	0.0118	0.256	14287	T-cell surface glycoprotein CD5 levels	TRUE	reported	7	76357726	0.0113031	7.33e-06	14306	ebi-a-GCST90016985	Gut microbiota abundance (genus Coprococcus3 id.11303)	TRUE	reported	igd	2	1	TRUE
rs13394391	C	T	C	T	-0.0709302	0.0062	NA	0.1693	FALSE	FALSE	FALSE	GCST90274773	2	240727657	0.0154	0.687	14733	T-cell surface glycoprotein CD5 levels	TRUE	reported	2	240727657	0.0150918	2.2e-06	14306	ebi-a-GCST90016985	Gut microbiota abundance (genus Coprococcus3 id.11303)	TRUE	reported	igd	2	1	TRUE
rs178271	C	T	C	T	-0.145257	-0.05	NA	0.9439	FALSE	FALSE	FALSE	GCST90274773	22	21331556	0.0281	0.0752	13223	T-cell surface glycoprotein CD5 levels	TRUE	reported	22	21331556	0.0294239	7.81e-07	14306	ebi-a-GCST90016985	Gut microbiota abundance (genus Coprococcus3 id.11303)	TRUE	reported	igd	2	1	TRUE
rs4575475	A	G	A	G	-0.0619514	0.0023	NA	0.7772	FALSE	FALSE	FALSE	GCST90274773	14	99141751	0.015	0.878	13643	T-cell surface glycoprotein CD5 levels	TRUE	reported	14	99141751	0.0137787	7.04e-06	14306	ebi-a-GCST90016985	Gut microbiota abundance (genus Coprococcus3 id.11303)	TRUE	reported	igd	2	1	TRUE
rs7521171	A	G	A	G	0.0596434	0.0043	NA	0.7062	FALSE	FALSE	FALSE	GCST90274773	1	149998497	0.0136	0.752	14287	T-cell surface glycoprotein CD5 levels	TRUE	reported	1	149998497	0.0129279	4.32e-06	14306	ebi-a-GCST90016985	Gut microbiota abundance (genus Coprococcus3 id.11303)	TRUE	reported	igd	2	1	TRUE
rs8100692	T	C	T	C	0.0577411	0.004	NA	0.4372	FALSE	FALSE	FALSE	GCST90274773	19	40032132	0.0119	0.737	14287	T-cell surface glycoprotein CD5 levels	TRUE	reported	19	40032132	0.0113476	4.16e-07	14306	ebi-a-GCST90016985	Gut microbiota abundance (genus Coprococcus3 id.11303)	TRUE	reported	igd	2	1	TRUE
rs11181912	G	A	G	A	-0.0579153	-0.0012	NA	0.3345	FALSE	FALSE	FALSE	GCST90274773	12	43572952	0.0121	0.921	14724	T-cell surface glycoprotein CD5 levels	TRUE	reported	12	43572952	0.0118796	9.95e-07	14306	ebi-a-GCST90016917	Gut microbiota abundance (class Gammaproteobacteria id.3303)	TRUE	reported	igd	2	1	TRUE
rs12404135	A	G	A	G	-0.0788843	-0.0341	NA	0.1208	FALSE	FALSE	FALSE	GCST90274773	1	186502694	0.0177	0.054	14733	T-cell surface glycoprotein CD5 levels	TRUE	reported	1	186502694	0.0172415	8.89e-06	14306	ebi-a-GCST90016917	Gut microbiota abundance (class Gammaproteobacteria id.3303)	TRUE	reported	igd	2	1	TRUE
rs6706173	A	C	A	C	0.074251	-0.0162	NA	0.1658	FALSE	FALSE	FALSE	GCST90274773	2	167986992	0.0155	0.296	14733	T-cell surface glycoprotein CD5 levels	TRUE	reported	2	167986992	0.0146392	1.99e-07	14306	ebi-a-GCST90016917	Gut microbiota abundance (class Gammaproteobacteria id.3303)	TRUE	reported	igd	2	1	TRUE
rs75101789	C	T	C	T	0.0729012	0.0328	NA	0.1281	FALSE	FALSE	FALSE	GCST90274773	3	18615903	0.0174	0.0594	14721	T-cell surface glycoprotein CD5 levels	TRUE	reported	3	18615903	0.0163003	8.79e-06	14306	ebi-a-GCST90016917	Gut microbiota abundance (class Gammaproteobacteria id.3303)	TRUE	reported	igd	2	1	TRUE
rs79795896	A	G	A	G	-0.15921	0.0161	NA	0.0476	FALSE	FALSE	FALSE	GCST90274773	18	48185248	0.028	0.565	14727	T-cell surface glycoprotein CD5 levels	TRUE	reported	18	48185248	0.0351373	7.92e-06	14306	ebi-a-GCST90016917	Gut microbiota abundance (class Gammaproteobacteria id.3303)	TRUE	reported	igd	2	1	TRUE
rs9494710	C	T	C	T	-0.0549673	-0.0109	NA	0.3527	FALSE	FALSE	FALSE	GCST90274773	6	137612554	0.0122	0.372	14716	T-cell surface glycoprotein CD5 levels	TRUE	reported	6	137612554	0.0120924	4.55e-06	14306	ebi-a-GCST90016917	Gut microbiota abundance (class Gammaproteobacteria id.3303)	TRUE	reported	igd	2	1	TRUE
rs11251024	G	A	G	A	0.104201	0.0131	NA	0.3469	FALSE	FALSE	FALSE	GCST90274773	10	2095726	0.0123	0.287	13868	T-cell surface glycoprotein CD5 levels	TRUE	reported	10	2095726	0.0206737	6.63e-07	14306	ebi-a-GCST90017104	Gut microbiota abundance (order NB1n id.3953)	TRUE	reported	igd	2	1	TRUE
rs11606187	A	G	A	G	-0.154539	0.0155	NA	0.1004	FALSE	FALSE	FALSE	GCST90274773	11	91589600	0.0192	0.419	14731	T-cell surface glycoprotein CD5 levels	TRUE	reported	11	91589600	0.0326288	3.31e-06	14306	ebi-a-GCST90017104	Gut microbiota abundance (order NB1n id.3953)	TRUE	reported	igd	2	1	TRUE
rs13385922	T	C	T	C	0.0929494	-0.0022	NA	0.3908	FALSE	FALSE	FALSE	GCST90274773	2	234081324	0.0118	0.852	14734	T-cell surface glycoprotein CD5 levels	TRUE	reported	2	234081324	0.0201348	3.97e-06	14306	ebi-a-GCST90017104	Gut microbiota abundance (order NB1n id.3953)	TRUE	reported	igd	2	1	TRUE
rs166849	A	G	A	G	-0.0911053	-0.0107	NA	0.6007	FALSE	FALSE	FALSE	GCST90274773	2	200778866	0.0117	0.36	14734	T-cell surface glycoprotein CD5 levels	TRUE	reported	2	200778866	0.0202239	7.74e-06	14306	ebi-a-GCST90017104	Gut microbiota abundance (order NB1n id.3953)	TRUE	reported	igd	2	1	TRUE
rs2172426	T	C	T	C	0.10212	0.0009	NA	0.5669	FALSE	FALSE	FALSE	GCST90274773	8	18229020	0.0116	0.938	14717	T-cell surface glycoprotein CD5 levels	TRUE	reported	8	18229020	0.0198947	3.17e-07	14306	ebi-a-GCST90017104	Gut microbiota abundance (order NB1n id.3953)	TRUE	reported	igd	2	1	TRUE
rs267959	G	A	G	A	-0.0988612	-0.0034	NA	0.6738	FALSE	FALSE	FALSE	GCST90274773	5	10737802	0.0121	0.779	14731	T-cell surface glycoprotein CD5 levels	TRUE	reported	5	10737802	0.0209676	2.62e-06	14306	ebi-a-GCST90017104	Gut microbiota abundance (order NB1n id.3953)	TRUE	reported	igd	2	1	TRUE
rs4383094	C	T	C	T	-0.149188	0.0002	NA	0.8927	FALSE	FALSE	FALSE	GCST90274773	15	81694972	0.0223	0.993	11336	T-cell surface glycoprotein CD5 levels	TRUE	reported	15	81694972	0.0320662	4.28e-06	14306	ebi-a-GCST90017104	Gut microbiota abundance (order NB1n id.3953)	TRUE	reported	igd	2	1	TRUE
rs60583455	T	C	T	C	0.108934	0.0237	NA	0.358	FALSE	FALSE	FALSE	GCST90274773	7	1321675	0.0134	0.077	13199	T-cell surface glycoprotein CD5 levels	TRUE	reported	7	1321675	0.021177	2.6e-07	14306	ebi-a-GCST90017104	Gut microbiota abundance (order NB1n id.3953)	TRUE	reported	igd	2	1	TRUE
rs60775321	T	C	T	C	-0.0962425	0.0297	NA	0.3084	FALSE	FALSE	FALSE	GCST90274773	15	97318671	0.0125	0.0175	14730	T-cell surface glycoprotein CD5 levels	TRUE	reported	15	97318671	0.0213842	7.1e-06	14306	ebi-a-GCST90017104	Gut microbiota abundance (order NB1n id.3953)	TRUE	reported	igd	2	1	TRUE
rs72671304	T	C	T	C	0.172322	0.0107	NA	0.0821	FALSE	FALSE	FALSE	GCST90274773	14	39425971	0.0209	0.609	14735	T-cell surface glycoprotein CD5 levels	TRUE	reported	14	39425971	0.0370028	3.8e-06	14306	ebi-a-GCST90017104	Gut microbiota abundance (order NB1n id.3953)	TRUE	reported	igd	2	1	TRUE
rs7911787	G	T	G	T	-0.223071	0.0044	NA	0.0584	FALSE	FALSE	FALSE	GCST90274773	10	98619568	0.0261	0.866	14287	T-cell surface glycoprotein CD5 levels	TRUE	reported	10	98619568	0.0470232	3.39e-06	14306	ebi-a-GCST90017104	Gut microbiota abundance (order NB1n id.3953)	TRUE	reported	igd	2	1	TRUE
rs8126061	T	C	T	C	-0.159135	-0.0052	NA	0.0823	FALSE	FALSE	FALSE	GCST90274773	20	3405239	0.0209	0.804	14732	T-cell surface glycoprotein CD5 levels	TRUE	reported	20	3405239	0.0351904	7.36e-06	14306	ebi-a-GCST90017104	Gut microbiota abundance (order NB1n id.3953)	TRUE	reported	igd	2	1	TRUE
rs9542068	T	C	T	C	0.0990709	0.024	NA	0.286	FALSE	FALSE	FALSE	GCST90274773	13	70306831	0.0126	0.0568	14733	T-cell surface glycoprotein CD5 levels	TRUE	reported	13	70306831	0.0218149	6.52e-06	14306	ebi-a-GCST90017104	Gut microbiota abundance (order NB1n id.3953)	TRUE	reported	igd	2	1	TRUE
rs12555298	G	A	G	A	0.0974327	-0.0398	NA	0.1761	FALSE	FALSE	FALSE	GCST90274773	9	110489551	0.0157	0.0112	14287	T-cell surface glycoprotein CD5 levels	TRUE	reported	9	110489551	0.0219351	8.09e-06	14306	ebi-a-GCST90017112	Gut microbiota abundance (phylum Cyanobacteria id.1500)	TRUE	reported	igd	2	1	TRUE
rs2585223	T	C	T	C	0.111364	0.0063	NA	0.1442	FALSE	FALSE	FALSE	GCST90274773	15	100880888	0.017	0.711	14287	T-cell surface glycoprotein CD5 levels	TRUE	reported	15	100880888	0.0247743	8.86e-06	14306	ebi-a-GCST90017112	Gut microbiota abundance (phylum Cyanobacteria id.1500)	TRUE	reported	igd	2	1	TRUE
rs584122	T	C	T	C	0.151774	0.0058	NA	0.9345	FALSE	FALSE	FALSE	GCST90274773	6	48288456	0.0243	0.811	14287	T-cell surface glycoprotein CD5 levels	TRUE	reported	6	48288456	0.0326827	4.23e-06	14306	ebi-a-GCST90017112	Gut microbiota abundance (phylum Cyanobacteria id.1500)	TRUE	reported	igd	2	1	TRUE
rs61972390	T	C	T	C	0.107346	0.0205	NA	0.1627	FALSE	FALSE	FALSE	GCST90274773	13	100566758	0.0172	0.233	14287	T-cell surface glycoprotein CD5 levels	TRUE	reported	13	100566758	0.0242469	9.11e-06	14306	ebi-a-GCST90017112	Gut microbiota abundance (phylum Cyanobacteria id.1500)	TRUE	reported	igd	2	1	TRUE
rs7148504	T	G	T	G	-0.0800404	0.0017	NA	0.6585	FALSE	FALSE	FALSE	GCST90274773	14	100168298	0.0121	0.888	14730	T-cell surface glycoprotein CD5 levels	TRUE	reported	14	100168298	0.0176621	6.62e-06	14306	ebi-a-GCST90017112	Gut microbiota abundance (phylum Cyanobacteria id.1500)	TRUE	reported	igd	2	1	TRUE
rs76531781	T	C	T	C	-0.231868	0.0113	NA	0.0499	FALSE	FALSE	FALSE	GCST90274773	7	21647735	0.0265	0.67	14735	T-cell surface glycoprotein CD5 levels	TRUE	reported	7	21647735	0.0493393	2.87e-06	14306	ebi-a-GCST90017112	Gut microbiota abundance (phylum Cyanobacteria id.1500)	TRUE	reported	igd	2	1	TRUE
rs789068	G	A	G	A	-0.111385	0.0144	NA	0.1716	FALSE	FALSE	FALSE	GCST90274773	18	1008239	0.0152	0.343	14734	T-cell surface glycoprotein CD5 levels	TRUE	reported	18	1008239	0.0212922	1.57e-07	14306	ebi-a-GCST90017112	Gut microbiota abundance (phylum Cyanobacteria id.1500)	TRUE	reported	igd	2	1	TRUE
rs9864379	T	C	T	C	-0.138933	0.012	NA	0.1151	FALSE	FALSE	FALSE	GCST90274773	3	14306949	0.0179	0.503	14732	T-cell surface glycoprotein CD5 levels	TRUE	reported	3	14306949	0.0268045	2.03e-07	14306	ebi-a-GCST90017112	Gut microbiota abundance (phylum Cyanobacteria id.1500)	TRUE	reported	igd	2	1	TRUE
rs10031059	C	T	C	T	0.121167	-0.0008	NA	0.777	FALSE	FALSE	FALSE	GCST90274780	4	35358594	0.0141	0.955	14740	C-X-C motif chemokine 10 levels	TRUE	reported	4	35358594	0.0225844	1.24e-07	14306	ebi-a-GCST90017042	Gut microbiota abundance (genus Peptococcus id.2037)	TRUE	reported	igd	2	1	TRUE
rs11001941	G	A	G	A	-0.195611	-0.014	NA	0.0677	FALSE	FALSE	FALSE	GCST90274780	10	78716030	0.0235	0.551	14744	C-X-C motif chemokine 10 levels	TRUE	reported	10	78716030	0.0392217	1.33e-06	14306	ebi-a-GCST90017042	Gut microbiota abundance (genus Peptococcus id.2037)	TRUE	reported	igd	2	1	TRUE
rs12069354	C	T	C	T	0.16763	-0.0341	NA	0.0702	FALSE	FALSE	FALSE	GCST90274780	1	216223782	0.0234	0.145	14296	C-X-C motif chemokine 10 levels	TRUE	reported	1	216223782	0.0379501	9.28e-06	14306	ebi-a-GCST90017042	Gut microbiota abundance (genus Peptococcus id.2037)	TRUE	reported	igd	2	1	TRUE
rs2054133	A	G	A	G	-0.0895433	-0.0045	NA	0.4939	FALSE	FALSE	FALSE	GCST90274780	2	33691809	0.0119	0.705	14296	C-X-C motif chemokine 10 levels	TRUE	reported	2	33691809	0.0188332	2.14e-06	14306	ebi-a-GCST90017042	Gut microbiota abundance (genus Peptococcus id.2037)	TRUE	reported	igd	2	1	TRUE
rs36121075	A	G	A	G	-0.14067	0.0264	NA	0.1183	FALSE	FALSE	FALSE	GCST90274780	20	43118017	0.0185	0.154	14296	C-X-C motif chemokine 10 levels	TRUE	reported	20	43118017	0.030628	6.99e-06	14306	ebi-a-GCST90017042	Gut microbiota abundance (genus Peptococcus id.2037)	TRUE	reported	igd	2	1	TRUE
rs413827	G	A	G	A	0.110229	-0.0071	NA	0.205	FALSE	FALSE	FALSE	GCST90274780	14	57985112	0.0143	0.62	14736	C-X-C motif chemokine 10 levels	TRUE	reported	14	57985112	0.0237523	3.3e-06	14306	ebi-a-GCST90017042	Gut microbiota abundance (genus Peptococcus id.2037)	TRUE	reported	igd	2	1	TRUE
rs5770862	T	C	T	C	0.162018	0.0124	NA	0.0894	FALSE	FALSE	FALSE	GCST90274780	22	50973113	0.0216	0.566	13673	C-X-C motif chemokine 10 levels	TRUE	reported	22	50973113	0.0356813	3.22e-06	14306	ebi-a-GCST90017042	Gut microbiota abundance (genus Peptococcus id.2037)	TRUE	reported	igd	2	1	TRUE
rs6918730	A	G	A	G	-0.135311	-0.0084	NA	0.8779	FALSE	FALSE	FALSE	GCST90274780	6	99020289	0.0181	0.643	14296	C-X-C motif chemokine 10 levels	TRUE	reported	6	99020289	0.0289742	1.15e-06	14306	ebi-a-GCST90017042	Gut microbiota abundance (genus Peptococcus id.2037)	TRUE	reported	igd	2	1	TRUE
rs7033353	G	T	G	T	-0.090152	-0.0055	NA	0.5671	FALSE	FALSE	FALSE	GCST90274780	9	104595848	0.0118	0.641	14295	C-X-C motif chemokine 10 levels	TRUE	reported	9	104595848	0.018995	2.22e-06	14306	ebi-a-GCST90017042	Gut microbiota abundance (genus Peptococcus id.2037)	TRUE	reported	igd	2	1	TRUE
rs72850165	T	C	T	C	-0.134304	-0.0038	NA	0.1096	FALSE	FALSE	FALSE	GCST90274780	11	968356	0.0201	0.85	13232	C-X-C motif chemokine 10 levels	TRUE	reported	11	968356	0.0300423	5.74e-06	14306	ebi-a-GCST90017042	Gut microbiota abundance (genus Peptococcus id.2037)	TRUE	reported	igd	2	1	TRUE
rs74592222	G	A	G	A	0.137957	-0.0124	NA	0.1014	FALSE	FALSE	FALSE	GCST90274780	1	75971700	0.0199	0.533	14296	C-X-C motif chemokine 10 levels	TRUE	reported	1	75971700	0.0302965	8.55e-06	14306	ebi-a-GCST90017042	Gut microbiota abundance (genus Peptococcus id.2037)	TRUE	reported	igd	2	1	TRUE
rs77681628	C	T	C	T	0.200307	-0.0274	NA	0.065	FALSE	FALSE	FALSE	GCST90274780	13	91182556	0.0252	0.277	14296	C-X-C motif chemokine 10 levels	TRUE	reported	13	91182556	0.0387328	2.69e-07	14306	ebi-a-GCST90017042	Gut microbiota abundance (genus Peptococcus id.2037)	TRUE	reported	igd	2	1	TRUE
rs10810043	G	A	G	A	-0.0515518	-0.0202	NA	0.6292	FALSE	FALSE	FALSE	GCST90274780	9	13799809	0.0122	0.0978	14296	C-X-C motif chemokine 10 levels	TRUE	reported	9	13799809	0.0115923	9.27e-06	14306	ebi-a-GCST90016985	Gut microbiota abundance (genus Coprococcus3 id.11303)	TRUE	reported	igd	2	1	TRUE
rs11077359	C	T	C	T	0.0645443	0.0153	NA	0.7874	FALSE	FALSE	FALSE	GCST90274780	17	76343961	0.0178	0.39	10724	C-X-C motif chemokine 10 levels	TRUE	reported	17	76343961	0.0148833	9.64e-06	14306	ebi-a-GCST90016985	Gut microbiota abundance (genus Coprococcus3 id.11303)	TRUE	reported	igd	2	1	TRUE
rs11080344	C	T	C	T	0.0516921	-0.0039	NA	0.4527	FALSE	FALSE	FALSE	GCST90274780	17	26104511	0.0119	0.743	14742	C-X-C motif chemokine 10 levels	TRUE	reported	17	26104511	0.0113054	4.79e-06	14306	ebi-a-GCST90016985	Gut microbiota abundance (genus Coprococcus3 id.11303)	TRUE	reported	igd	2	1	TRUE
rs13247359	G	A	G	A	0.051211	0.0068	NA	0.4779	FALSE	FALSE	FALSE	GCST90274780	7	76357726	0.0117	0.561	14296	C-X-C motif chemokine 10 levels	TRUE	reported	7	76357726	0.0113031	7.33e-06	14306	ebi-a-GCST90016985	Gut microbiota abundance (genus Coprococcus3 id.11303)	TRUE	reported	igd	2	1	TRUE
rs13394391	C	T	C	T	-0.0709302	-0.0118	NA	0.1684	FALSE	FALSE	FALSE	GCST90274780	2	240727657	0.0157	0.452	14742	C-X-C motif chemokine 10 levels	TRUE	reported	2	240727657	0.0150918	2.2e-06	14306	ebi-a-GCST90016985	Gut microbiota abundance (genus Coprococcus3 id.11303)	TRUE	reported	igd	2	1	TRUE
rs178271	C	T	C	T	-0.145257	-0.0263	NA	0.944	FALSE	FALSE	FALSE	GCST90274780	22	21331556	0.028	0.348	13232	C-X-C motif chemokine 10 levels	TRUE	reported	22	21331556	0.0294239	7.81e-07	14306	ebi-a-GCST90016985	Gut microbiota abundance (genus Coprococcus3 id.11303)	TRUE	reported	igd	2	1	TRUE
rs4575475	A	G	A	G	-0.0619514	0.0121	NA	0.7774	FALSE	FALSE	FALSE	GCST90274780	14	99141751	0.0149	0.417	13652	C-X-C motif chemokine 10 levels	TRUE	reported	14	99141751	0.0137787	7.04e-06	14306	ebi-a-GCST90016985	Gut microbiota abundance (genus Coprococcus3 id.11303)	TRUE	reported	igd	2	1	TRUE
rs7521171	A	G	A	G	0.0596434	0.0433	NA	0.7056	FALSE	FALSE	FALSE	GCST90274780	1	149998497	0.0135	0.00134	14296	C-X-C motif chemokine 10 levels	TRUE	reported	1	149998497	0.0129279	4.32e-06	14306	ebi-a-GCST90016985	Gut microbiota abundance (genus Coprococcus3 id.11303)	TRUE	reported	igd	2	1	TRUE
rs8100692	T	C	T	C	0.0577411	0.0263	NA	0.4377	FALSE	FALSE	FALSE	GCST90274780	19	40032132	0.0118	0.0258	14296	C-X-C motif chemokine 10 levels	TRUE	reported	19	40032132	0.0113476	4.16e-07	14306	ebi-a-GCST90016985	Gut microbiota abundance (genus Coprococcus3 id.11303)	TRUE	reported	igd	2	1	TRUE
rs11181912	G	A	G	A	-0.0579153	0.0005	NA	0.3347	FALSE	FALSE	FALSE	GCST90274780	12	43572952	0.0123	0.968	14733	C-X-C motif chemokine 10 levels	TRUE	reported	12	43572952	0.0118796	9.95e-07	14306	ebi-a-GCST90016917	Gut microbiota abundance (class Gammaproteobacteria id.3303)	TRUE	reported	igd	2	1	TRUE
rs12404135	A	G	A	G	-0.0788843	0.0059	NA	0.1209	FALSE	FALSE	FALSE	GCST90274780	1	186502694	0.0181	0.744	14742	C-X-C motif chemokine 10 levels	TRUE	reported	1	186502694	0.0172415	8.89e-06	14306	ebi-a-GCST90016917	Gut microbiota abundance (class Gammaproteobacteria id.3303)	TRUE	reported	igd	2	1	TRUE
rs6706173	A	C	A	C	0.074251	0.0129	NA	0.1666	FALSE	FALSE	FALSE	GCST90274780	2	167986992	0.0158	0.414	14742	C-X-C motif chemokine 10 levels	TRUE	reported	2	167986992	0.0146392	1.99e-07	14306	ebi-a-GCST90016917	Gut microbiota abundance (class Gammaproteobacteria id.3303)	TRUE	reported	igd	2	1	TRUE
rs75101789	C	T	C	T	0.0729012	0.0056	NA	0.1297	FALSE	FALSE	FALSE	GCST90274780	3	18615903	0.0176	0.75	14730	C-X-C motif chemokine 10 levels	TRUE	reported	3	18615903	0.0163003	8.79e-06	14306	ebi-a-GCST90016917	Gut microbiota abundance (class Gammaproteobacteria id.3303)	TRUE	reported	igd	2	1	TRUE
rs79795896	A	G	A	G	-0.15921	0.0055	NA	0.048	FALSE	FALSE	FALSE	GCST90274780	18	48185248	0.0284	0.846	14736	C-X-C motif chemokine 10 levels	TRUE	reported	18	48185248	0.0351373	7.92e-06	14306	ebi-a-GCST90016917	Gut microbiota abundance (class Gammaproteobacteria id.3303)	TRUE	reported	igd	2	1	TRUE
rs9494710	C	T	C	T	-0.0549673	0.0066	NA	0.3518	FALSE	FALSE	FALSE	GCST90274780	6	137612554	0.0124	0.595	14725	C-X-C motif chemokine 10 levels	TRUE	reported	6	137612554	0.0120924	4.55e-06	14306	ebi-a-GCST90016917	Gut microbiota abundance (class Gammaproteobacteria id.3303)	TRUE	reported	igd	2	1	TRUE
rs11251024	G	A	G	A	0.104201	0.0079	NA	0.3469	FALSE	FALSE	FALSE	GCST90274780	10	2095726	0.0126	0.531	13869	C-X-C motif chemokine 10 levels	TRUE	reported	10	2095726	0.0206737	6.63e-07	14306	ebi-a-GCST90017104	Gut microbiota abundance (order NB1n id.3953)	TRUE	reported	igd	2	1	TRUE
rs11606187	A	G	A	G	-0.154539	0.0057	NA	0.1006	FALSE	FALSE	FALSE	GCST90274780	11	91589600	0.0195	0.77	14740	C-X-C motif chemokine 10 levels	TRUE	reported	11	91589600	0.0326288	3.31e-06	14306	ebi-a-GCST90017104	Gut microbiota abundance (order NB1n id.3953)	TRUE	reported	igd	2	1	TRUE
rs13385922	T	C	T	C	0.0929494	-0.0118	NA	0.3921	FALSE	FALSE	FALSE	GCST90274780	2	234081324	0.012	0.325	14743	C-X-C motif chemokine 10 levels	TRUE	reported	2	234081324	0.0201348	3.97e-06	14306	ebi-a-GCST90017104	Gut microbiota abundance (order NB1n id.3953)	TRUE	reported	igd	2	1	TRUE
rs166849	A	G	A	G	-0.0911053	0.0005	NA	0.6003	FALSE	FALSE	FALSE	GCST90274780	2	200778866	0.0119	0.966	14743	C-X-C motif chemokine 10 levels	TRUE	reported	2	200778866	0.0202239	7.74e-06	14306	ebi-a-GCST90017104	Gut microbiota abundance (order NB1n id.3953)	TRUE	reported	igd	2	1	TRUE
rs2172426	T	C	T	C	0.10212	0.0098	NA	0.5653	FALSE	FALSE	FALSE	GCST90274780	8	18229020	0.0118	0.406	14726	C-X-C motif chemokine 10 levels	TRUE	reported	8	18229020	0.0198947	3.17e-07	14306	ebi-a-GCST90017104	Gut microbiota abundance (order NB1n id.3953)	TRUE	reported	igd	2	1	TRUE
rs267959	G	A	G	A	-0.0988612	0.0118	NA	0.6745	FALSE	FALSE	FALSE	GCST90274780	5	10737802	0.0123	0.337	14740	C-X-C motif chemokine 10 levels	TRUE	reported	5	10737802	0.0209676	2.62e-06	14306	ebi-a-GCST90017104	Gut microbiota abundance (order NB1n id.3953)	TRUE	reported	igd	2	1	TRUE
rs4383094	C	T	C	T	-0.149188	-0.0119	NA	0.8927	FALSE	FALSE	FALSE	GCST90274780	15	81694972	0.0222	0.592	11345	C-X-C motif chemokine 10 levels	TRUE	reported	15	81694972	0.0320662	4.28e-06	14306	ebi-a-GCST90017104	Gut microbiota abundance (order NB1n id.3953)	TRUE	reported	igd	2	1	TRUE
rs60583455	T	C	T	C	0.108934	-0.0285	NA	0.357	FALSE	FALSE	FALSE	GCST90274780	7	1321675	0.0133	0.0321	13208	C-X-C motif chemokine 10 levels	TRUE	reported	7	1321675	0.021177	2.6e-07	14306	ebi-a-GCST90017104	Gut microbiota abundance (order NB1n id.3953)	TRUE	reported	igd	2	1	TRUE
rs60775321	T	C	T	C	-0.0962425	0.0061	NA	0.3086	FALSE	FALSE	FALSE	GCST90274780	15	97318671	0.0128	0.634	14739	C-X-C motif chemokine 10 levels	TRUE	reported	15	97318671	0.0213842	7.1e-06	14306	ebi-a-GCST90017104	Gut microbiota abundance (order NB1n id.3953)	TRUE	reported	igd	2	1	TRUE
rs72671304	T	C	T	C	0.172322	-0.0224	NA	0.0815	FALSE	FALSE	FALSE	GCST90274780	14	39425971	0.0214	0.295	14744	C-X-C motif chemokine 10 levels	TRUE	reported	14	39425971	0.0370028	3.8e-06	14306	ebi-a-GCST90017104	Gut microbiota abundance (order NB1n id.3953)	TRUE	reported	igd	2	1	TRUE
rs7911787	G	T	G	T	-0.223071	0.0094	NA	0.0584	FALSE	FALSE	FALSE	GCST90274780	10	98619568	0.0259	0.717	14296	C-X-C motif chemokine 10 levels	TRUE	reported	10	98619568	0.0470232	3.39e-06	14306	ebi-a-GCST90017104	Gut microbiota abundance (order NB1n id.3953)	TRUE	reported	igd	2	1	TRUE
rs8126061	T	C	T	C	-0.159135	0.0506	NA	0.0819	FALSE	FALSE	FALSE	GCST90274780	20	3405239	0.0214	0.0181	14741	C-X-C motif chemokine 10 levels	TRUE	reported	20	3405239	0.0351904	7.36e-06	14306	ebi-a-GCST90017104	Gut microbiota abundance (order NB1n id.3953)	TRUE	reported	igd	2	1	TRUE
rs9542068	T	C	T	C	0.0990709	0.0253	NA	0.285	FALSE	FALSE	FALSE	GCST90274780	13	70306831	0.0128	0.0481	14742	C-X-C motif chemokine 10 levels	TRUE	reported	13	70306831	0.0218149	6.52e-06	14306	ebi-a-GCST90017104	Gut microbiota abundance (order NB1n id.3953)	TRUE	reported	igd	2	1	TRUE
rs12555298	G	A	G	A	0.0974327	-0.0083	NA	0.1758	FALSE	FALSE	FALSE	GCST90274780	9	110489551	0.0156	0.595	14296	C-X-C motif chemokine 10 levels	TRUE	reported	9	110489551	0.0219351	8.09e-06	14306	ebi-a-GCST90017112	Gut microbiota abundance (phylum Cyanobacteria id.1500)	TRUE	reported	igd	2	1	TRUE
rs2585223	T	C	T	C	0.111364	0.0108	NA	0.144	FALSE	FALSE	FALSE	GCST90274780	15	100880888	0.017	0.525	14296	C-X-C motif chemokine 10 levels	TRUE	reported	15	100880888	0.0247743	8.86e-06	14306	ebi-a-GCST90017112	Gut microbiota abundance (phylum Cyanobacteria id.1500)	TRUE	reported	igd	2	1	TRUE
rs584122	T	C	T	C	0.151774	0.0093	NA	0.9345	FALSE	FALSE	FALSE	GCST90274780	6	48288456	0.0241	0.7	14296	C-X-C motif chemokine 10 levels	TRUE	reported	6	48288456	0.0326827	4.23e-06	14306	ebi-a-GCST90017112	Gut microbiota abundance (phylum Cyanobacteria id.1500)	TRUE	reported	igd	2	1	TRUE
rs61972390	T	C	T	C	0.107346	0.0064	NA	0.1624	FALSE	FALSE	FALSE	GCST90274780	13	100566758	0.0172	0.71	14296	C-X-C motif chemokine 10 levels	TRUE	reported	13	100566758	0.0242469	9.11e-06	14306	ebi-a-GCST90017112	Gut microbiota abundance (phylum Cyanobacteria id.1500)	TRUE	reported	igd	2	1	TRUE
rs7148504	T	G	T	G	-0.0800404	0.001	NA	0.6593	FALSE	FALSE	FALSE	GCST90274780	14	100168298	0.0123	0.935	14739	C-X-C motif chemokine 10 levels	TRUE	reported	14	100168298	0.0176621	6.62e-06	14306	ebi-a-GCST90017112	Gut microbiota abundance (phylum Cyanobacteria id.1500)	TRUE	reported	igd	2	1	TRUE
rs76531781	T	C	T	C	-0.231868	0.0095	NA	0.05	FALSE	FALSE	FALSE	GCST90274780	7	21647735	0.027	0.725	14744	C-X-C motif chemokine 10 levels	TRUE	reported	7	21647735	0.0493393	2.87e-06	14306	ebi-a-GCST90017112	Gut microbiota abundance (phylum Cyanobacteria id.1500)	TRUE	reported	igd	2	1	TRUE
rs789068	G	A	G	A	-0.111385	0.0071	NA	0.1702	FALSE	FALSE	FALSE	GCST90274780	18	1008239	0.0156	0.649	14743	C-X-C motif chemokine 10 levels	TRUE	reported	18	1008239	0.0212922	1.57e-07	14306	ebi-a-GCST90017112	Gut microbiota abundance (phylum Cyanobacteria id.1500)	TRUE	reported	igd	2	1	TRUE
rs9864379	T	C	T	C	-0.138933	-0.0091	NA	0.1156	FALSE	FALSE	FALSE	GCST90274780	3	14306949	0.0183	0.619	14741	C-X-C motif chemokine 10 levels	TRUE	reported	3	14306949	0.0268045	2.03e-07	14306	ebi-a-GCST90017112	Gut microbiota abundance (phylum Cyanobacteria id.1500)	TRUE	reported	igd	2	1	TRUE
rs10031059	C	T	C	T	0.121167	0.0127	NA	0.7815	FALSE	FALSE	FALSE	GCST90274790	4	35358594	0.0151	0.4	11785	Fibroblast growth factor 5 levels	TRUE	reported	4	35358594	0.0225844	1.24e-07	14306	ebi-a-GCST90017042	Gut microbiota abundance (genus Peptococcus id.2037)	TRUE	reported	igd	2	1	TRUE
rs11001941	G	A	G	A	-0.195611	0.0138	NA	0.0655	FALSE	FALSE	FALSE	GCST90274790	10	78716030	0.0255	0.588	11789	Fibroblast growth factor 5 levels	TRUE	reported	10	78716030	0.0392217	1.33e-06	14306	ebi-a-GCST90017042	Gut microbiota abundance (genus Peptococcus id.2037)	TRUE	reported	igd	2	1	TRUE
rs12069354	C	T	C	T	0.16763	-0.0252	NA	0.0715	FALSE	FALSE	FALSE	GCST90274790	1	216223782	0.0263	0.338	11341	Fibroblast growth factor 5 levels	TRUE	reported	1	216223782	0.0379501	9.28e-06	14306	ebi-a-GCST90017042	Gut microbiota abundance (genus Peptococcus id.2037)	TRUE	reported	igd	2	1	TRUE
rs2054133	A	G	A	G	-0.0895433	0.0002	NA	0.5011	FALSE	FALSE	FALSE	GCST90274790	2	33691809	0.0134	0.988	11341	Fibroblast growth factor 5 levels	TRUE	reported	2	33691809	0.0188332	2.14e-06	14306	ebi-a-GCST90017042	Gut microbiota abundance (genus Peptococcus id.2037)	TRUE	reported	igd	2	1	TRUE
rs36121075	A	G	A	G	-0.14067	0.0183	NA	0.1204	FALSE	FALSE	FALSE	GCST90274790	20	43118017	0.0206	0.374	11341	Fibroblast growth factor 5 levels	TRUE	reported	20	43118017	0.030628	6.99e-06	14306	ebi-a-GCST90017042	Gut microbiota abundance (genus Peptococcus id.2037)	TRUE	reported	igd	2	1	TRUE
rs413827	G	A	G	A	0.110229	-0.0004	NA	0.2103	FALSE	FALSE	FALSE	GCST90274790	14	57985112	0.015	0.979	11781	Fibroblast growth factor 5 levels	TRUE	reported	14	57985112	0.0237523	3.3e-06	14306	ebi-a-GCST90017042	Gut microbiota abundance (genus Peptococcus id.2037)	TRUE	reported	igd	2	1	TRUE
rs5770862	T	C	T	C	0.162018	0.0179	NA	0.088	FALSE	FALSE	FALSE	GCST90274790	22	50973113	0.0232	0.44	10718	Fibroblast growth factor 5 levels	TRUE	reported	22	50973113	0.0356813	3.22e-06	14306	ebi-a-GCST90017042	Gut microbiota abundance (genus Peptococcus id.2037)	TRUE	reported	igd	2	1	TRUE
rs6918730	A	G	A	G	-0.135311	0.0228	NA	0.8795	FALSE	FALSE	FALSE	GCST90274790	6	99020289	0.0206	0.268	11341	Fibroblast growth factor 5 levels	TRUE	reported	6	99020289	0.0289742	1.15e-06	14306	ebi-a-GCST90017042	Gut microbiota abundance (genus Peptococcus id.2037)	TRUE	reported	igd	2	1	TRUE
rs7033353	G	T	G	T	-0.090152	0.0005	NA	0.578	FALSE	FALSE	FALSE	GCST90274790	9	104595848	0.0135	0.97	11340	Fibroblast growth factor 5 levels	TRUE	reported	9	104595848	0.018995	2.22e-06	14306	ebi-a-GCST90017042	Gut microbiota abundance (genus Peptococcus id.2037)	TRUE	reported	igd	2	1	TRUE
rs72850165	T	C	T	C	-0.134304	-0.0204	NA	0.1086	FALSE	FALSE	FALSE	GCST90274790	11	968356	0.0231	0.377	10277	Fibroblast growth factor 5 levels	TRUE	reported	11	968356	0.0300423	5.74e-06	14306	ebi-a-GCST90017042	Gut microbiota abundance (genus Peptococcus id.2037)	TRUE	reported	igd	2	1	TRUE
rs74592222	G	A	G	A	0.137957	0.0192	NA	0.102	FALSE	FALSE	FALSE	GCST90274790	1	75971700	0.0224	0.391	11341	Fibroblast growth factor 5 levels	TRUE	reported	1	75971700	0.0302965	8.55e-06	14306	ebi-a-GCST90017042	Gut microbiota abundance (genus Peptococcus id.2037)	TRUE	reported	igd	2	1	TRUE
rs77681628	C	T	C	T	0.200307	0.0072	NA	0.0684	FALSE	FALSE	FALSE	GCST90274790	13	91182556	0.0277	0.795	11341	Fibroblast growth factor 5 levels	TRUE	reported	13	91182556	0.0387328	2.69e-07	14306	ebi-a-GCST90017042	Gut microbiota abundance (genus Peptococcus id.2037)	TRUE	reported	igd	2	1	TRUE
rs10810043	G	A	G	A	-0.0515518	-0.0029	NA	0.6314	FALSE	FALSE	FALSE	GCST90274790	9	13799809	0.0139	0.835	11341	Fibroblast growth factor 5 levels	TRUE	reported	9	13799809	0.0115923	9.27e-06	14306	ebi-a-GCST90016985	Gut microbiota abundance (genus Coprococcus3 id.11303)	TRUE	reported	igd	2	1	TRUE
rs11077359	C	T	C	T	0.0645443	-0.0074	NA	0.7871	FALSE	FALSE	FALSE	GCST90274790	17	76343961	0.0165	0.654	10720	Fibroblast growth factor 5 levels	TRUE	reported	17	76343961	0.0148833	9.64e-06	14306	ebi-a-GCST90016985	Gut microbiota abundance (genus Coprococcus3 id.11303)	TRUE	reported	igd	2	1	TRUE
rs11080344	C	T	C	T	0.0516921	0.0074	NA	0.4438	FALSE	FALSE	FALSE	GCST90274790	17	26104511	0.0127	0.56	11787	Fibroblast growth factor 5 levels	TRUE	reported	17	26104511	0.0113054	4.79e-06	14306	ebi-a-GCST90016985	Gut microbiota abundance (genus Coprococcus3 id.11303)	TRUE	reported	igd	2	1	TRUE
rs13247359	G	A	G	A	0.051211	-0.0071	NA	0.477	FALSE	FALSE	FALSE	GCST90274790	7	76357726	0.0133	0.593	11341	Fibroblast growth factor 5 levels	TRUE	reported	7	76357726	0.0113031	7.33e-06	14306	ebi-a-GCST90016985	Gut microbiota abundance (genus Coprococcus3 id.11303)	TRUE	reported	igd	2	1	TRUE
rs13394391	C	T	C	T	-0.0709302	-0.0346	NA	0.1731	FALSE	FALSE	FALSE	GCST90274790	2	240727657	0.0166	0.0371	11787	Fibroblast growth factor 5 levels	TRUE	reported	2	240727657	0.0150918	2.2e-06	14306	ebi-a-GCST90016985	Gut microbiota abundance (genus Coprococcus3 id.11303)	TRUE	reported	igd	2	1	TRUE
rs178271	C	T	C	T	-0.145257	0.0069	NA	0.9443	FALSE	FALSE	FALSE	GCST90274790	22	21331556	0.0323	0.831	10277	Fibroblast growth factor 5 levels	TRUE	reported	22	21331556	0.0294239	7.81e-07	14306	ebi-a-GCST90016985	Gut microbiota abundance (genus Coprococcus3 id.11303)	TRUE	reported	igd	2	1	TRUE
rs4575475	A	G	A	G	-0.0619514	-0.0004	NA	0.7685	FALSE	FALSE	FALSE	GCST90274790	14	99141751	0.0168	0.981	10697	Fibroblast growth factor 5 levels	TRUE	reported	14	99141751	0.0137787	7.04e-06	14306	ebi-a-GCST90016985	Gut microbiota abundance (genus Coprococcus3 id.11303)	TRUE	reported	igd	2	1	TRUE
rs7521171	A	G	A	G	0.0596434	-0.0056	NA	0.7085	FALSE	FALSE	FALSE	GCST90274790	1	149998497	0.0153	0.714	11341	Fibroblast growth factor 5 levels	TRUE	reported	1	149998497	0.0129279	4.32e-06	14306	ebi-a-GCST90016985	Gut microbiota abundance (genus Coprococcus3 id.11303)	TRUE	reported	igd	2	1	TRUE
rs8100692	T	C	T	C	0.0577411	-0.0137	NA	0.4416	FALSE	FALSE	FALSE	GCST90274790	19	40032132	0.0133	0.303	11341	Fibroblast growth factor 5 levels	TRUE	reported	19	40032132	0.0113476	4.16e-07	14306	ebi-a-GCST90016985	Gut microbiota abundance (genus Coprococcus3 id.11303)	TRUE	reported	igd	2	1	TRUE
rs11181912	G	A	G	A	-0.0579153	0.0224	NA	0.3281	FALSE	FALSE	FALSE	GCST90274790	12	43572952	0.0132	0.0897	11778	Fibroblast growth factor 5 levels	TRUE	reported	12	43572952	0.0118796	9.95e-07	14306	ebi-a-GCST90016917	Gut microbiota abundance (class Gammaproteobacteria id.3303)	TRUE	reported	igd	2	1	TRUE
rs12404135	A	G	A	G	-0.0788843	-0.0194	NA	0.1167	FALSE	FALSE	FALSE	GCST90274790	1	186502694	0.0195	0.32	11787	Fibroblast growth factor 5 levels	TRUE	reported	1	186502694	0.0172415	8.89e-06	14306	ebi-a-GCST90016917	Gut microbiota abundance (class Gammaproteobacteria id.3303)	TRUE	reported	igd	2	1	TRUE
rs6706173	A	C	A	C	0.074251	-0.0038	NA	0.1549	FALSE	FALSE	FALSE	GCST90274790	2	167986992	0.0174	0.827	11787	Fibroblast growth factor 5 levels	TRUE	reported	2	167986992	0.0146392	1.99e-07	14306	ebi-a-GCST90016917	Gut microbiota abundance (class Gammaproteobacteria id.3303)	TRUE	reported	igd	2	1	TRUE
rs75101789	C	T	C	T	0.0729012	-0.0026	NA	0.1295	FALSE	FALSE	FALSE	GCST90274790	3	18615903	0.0188	0.89	11775	Fibroblast growth factor 5 levels	TRUE	reported	3	18615903	0.0163003	8.79e-06	14306	ebi-a-GCST90016917	Gut microbiota abundance (class Gammaproteobacteria id.3303)	TRUE	reported	igd	2	1	TRUE
rs79795896	A	G	A	G	-0.15921	-0.0361	NA	0.0484	FALSE	FALSE	FALSE	GCST90274790	18	48185248	0.03	0.229	11781	Fibroblast growth factor 5 levels	TRUE	reported	18	48185248	0.0351373	7.92e-06	14306	ebi-a-GCST90016917	Gut microbiota abundance (class Gammaproteobacteria id.3303)	TRUE	reported	igd	2	1	TRUE
rs9494710	C	T	C	T	-0.0549673	-0.0172	NA	0.3548	FALSE	FALSE	FALSE	GCST90274790	6	137612554	0.0131	0.189	11770	Fibroblast growth factor 5 levels	TRUE	reported	6	137612554	0.0120924	4.55e-06	14306	ebi-a-GCST90016917	Gut microbiota abundance (class Gammaproteobacteria id.3303)	TRUE	reported	igd	2	1	TRUE
rs11251024	G	A	G	A	0.104201	0.0205	NA	0.3505	FALSE	FALSE	FALSE	GCST90274790	10	2095726	0.0135	0.129	10914	Fibroblast growth factor 5 levels	TRUE	reported	10	2095726	0.0206737	6.63e-07	14306	ebi-a-GCST90017104	Gut microbiota abundance (order NB1n id.3953)	TRUE	reported	igd	2	1	TRUE
rs11606187	A	G	A	G	-0.154539	-0.0188	NA	0.0983	FALSE	FALSE	FALSE	GCST90274790	11	91589600	0.0209	0.368	11785	Fibroblast growth factor 5 levels	TRUE	reported	11	91589600	0.0326288	3.31e-06	14306	ebi-a-GCST90017104	Gut microbiota abundance (order NB1n id.3953)	TRUE	reported	igd	2	1	TRUE
rs13385922	T	C	T	C	0.0929494	-0.0203	NA	0.3831	FALSE	FALSE	FALSE	GCST90274790	2	234081324	0.0129	0.116	11788	Fibroblast growth factor 5 levels	TRUE	reported	2	234081324	0.0201348	3.97e-06	14306	ebi-a-GCST90017104	Gut microbiota abundance (order NB1n id.3953)	TRUE	reported	igd	2	1	TRUE
rs166849	A	G	A	G	-0.0911053	-0.0201	NA	0.5956	FALSE	FALSE	FALSE	GCST90274790	2	200778866	0.0127	0.113	11788	Fibroblast growth factor 5 levels	TRUE	reported	2	200778866	0.0202239	7.74e-06	14306	ebi-a-GCST90017104	Gut microbiota abundance (order NB1n id.3953)	TRUE	reported	igd	2	1	TRUE
rs2172426	T	C	T	C	0.10212	-0.0055	NA	0.5709	FALSE	FALSE	FALSE	GCST90274790	8	18229020	0.0126	0.662	11771	Fibroblast growth factor 5 levels	TRUE	reported	8	18229020	0.0198947	3.17e-07	14306	ebi-a-GCST90017104	Gut microbiota abundance (order NB1n id.3953)	TRUE	reported	igd	2	1	TRUE
rs267959	G	A	G	A	-0.0988612	-0.001	NA	0.6818	FALSE	FALSE	FALSE	GCST90274790	5	10737802	0.0132	0.94	11785	Fibroblast growth factor 5 levels	TRUE	reported	5	10737802	0.0209676	2.62e-06	14306	ebi-a-GCST90017104	Gut microbiota abundance (order NB1n id.3953)	TRUE	reported	igd	2	1	TRUE
rs4383094	C	T	C	T	-0.149188	-0.0187	NA	0.8928	FALSE	FALSE	FALSE	GCST90274790	15	81694972	0.0221	0.397	11341	Fibroblast growth factor 5 levels	TRUE	reported	15	81694972	0.0320662	4.28e-06	14306	ebi-a-GCST90017104	Gut microbiota abundance (order NB1n id.3953)	TRUE	reported	igd	2	1	TRUE
rs60583455	T	C	T	C	0.108934	0.0024	NA	0.3552	FALSE	FALSE	FALSE	GCST90274790	7	1321675	0.0152	0.875	10253	Fibroblast growth factor 5 levels	TRUE	reported	7	1321675	0.021177	2.6e-07	14306	ebi-a-GCST90017104	Gut microbiota abundance (order NB1n id.3953)	TRUE	reported	igd	2	1	TRUE
rs60775321	T	C	T	C	-0.0962425	-0.0032	NA	0.3055	FALSE	FALSE	FALSE	GCST90274790	15	97318671	0.0136	0.814	11784	Fibroblast growth factor 5 levels	TRUE	reported	15	97318671	0.0213842	7.1e-06	14306	ebi-a-GCST90017104	Gut microbiota abundance (order NB1n id.3953)	TRUE	reported	igd	2	1	TRUE
rs72671304	T	C	T	C	0.172322	0.0382	NA	0.0857	FALSE	FALSE	FALSE	GCST90274790	14	39425971	0.0222	0.0853	11789	Fibroblast growth factor 5 levels	TRUE	reported	14	39425971	0.0370028	3.8e-06	14306	ebi-a-GCST90017104	Gut microbiota abundance (order NB1n id.3953)	TRUE	reported	igd	2	1	TRUE
rs7911787	G	T	G	T	-0.223071	-0.0268	NA	0.0551	FALSE	FALSE	FALSE	GCST90274790	10	98619568	0.0304	0.378	11341	Fibroblast growth factor 5 levels	TRUE	reported	10	98619568	0.0470232	3.39e-06	14306	ebi-a-GCST90017104	Gut microbiota abundance (order NB1n id.3953)	TRUE	reported	igd	2	1	TRUE
rs8126061	T	C	T	C	-0.159135	-0.0008	NA	0.0825	FALSE	FALSE	FALSE	GCST90274790	20	3405239	0.0226	0.972	11786	Fibroblast growth factor 5 levels	TRUE	reported	20	3405239	0.0351904	7.36e-06	14306	ebi-a-GCST90017104	Gut microbiota abundance (order NB1n id.3953)	TRUE	reported	igd	2	1	TRUE
rs9542068	T	C	T	C	0.0990709	0.0041	NA	0.2941	FALSE	FALSE	FALSE	GCST90274790	13	70306831	0.0135	0.761	11787	Fibroblast growth factor 5 levels	TRUE	reported	13	70306831	0.0218149	6.52e-06	14306	ebi-a-GCST90017104	Gut microbiota abundance (order NB1n id.3953)	TRUE	reported	igd	2	1	TRUE
rs12555298	G	A	G	A	0.0974327	-0.0374	NA	0.1726	FALSE	FALSE	FALSE	GCST90274790	9	110489551	0.0178	0.0356	11341	Fibroblast growth factor 5 levels	TRUE	reported	9	110489551	0.0219351	8.09e-06	14306	ebi-a-GCST90017112	Gut microbiota abundance (phylum Cyanobacteria id.1500)	TRUE	reported	igd	2	1	TRUE
rs2585223	T	C	T	C	0.111364	0.0154	NA	0.148	FALSE	FALSE	FALSE	GCST90274790	15	100880888	0.0188	0.413	11341	Fibroblast growth factor 5 levels	TRUE	reported	15	100880888	0.0247743	8.86e-06	14306	ebi-a-GCST90017112	Gut microbiota abundance (phylum Cyanobacteria id.1500)	TRUE	reported	igd	2	1	TRUE
rs584122	T	C	T	C	0.151774	0.0145	NA	0.9338	FALSE	FALSE	FALSE	GCST90274790	6	48288456	0.0271	0.593	11341	Fibroblast growth factor 5 levels	TRUE	reported	6	48288456	0.0326827	4.23e-06	14306	ebi-a-GCST90017112	Gut microbiota abundance (phylum Cyanobacteria id.1500)	TRUE	reported	igd	2	1	TRUE
rs61972390	T	C	T	C	0.107346	-0.0124	NA	0.1632	FALSE	FALSE	FALSE	GCST90274790	13	100566758	0.0189	0.512	11341	Fibroblast growth factor 5 levels	TRUE	reported	13	100566758	0.0242469	9.11e-06	14306	ebi-a-GCST90017112	Gut microbiota abundance (phylum Cyanobacteria id.1500)	TRUE	reported	igd	2	1	TRUE
rs7148504	T	G	T	G	-0.0800404	-0.017	NA	0.6571	FALSE	FALSE	FALSE	GCST90274790	14	100168298	0.0131	0.194	11784	Fibroblast growth factor 5 levels	TRUE	reported	14	100168298	0.0176621	6.62e-06	14306	ebi-a-GCST90017112	Gut microbiota abundance (phylum Cyanobacteria id.1500)	TRUE	reported	igd	2	1	TRUE
rs76531781	T	C	T	C	-0.231868	0.0259	NA	0.0508	FALSE	FALSE	FALSE	GCST90274790	7	21647735	0.0285	0.363	11789	Fibroblast growth factor 5 levels	TRUE	reported	7	21647735	0.0493393	2.87e-06	14306	ebi-a-GCST90017112	Gut microbiota abundance (phylum Cyanobacteria id.1500)	TRUE	reported	igd	2	1	TRUE
rs789068	G	A	G	A	-0.111385	-0.0218	NA	0.1683	FALSE	FALSE	FALSE	GCST90274790	18	1008239	0.0166	0.189	11788	Fibroblast growth factor 5 levels	TRUE	reported	18	1008239	0.0212922	1.57e-07	14306	ebi-a-GCST90017112	Gut microbiota abundance (phylum Cyanobacteria id.1500)	TRUE	reported	igd	2	1	TRUE
rs9864379	T	C	T	C	-0.138933	-0.0016	NA	0.1165	FALSE	FALSE	FALSE	GCST90274790	3	14306949	0.0195	0.935	11786	Fibroblast growth factor 5 levels	TRUE	reported	3	14306949	0.0268045	2.03e-07	14306	ebi-a-GCST90017112	Gut microbiota abundance (phylum Cyanobacteria id.1500)	TRUE	reported	igd	2	1	TRUE
rs10031059	C	T	C	T	0.121167	-0.0043	NA	0.7794	FALSE	FALSE	FALSE	GCST90274813	4	35358594	0.0159	0.787	11789	Interleukin-4 levels	TRUE	reported	4	35358594	0.0225844	1.24e-07	14306	ebi-a-GCST90017042	Gut microbiota abundance (genus Peptococcus id.2037)	TRUE	reported	igd	2	1	TRUE
rs11001941	G	A	G	A	-0.195611	-0.0114	NA	0.0659	FALSE	FALSE	FALSE	GCST90274813	10	78716030	0.0271	0.674	11793	Interleukin-4 levels	TRUE	reported	10	78716030	0.0392217	1.33e-06	14306	ebi-a-GCST90017042	Gut microbiota abundance (genus Peptococcus id.2037)	TRUE	reported	igd	2	1	TRUE
rs12069354	C	T	C	T	0.16763	-0.015	NA	0.0714	FALSE	FALSE	FALSE	GCST90274813	1	216223782	0.0266	0.573	11345	Interleukin-4 levels	TRUE	reported	1	216223782	0.0379501	9.28e-06	14306	ebi-a-GCST90017042	Gut microbiota abundance (genus Peptococcus id.2037)	TRUE	reported	igd	2	1	TRUE
rs2054133	A	G	A	G	-0.0895433	-0.0219	NA	0.5004	FALSE	FALSE	FALSE	GCST90274813	2	33691809	0.0135	0.105	11345	Interleukin-4 levels	TRUE	reported	2	33691809	0.0188332	2.14e-06	14306	ebi-a-GCST90017042	Gut microbiota abundance (genus Peptococcus id.2037)	TRUE	reported	igd	2	1	TRUE
rs36121075	A	G	A	G	-0.14067	0.0261	NA	0.1199	FALSE	FALSE	FALSE	GCST90274813	20	43118017	0.0208	0.21	11345	Interleukin-4 levels	TRUE	reported	20	43118017	0.030628	6.99e-06	14306	ebi-a-GCST90017042	Gut microbiota abundance (genus Peptococcus id.2037)	TRUE	reported	igd	2	1	TRUE
rs413827	G	A	G	A	0.110229	-0.0379	NA	0.2089	FALSE	FALSE	FALSE	GCST90274813	14	57985112	0.016	0.0178	11785	Interleukin-4 levels	TRUE	reported	14	57985112	0.0237523	3.3e-06	14306	ebi-a-GCST90017042	Gut microbiota abundance (genus Peptococcus id.2037)	TRUE	reported	igd	2	1	TRUE
rs5770862	T	C	T	C	0.162018	0.0271	NA	0.0859	FALSE	FALSE	FALSE	GCST90274813	22	50973113	0.0249	0.276	10722	Interleukin-4 levels	TRUE	reported	22	50973113	0.0356813	3.22e-06	14306	ebi-a-GCST90017042	Gut microbiota abundance (genus Peptococcus id.2037)	TRUE	reported	igd	2	1	TRUE
rs6918730	A	G	A	G	-0.135311	-0.0105	NA	0.8792	FALSE	FALSE	FALSE	GCST90274813	6	99020289	0.0207	0.612	11345	Interleukin-4 levels	TRUE	reported	6	99020289	0.0289742	1.15e-06	14306	ebi-a-GCST90017042	Gut microbiota abundance (genus Peptococcus id.2037)	TRUE	reported	igd	2	1	TRUE
rs7033353	G	T	G	T	-0.090152	0.0098	NA	0.5792	FALSE	FALSE	FALSE	GCST90274813	9	104595848	0.0136	0.471	11344	Interleukin-4 levels	TRUE	reported	9	104595848	0.018995	2.22e-06	14306	ebi-a-GCST90017042	Gut microbiota abundance (genus Peptococcus id.2037)	TRUE	reported	igd	2	1	TRUE
rs72850165	T	C	T	C	-0.134304	-0.0066	NA	0.1092	FALSE	FALSE	FALSE	GCST90274813	11	968356	0.0233	0.777	10281	Interleukin-4 levels	TRUE	reported	11	968356	0.0300423	5.74e-06	14306	ebi-a-GCST90017042	Gut microbiota abundance (genus Peptococcus id.2037)	TRUE	reported	igd	2	1	TRUE
rs74592222	G	A	G	A	0.137957	0.0289	NA	0.1024	FALSE	FALSE	FALSE	GCST90274813	1	75971700	0.0226	0.201	11345	Interleukin-4 levels	TRUE	reported	1	75971700	0.0302965	8.55e-06	14306	ebi-a-GCST90017042	Gut microbiota abundance (genus Peptococcus id.2037)	TRUE	reported	igd	2	1	TRUE
rs77681628	C	T	C	T	0.200307	-0.0554	NA	0.068	FALSE	FALSE	FALSE	GCST90274813	13	91182556	0.0281	0.0487	11345	Interleukin-4 levels	TRUE	reported	13	91182556	0.0387328	2.69e-07	14306	ebi-a-GCST90017042	Gut microbiota abundance (genus Peptococcus id.2037)	TRUE	reported	igd	2	1	TRUE
rs10810043	G	A	G	A	-0.0515518	0.0045	NA	0.6306	FALSE	FALSE	FALSE	GCST90274813	9	13799809	0.014	0.748	11345	Interleukin-4 levels	TRUE	reported	9	13799809	0.0115923	9.27e-06	14306	ebi-a-GCST90016985	Gut microbiota abundance (genus Coprococcus3 id.11303)	TRUE	reported	igd	2	1	TRUE
rs11077359	C	T	C	T	0.0645443	0.0073	NA	0.7872	FALSE	FALSE	FALSE	GCST90274813	17	76343961	0.0177	0.68	10724	Interleukin-4 levels	TRUE	reported	17	76343961	0.0148833	9.64e-06	14306	ebi-a-GCST90016985	Gut microbiota abundance (genus Coprococcus3 id.11303)	TRUE	reported	igd	2	1	TRUE
rs11080344	C	T	C	T	0.0516921	0.005	NA	0.4448	FALSE	FALSE	FALSE	GCST90274813	17	26104511	0.0135	0.711	11791	Interleukin-4 levels	TRUE	reported	17	26104511	0.0113054	4.79e-06	14306	ebi-a-GCST90016985	Gut microbiota abundance (genus Coprococcus3 id.11303)	TRUE	reported	igd	2	1	TRUE
rs13247359	G	A	G	A	0.051211	0.0008	NA	0.4782	FALSE	FALSE	FALSE	GCST90274813	7	76357726	0.0134	0.952	11345	Interleukin-4 levels	TRUE	reported	7	76357726	0.0113031	7.33e-06	14306	ebi-a-GCST90016985	Gut microbiota abundance (genus Coprococcus3 id.11303)	TRUE	reported	igd	2	1	TRUE
rs13394391	C	T	C	T	-0.0709302	0.0126	NA	0.1722	FALSE	FALSE	FALSE	GCST90274813	2	240727657	0.0176	0.474	11791	Interleukin-4 levels	TRUE	reported	2	240727657	0.0150918	2.2e-06	14306	ebi-a-GCST90016985	Gut microbiota abundance (genus Coprococcus3 id.11303)	TRUE	reported	igd	2	1	TRUE
rs178271	C	T	C	T	-0.145257	0.0217	NA	0.9441	FALSE	FALSE	FALSE	GCST90274813	22	21331556	0.0324	0.503	10281	Interleukin-4 levels	TRUE	reported	22	21331556	0.0294239	7.81e-07	14306	ebi-a-GCST90016985	Gut microbiota abundance (genus Coprococcus3 id.11303)	TRUE	reported	igd	2	1	TRUE
rs4575475	A	G	A	G	-0.0619514	-0.0507	NA	0.7684	FALSE	FALSE	FALSE	GCST90274813	14	99141751	0.017	0.00286	10701	Interleukin-4 levels	TRUE	reported	14	99141751	0.0137787	7.04e-06	14306	ebi-a-GCST90016985	Gut microbiota abundance (genus Coprococcus3 id.11303)	TRUE	reported	igd	2	1	TRUE
rs7521171	A	G	A	G	0.0596434	0.0166	NA	0.7097	FALSE	FALSE	FALSE	GCST90274813	1	149998497	0.0155	0.284	11345	Interleukin-4 levels	TRUE	reported	1	149998497	0.0129279	4.32e-06	14306	ebi-a-GCST90016985	Gut microbiota abundance (genus Coprococcus3 id.11303)	TRUE	reported	igd	2	1	TRUE
rs8100692	T	C	T	C	0.0577411	0.0065	NA	0.4407	FALSE	FALSE	FALSE	GCST90274813	19	40032132	0.0134	0.628	11345	Interleukin-4 levels	TRUE	reported	19	40032132	0.0113476	4.16e-07	14306	ebi-a-GCST90016985	Gut microbiota abundance (genus Coprococcus3 id.11303)	TRUE	reported	igd	2	1	TRUE
rs11181912	G	A	G	A	-0.0579153	-0.001	NA	0.3277	FALSE	FALSE	FALSE	GCST90274813	12	43572952	0.014	0.943	11782	Interleukin-4 levels	TRUE	reported	12	43572952	0.0118796	9.95e-07	14306	ebi-a-GCST90016917	Gut microbiota abundance (class Gammaproteobacteria id.3303)	TRUE	reported	igd	2	1	TRUE
rs12404135	A	G	A	G	-0.0788843	0.0222	NA	0.1173	FALSE	FALSE	FALSE	GCST90274813	1	186502694	0.0207	0.284	11791	Interleukin-4 levels	TRUE	reported	1	186502694	0.0172415	8.89e-06	14306	ebi-a-GCST90016917	Gut microbiota abundance (class Gammaproteobacteria id.3303)	TRUE	reported	igd	2	1	TRUE
rs6706173	A	C	A	C	0.074251	-0.0024	NA	0.156	FALSE	FALSE	FALSE	GCST90274813	2	167986992	0.0183	0.896	11791	Interleukin-4 levels	TRUE	reported	2	167986992	0.0146392	1.99e-07	14306	ebi-a-GCST90016917	Gut microbiota abundance (class Gammaproteobacteria id.3303)	TRUE	reported	igd	2	1	TRUE
rs75101789	C	T	C	T	0.0729012	0.0027	NA	0.1325	FALSE	FALSE	FALSE	GCST90274813	3	18615903	0.0196	0.89	11779	Interleukin-4 levels	TRUE	reported	3	18615903	0.0163003	8.79e-06	14306	ebi-a-GCST90016917	Gut microbiota abundance (class Gammaproteobacteria id.3303)	TRUE	reported	igd	2	1	TRUE
rs79795896	A	G	A	G	-0.15921	0.0265	NA	0.0493	FALSE	FALSE	FALSE	GCST90274813	18	48185248	0.0315	0.4	11785	Interleukin-4 levels	TRUE	reported	18	48185248	0.0351373	7.92e-06	14306	ebi-a-GCST90016917	Gut microbiota abundance (class Gammaproteobacteria id.3303)	TRUE	reported	igd	2	1	TRUE
rs9494710	C	T	C	T	-0.0549673	-0.0065	NA	0.3544	FALSE	FALSE	FALSE	GCST90274813	6	137612554	0.0139	0.64	11774	Interleukin-4 levels	TRUE	reported	6	137612554	0.0120924	4.55e-06	14306	ebi-a-GCST90016917	Gut microbiota abundance (class Gammaproteobacteria id.3303)	TRUE	reported	igd	2	1	TRUE
rs11251024	G	A	G	A	0.104201	0.0092	NA	0.3509	FALSE	FALSE	FALSE	GCST90274813	10	2095726	0.0144	0.523	10918	Interleukin-4 levels	TRUE	reported	10	2095726	0.0206737	6.63e-07	14306	ebi-a-GCST90017104	Gut microbiota abundance (order NB1n id.3953)	TRUE	reported	igd	2	1	TRUE
rs11606187	A	G	A	G	-0.154539	0.0271	NA	0.098	FALSE	FALSE	FALSE	GCST90274813	11	91589600	0.0222	0.222	11789	Interleukin-4 levels	TRUE	reported	11	91589600	0.0326288	3.31e-06	14306	ebi-a-GCST90017104	Gut microbiota abundance (order NB1n id.3953)	TRUE	reported	igd	2	1	TRUE
rs13385922	T	C	T	C	0.0929494	-0.0207	NA	0.3843	FALSE	FALSE	FALSE	GCST90274813	2	234081324	0.0137	0.131	11792	Interleukin-4 levels	TRUE	reported	2	234081324	0.0201348	3.97e-06	14306	ebi-a-GCST90017104	Gut microbiota abundance (order NB1n id.3953)	TRUE	reported	igd	2	1	TRUE
rs166849	A	G	A	G	-0.0911053	-0.0078	NA	0.5952	FALSE	FALSE	FALSE	GCST90274813	2	200778866	0.0134	0.561	11792	Interleukin-4 levels	TRUE	reported	2	200778866	0.0202239	7.74e-06	14306	ebi-a-GCST90017104	Gut microbiota abundance (order NB1n id.3953)	TRUE	reported	igd	2	1	TRUE
rs2172426	T	C	T	C	0.10212	0.0147	NA	0.5676	FALSE	FALSE	FALSE	GCST90274813	8	18229020	0.0133	0.269	11775	Interleukin-4 levels	TRUE	reported	8	18229020	0.0198947	3.17e-07	14306	ebi-a-GCST90017104	Gut microbiota abundance (order NB1n id.3953)	TRUE	reported	igd	2	1	TRUE
rs267959	G	A	G	A	-0.0988612	-0.0006	NA	0.6828	FALSE	FALSE	FALSE	GCST90274813	5	10737802	0.014	0.966	11789	Interleukin-4 levels	TRUE	reported	5	10737802	0.0209676	2.62e-06	14306	ebi-a-GCST90017104	Gut microbiota abundance (order NB1n id.3953)	TRUE	reported	igd	2	1	TRUE
rs4383094	C	T	C	T	-0.149188	-0.0038	NA	0.8927	FALSE	FALSE	FALSE	GCST90274813	15	81694972	0.0223	0.865	11345	Interleukin-4 levels	TRUE	reported	15	81694972	0.0320662	4.28e-06	14306	ebi-a-GCST90017104	Gut microbiota abundance (order NB1n id.3953)	TRUE	reported	igd	2	1	TRUE
rs60583455	T	C	T	C	0.108934	-0.0001	NA	0.3567	FALSE	FALSE	FALSE	GCST90274813	7	1321675	0.0153	0.995	10257	Interleukin-4 levels	TRUE	reported	7	1321675	0.021177	2.6e-07	14306	ebi-a-GCST90017104	Gut microbiota abundance (order NB1n id.3953)	TRUE	reported	igd	2	1	TRUE
rs60775321	T	C	T	C	-0.0962425	0.0215	NA	0.3067	FALSE	FALSE	FALSE	GCST90274813	15	97318671	0.0144	0.135	11788	Interleukin-4 levels	TRUE	reported	15	97318671	0.0213842	7.1e-06	14306	ebi-a-GCST90017104	Gut microbiota abundance (order NB1n id.3953)	TRUE	reported	igd	2	1	TRUE
rs72671304	T	C	T	C	0.172322	-0.0355	NA	0.084	FALSE	FALSE	FALSE	GCST90274813	14	39425971	0.0237	0.134	11793	Interleukin-4 levels	TRUE	reported	14	39425971	0.0370028	3.8e-06	14306	ebi-a-GCST90017104	Gut microbiota abundance (order NB1n id.3953)	TRUE	reported	igd	2	1	TRUE
rs7911787	G	T	G	T	-0.223071	-0.0246	NA	0.0551	FALSE	FALSE	FALSE	GCST90274813	10	98619568	0.0307	0.423	11345	Interleukin-4 levels	TRUE	reported	10	98619568	0.0470232	3.39e-06	14306	ebi-a-GCST90017104	Gut microbiota abundance (order NB1n id.3953)	TRUE	reported	igd	2	1	TRUE
rs8126061	T	C	T	C	-0.159135	-0.017	NA	0.082	FALSE	FALSE	FALSE	GCST90274813	20	3405239	0.0242	0.482	11790	Interleukin-4 levels	TRUE	reported	20	3405239	0.0351904	7.36e-06	14306	ebi-a-GCST90017104	Gut microbiota abundance (order NB1n id.3953)	TRUE	reported	igd	2	1	TRUE
rs9542068	T	C	T	C	0.0990709	0.0251	NA	0.292	FALSE	FALSE	FALSE	GCST90274813	13	70306831	0.0144	0.0813	11791	Interleukin-4 levels	TRUE	reported	13	70306831	0.0218149	6.52e-06	14306	ebi-a-GCST90017104	Gut microbiota abundance (order NB1n id.3953)	TRUE	reported	igd	2	1	TRUE
rs12555298	G	A	G	A	0.0974327	-0.0123	NA	0.1732	FALSE	FALSE	FALSE	GCST90274813	9	110489551	0.018	0.494	11345	Interleukin-4 levels	TRUE	reported	9	110489551	0.0219351	8.09e-06	14306	ebi-a-GCST90017112	Gut microbiota abundance (phylum Cyanobacteria id.1500)	TRUE	reported	igd	2	1	TRUE
rs2585223	T	C	T	C	0.111364	0.0217	NA	0.1482	FALSE	FALSE	FALSE	GCST90274813	15	100880888	0.019	0.253	11345	Interleukin-4 levels	TRUE	reported	15	100880888	0.0247743	8.86e-06	14306	ebi-a-GCST90017112	Gut microbiota abundance (phylum Cyanobacteria id.1500)	TRUE	reported	igd	2	1	TRUE
rs584122	T	C	T	C	0.151774	0.0545	NA	0.9338	FALSE	FALSE	FALSE	GCST90274813	6	48288456	0.0274	0.0467	11345	Interleukin-4 levels	TRUE	reported	6	48288456	0.0326827	4.23e-06	14306	ebi-a-GCST90017112	Gut microbiota abundance (phylum Cyanobacteria id.1500)	TRUE	reported	igd	2	1	TRUE
rs61972390	T	C	T	C	0.107346	0.0184	NA	0.1637	FALSE	FALSE	FALSE	GCST90274813	13	100566758	0.019	0.333	11345	Interleukin-4 levels	TRUE	reported	13	100566758	0.0242469	9.11e-06	14306	ebi-a-GCST90017112	Gut microbiota abundance (phylum Cyanobacteria id.1500)	TRUE	reported	igd	2	1	TRUE
rs7148504	T	G	T	G	-0.0800404	0.0087	NA	0.6594	FALSE	FALSE	FALSE	GCST90274813	14	100168298	0.0139	0.531	11788	Interleukin-4 levels	TRUE	reported	14	100168298	0.0176621	6.62e-06	14306	ebi-a-GCST90017112	Gut microbiota abundance (phylum Cyanobacteria id.1500)	TRUE	reported	igd	2	1	TRUE
rs76531781	T	C	T	C	-0.231868	0.0341	NA	0.0512	FALSE	FALSE	FALSE	GCST90274813	7	21647735	0.0301	0.257	11793	Interleukin-4 levels	TRUE	reported	7	21647735	0.0493393	2.87e-06	14306	ebi-a-GCST90017112	Gut microbiota abundance (phylum Cyanobacteria id.1500)	TRUE	reported	igd	2	1	TRUE
rs789068	G	A	G	A	-0.111385	0.0206	NA	0.166	FALSE	FALSE	FALSE	GCST90274813	18	1008239	0.0177	0.244	11792	Interleukin-4 levels	TRUE	reported	18	1008239	0.0212922	1.57e-07	14306	ebi-a-GCST90017112	Gut microbiota abundance (phylum Cyanobacteria id.1500)	TRUE	reported	igd	2	1	TRUE
rs9864379	T	C	T	C	-0.138933	0.0262	NA	0.1179	FALSE	FALSE	FALSE	GCST90274813	3	14306949	0.0205	0.201	11790	Interleukin-4 levels	TRUE	reported	3	14306949	0.0268045	2.03e-07	14306	ebi-a-GCST90017112	Gut microbiota abundance (phylum Cyanobacteria id.1500)	TRUE	reported	igd	2	1	TRUE
rs10031059	C	T	C	T	0.121167	-0.0136	NA	0.7773	FALSE	FALSE	FALSE	GCST90274816	4	35358594	0.0141	0.335	14732	Interleukin-7 levels	TRUE	reported	4	35358594	0.0225844	1.24e-07	14306	ebi-a-GCST90017042	Gut microbiota abundance (genus Peptococcus id.2037)	TRUE	reported	igd	2	1	TRUE
rs11001941	G	A	G	A	-0.195611	-0.0317	NA	0.0676	FALSE	FALSE	FALSE	GCST90274816	10	78716030	0.0236	0.179	14736	Interleukin-7 levels	TRUE	reported	10	78716030	0.0392217	1.33e-06	14306	ebi-a-GCST90017042	Gut microbiota abundance (genus Peptococcus id.2037)	TRUE	reported	igd	2	1	TRUE
rs12069354	C	T	C	T	0.16763	0.0028	NA	0.0701	FALSE	FALSE	FALSE	GCST90274816	1	216223782	0.0236	0.906	14288	Interleukin-7 levels	TRUE	reported	1	216223782	0.0379501	9.28e-06	14306	ebi-a-GCST90017042	Gut microbiota abundance (genus Peptococcus id.2037)	TRUE	reported	igd	2	1	TRUE
rs2054133	A	G	A	G	-0.0895433	-0.0093	NA	0.494	FALSE	FALSE	FALSE	GCST90274816	2	33691809	0.012	0.438	14288	Interleukin-7 levels	TRUE	reported	2	33691809	0.0188332	2.14e-06	14306	ebi-a-GCST90017042	Gut microbiota abundance (genus Peptococcus id.2037)	TRUE	reported	igd	2	1	TRUE
rs36121075	A	G	A	G	-0.14067	0.0037	NA	0.1181	FALSE	FALSE	FALSE	GCST90274816	20	43118017	0.0186	0.842	14288	Interleukin-7 levels	TRUE	reported	20	43118017	0.030628	6.99e-06	14306	ebi-a-GCST90017042	Gut microbiota abundance (genus Peptococcus id.2037)	TRUE	reported	igd	2	1	TRUE
rs413827	G	A	G	A	0.110229	-0.0172	NA	0.2051	FALSE	FALSE	FALSE	GCST90274816	14	57985112	0.0143	0.229	14728	Interleukin-7 levels	TRUE	reported	14	57985112	0.0237523	3.3e-06	14306	ebi-a-GCST90017042	Gut microbiota abundance (genus Peptococcus id.2037)	TRUE	reported	igd	2	1	TRUE
rs5770862	T	C	T	C	0.162018	-0.0036	NA	0.0892	FALSE	FALSE	FALSE	GCST90274816	22	50973113	0.0216	0.868	13665	Interleukin-7 levels	TRUE	reported	22	50973113	0.0356813	3.22e-06	14306	ebi-a-GCST90017042	Gut microbiota abundance (genus Peptococcus id.2037)	TRUE	reported	igd	2	1	TRUE
rs6918730	A	G	A	G	-0.135311	0.0204	NA	0.8779	FALSE	FALSE	FALSE	GCST90274816	6	99020289	0.0183	0.265	14288	Interleukin-7 levels	TRUE	reported	6	99020289	0.0289742	1.15e-06	14306	ebi-a-GCST90017042	Gut microbiota abundance (genus Peptococcus id.2037)	TRUE	reported	igd	2	1	TRUE
rs7033353	G	T	G	T	-0.090152	0.0033	NA	0.5679	FALSE	FALSE	FALSE	GCST90274816	9	104595848	0.0119	0.782	14287	Interleukin-7 levels	TRUE	reported	9	104595848	0.018995	2.22e-06	14306	ebi-a-GCST90017042	Gut microbiota abundance (genus Peptococcus id.2037)	TRUE	reported	igd	2	1	TRUE
rs72850165	T	C	T	C	-0.134304	-0.0097	NA	0.1097	FALSE	FALSE	FALSE	GCST90274816	11	968356	0.0203	0.633	13224	Interleukin-7 levels	TRUE	reported	11	968356	0.0300423	5.74e-06	14306	ebi-a-GCST90017042	Gut microbiota abundance (genus Peptococcus id.2037)	TRUE	reported	igd	2	1	TRUE
rs74592222	G	A	G	A	0.137957	-0.0125	NA	0.1016	FALSE	FALSE	FALSE	GCST90274816	1	75971700	0.0201	0.534	14288	Interleukin-7 levels	TRUE	reported	1	75971700	0.0302965	8.55e-06	14306	ebi-a-GCST90017042	Gut microbiota abundance (genus Peptococcus id.2037)	TRUE	reported	igd	2	1	TRUE
rs77681628	C	T	C	T	0.200307	-0.0317	NA	0.065	FALSE	FALSE	FALSE	GCST90274816	13	91182556	0.0255	0.214	14288	Interleukin-7 levels	TRUE	reported	13	91182556	0.0387328	2.69e-07	14306	ebi-a-GCST90017042	Gut microbiota abundance (genus Peptococcus id.2037)	TRUE	reported	igd	2	1	TRUE
rs10810043	G	A	G	A	-0.0515518	-0.0104	NA	0.629	FALSE	FALSE	FALSE	GCST90274816	9	13799809	0.0123	0.398	14288	Interleukin-7 levels	TRUE	reported	9	13799809	0.0115923	9.27e-06	14306	ebi-a-GCST90016985	Gut microbiota abundance (genus Coprococcus3 id.11303)	TRUE	reported	igd	2	1	TRUE
rs11077359	C	T	C	T	0.0645443	-0.02	NA	0.7872	FALSE	FALSE	FALSE	GCST90274816	17	76343961	0.0176	0.256	10716	Interleukin-7 levels	TRUE	reported	17	76343961	0.0148833	9.64e-06	14306	ebi-a-GCST90016985	Gut microbiota abundance (genus Coprococcus3 id.11303)	TRUE	reported	igd	2	1	TRUE
rs11080344	C	T	C	T	0.0516921	-0.0222	NA	0.4524	FALSE	FALSE	FALSE	GCST90274816	17	26104511	0.0119	0.0621	14734	Interleukin-7 levels	TRUE	reported	17	26104511	0.0113054	4.79e-06	14306	ebi-a-GCST90016985	Gut microbiota abundance (genus Coprococcus3 id.11303)	TRUE	reported	igd	2	1	TRUE
rs13247359	G	A	G	A	0.051211	0.0046	NA	0.4783	FALSE	FALSE	FALSE	GCST90274816	7	76357726	0.0118	0.697	14288	Interleukin-7 levels	TRUE	reported	7	76357726	0.0113031	7.33e-06	14306	ebi-a-GCST90016985	Gut microbiota abundance (genus Coprococcus3 id.11303)	TRUE	reported	igd	2	1	TRUE
rs13394391	C	T	C	T	-0.0709302	-0.009	NA	0.1689	FALSE	FALSE	FALSE	GCST90274816	2	240727657	0.0157	0.566	14734	Interleukin-7 levels	TRUE	reported	2	240727657	0.0150918	2.2e-06	14306	ebi-a-GCST90016985	Gut microbiota abundance (genus Coprococcus3 id.11303)	TRUE	reported	igd	2	1	TRUE
rs178271	C	T	C	T	-0.145257	0.0117	NA	0.944	FALSE	FALSE	FALSE	GCST90274816	22	21331556	0.0282	0.678	13224	Interleukin-7 levels	TRUE	reported	22	21331556	0.0294239	7.81e-07	14306	ebi-a-GCST90016985	Gut microbiota abundance (genus Coprococcus3 id.11303)	TRUE	reported	igd	2	1	TRUE
rs4575475	A	G	A	G	-0.0619514	-0.0143	NA	0.777	FALSE	FALSE	FALSE	GCST90274816	14	99141751	0.0151	0.344	13644	Interleukin-7 levels	TRUE	reported	14	99141751	0.0137787	7.04e-06	14306	ebi-a-GCST90016985	Gut microbiota abundance (genus Coprococcus3 id.11303)	TRUE	reported	igd	2	1	TRUE
rs7521171	A	G	A	G	0.0596434	0.0187	NA	0.7062	FALSE	FALSE	FALSE	GCST90274816	1	149998497	0.0136	0.169	14288	Interleukin-7 levels	TRUE	reported	1	149998497	0.0129279	4.32e-06	14306	ebi-a-GCST90016985	Gut microbiota abundance (genus Coprococcus3 id.11303)	TRUE	reported	igd	2	1	TRUE
rs8100692	T	C	T	C	0.0577411	0.0059	NA	0.4375	FALSE	FALSE	FALSE	GCST90274816	19	40032132	0.012	0.623	14288	Interleukin-7 levels	TRUE	reported	19	40032132	0.0113476	4.16e-07	14306	ebi-a-GCST90016985	Gut microbiota abundance (genus Coprococcus3 id.11303)	TRUE	reported	igd	2	1	TRUE
rs11181912	G	A	G	A	-0.0579153	-0.017	NA	0.3343	FALSE	FALSE	FALSE	GCST90274816	12	43572952	0.0123	0.167	14725	Interleukin-7 levels	TRUE	reported	12	43572952	0.0118796	9.95e-07	14306	ebi-a-GCST90016917	Gut microbiota abundance (class Gammaproteobacteria id.3303)	TRUE	reported	igd	2	1	TRUE
rs12404135	A	G	A	G	-0.0788843	0.0057	NA	0.1208	FALSE	FALSE	FALSE	GCST90274816	1	186502694	0.0181	0.753	14734	Interleukin-7 levels	TRUE	reported	1	186502694	0.0172415	8.89e-06	14306	ebi-a-GCST90016917	Gut microbiota abundance (class Gammaproteobacteria id.3303)	TRUE	reported	igd	2	1	TRUE
rs6706173	A	C	A	C	0.074251	0.0244	NA	0.166	FALSE	FALSE	FALSE	GCST90274816	2	167986992	0.0158	0.123	14734	Interleukin-7 levels	TRUE	reported	2	167986992	0.0146392	1.99e-07	14306	ebi-a-GCST90016917	Gut microbiota abundance (class Gammaproteobacteria id.3303)	TRUE	reported	igd	2	1	TRUE
rs75101789	C	T	C	T	0.0729012	-0.018	NA	0.1293	FALSE	FALSE	FALSE	GCST90274816	3	18615903	0.0177	0.309	14722	Interleukin-7 levels	TRUE	reported	3	18615903	0.0163003	8.79e-06	14306	ebi-a-GCST90016917	Gut microbiota abundance (class Gammaproteobacteria id.3303)	TRUE	reported	igd	2	1	TRUE
rs79795896	A	G	A	G	-0.15921	-0.067	NA	0.048	FALSE	FALSE	FALSE	GCST90274816	18	48185248	0.0285	0.0187	14728	Interleukin-7 levels	TRUE	reported	18	48185248	0.0351373	7.92e-06	14306	ebi-a-GCST90016917	Gut microbiota abundance (class Gammaproteobacteria id.3303)	TRUE	reported	igd	2	1	TRUE
rs9494710	C	T	C	T	-0.0549673	-0.0089	NA	0.3521	FALSE	FALSE	FALSE	GCST90274816	6	137612554	0.0124	0.473	14717	Interleukin-7 levels	TRUE	reported	6	137612554	0.0120924	4.55e-06	14306	ebi-a-GCST90016917	Gut microbiota abundance (class Gammaproteobacteria id.3303)	TRUE	reported	igd	2	1	TRUE
rs11251024	G	A	G	A	0.104201	0.005	NA	0.347	FALSE	FALSE	FALSE	GCST90274816	10	2095726	0.0126	0.691	13869	Interleukin-7 levels	TRUE	reported	10	2095726	0.0206737	6.63e-07	14306	ebi-a-GCST90017104	Gut microbiota abundance (order NB1n id.3953)	TRUE	reported	igd	2	1	TRUE
rs11606187	A	G	A	G	-0.154539	0.0099	NA	0.1004	FALSE	FALSE	FALSE	GCST90274816	11	91589600	0.0196	0.613	14732	Interleukin-7 levels	TRUE	reported	11	91589600	0.0326288	3.31e-06	14306	ebi-a-GCST90017104	Gut microbiota abundance (order NB1n id.3953)	TRUE	reported	igd	2	1	TRUE
rs13385922	T	C	T	C	0.0929494	-0.0027	NA	0.3913	FALSE	FALSE	FALSE	GCST90274816	2	234081324	0.0121	0.823	14735	Interleukin-7 levels	TRUE	reported	2	234081324	0.0201348	3.97e-06	14306	ebi-a-GCST90017104	Gut microbiota abundance (order NB1n id.3953)	TRUE	reported	igd	2	1	TRUE
rs166849	A	G	A	G	-0.0911053	0.0181	NA	0.6003	FALSE	FALSE	FALSE	GCST90274816	2	200778866	0.0119	0.128	14735	Interleukin-7 levels	TRUE	reported	2	200778866	0.0202239	7.74e-06	14306	ebi-a-GCST90017104	Gut microbiota abundance (order NB1n id.3953)	TRUE	reported	igd	2	1	TRUE
rs2172426	T	C	T	C	0.10212	-0.0023	NA	0.5658	FALSE	FALSE	FALSE	GCST90274816	8	18229020	0.0118	0.845	14718	Interleukin-7 levels	TRUE	reported	8	18229020	0.0198947	3.17e-07	14306	ebi-a-GCST90017104	Gut microbiota abundance (order NB1n id.3953)	TRUE	reported	igd	2	1	TRUE
rs267959	G	A	G	A	-0.0988612	0.0086	NA	0.6745	FALSE	FALSE	FALSE	GCST90274816	5	10737802	0.0124	0.488	14732	Interleukin-7 levels	TRUE	reported	5	10737802	0.0209676	2.62e-06	14306	ebi-a-GCST90017104	Gut microbiota abundance (order NB1n id.3953)	TRUE	reported	igd	2	1	TRUE
rs4383094	C	T	C	T	-0.149188	0.032	NA	0.8927	FALSE	FALSE	FALSE	GCST90274816	15	81694972	0.0223	0.151	11337	Interleukin-7 levels	TRUE	reported	15	81694972	0.0320662	4.28e-06	14306	ebi-a-GCST90017104	Gut microbiota abundance (order NB1n id.3953)	TRUE	reported	igd	2	1	TRUE
rs60583455	T	C	T	C	0.108934	0.005	NA	0.3577	FALSE	FALSE	FALSE	GCST90274816	7	1321675	0.0134	0.709	13200	Interleukin-7 levels	TRUE	reported	7	1321675	0.021177	2.6e-07	14306	ebi-a-GCST90017104	Gut microbiota abundance (order NB1n id.3953)	TRUE	reported	igd	2	1	TRUE
rs60775321	T	C	T	C	-0.0962425	0.0111	NA	0.3085	FALSE	FALSE	FALSE	GCST90274816	15	97318671	0.0128	0.386	14731	Interleukin-7 levels	TRUE	reported	15	97318671	0.0213842	7.1e-06	14306	ebi-a-GCST90017104	Gut microbiota abundance (order NB1n id.3953)	TRUE	reported	igd	2	1	TRUE
rs72671304	T	C	T	C	0.172322	0.0249	NA	0.0817	FALSE	FALSE	FALSE	GCST90274816	14	39425971	0.0214	0.245	14736	Interleukin-7 levels	TRUE	reported	14	39425971	0.0370028	3.8e-06	14306	ebi-a-GCST90017104	Gut microbiota abundance (order NB1n id.3953)	TRUE	reported	igd	2	1	TRUE
rs7911787	G	T	G	T	-0.223071	-0.0067	NA	0.0583	FALSE	FALSE	FALSE	GCST90274816	10	98619568	0.0262	0.798	14288	Interleukin-7 levels	TRUE	reported	10	98619568	0.0470232	3.39e-06	14306	ebi-a-GCST90017104	Gut microbiota abundance (order NB1n id.3953)	TRUE	reported	igd	2	1	TRUE
rs8126061	T	C	T	C	-0.159135	-0.0109	NA	0.082	FALSE	FALSE	FALSE	GCST90274816	20	3405239	0.0215	0.612	14733	Interleukin-7 levels	TRUE	reported	20	3405239	0.0351904	7.36e-06	14306	ebi-a-GCST90017104	Gut microbiota abundance (order NB1n id.3953)	TRUE	reported	igd	2	1	TRUE
rs9542068	T	C	T	C	0.0990709	0.0074	NA	0.2856	FALSE	FALSE	FALSE	GCST90274816	13	70306831	0.0129	0.566	14734	Interleukin-7 levels	TRUE	reported	13	70306831	0.0218149	6.52e-06	14306	ebi-a-GCST90017104	Gut microbiota abundance (order NB1n id.3953)	TRUE	reported	igd	2	1	TRUE
rs12555298	G	A	G	A	0.0974327	0.005	NA	0.176	FALSE	FALSE	FALSE	GCST90274816	9	110489551	0.0158	0.752	14288	Interleukin-7 levels	TRUE	reported	9	110489551	0.0219351	8.09e-06	14306	ebi-a-GCST90017112	Gut microbiota abundance (phylum Cyanobacteria id.1500)	TRUE	reported	igd	2	1	TRUE
rs2585223	T	C	T	C	0.111364	0.0265	NA	0.1442	FALSE	FALSE	FALSE	GCST90274816	15	100880888	0.0171	0.121	14288	Interleukin-7 levels	TRUE	reported	15	100880888	0.0247743	8.86e-06	14306	ebi-a-GCST90017112	Gut microbiota abundance (phylum Cyanobacteria id.1500)	TRUE	reported	igd	2	1	TRUE
rs584122	T	C	T	C	0.151774	0.0009	NA	0.9345	FALSE	FALSE	FALSE	GCST90274816	6	48288456	0.0244	0.971	14288	Interleukin-7 levels	TRUE	reported	6	48288456	0.0326827	4.23e-06	14306	ebi-a-GCST90017112	Gut microbiota abundance (phylum Cyanobacteria id.1500)	TRUE	reported	igd	2	1	TRUE
rs61972390	T	C	T	C	0.107346	0.0018	NA	0.1626	FALSE	FALSE	FALSE	GCST90274816	13	100566758	0.0173	0.917	14288	Interleukin-7 levels	TRUE	reported	13	100566758	0.0242469	9.11e-06	14306	ebi-a-GCST90017112	Gut microbiota abundance (phylum Cyanobacteria id.1500)	TRUE	reported	igd	2	1	TRUE
rs7148504	T	G	T	G	-0.0800404	0.0109	NA	0.6592	FALSE	FALSE	FALSE	GCST90274816	14	100168298	0.0123	0.376	14731	Interleukin-7 levels	TRUE	reported	14	100168298	0.0176621	6.62e-06	14306	ebi-a-GCST90017112	Gut microbiota abundance (phylum Cyanobacteria id.1500)	TRUE	reported	igd	2	1	TRUE
rs76531781	T	C	T	C	-0.231868	0.0102	NA	0.0499	FALSE	FALSE	FALSE	GCST90274816	7	21647735	0.027	0.706	14736	Interleukin-7 levels	TRUE	reported	7	21647735	0.0493393	2.87e-06	14306	ebi-a-GCST90017112	Gut microbiota abundance (phylum Cyanobacteria id.1500)	TRUE	reported	igd	2	1	TRUE
rs789068	G	A	G	A	-0.111385	-0.0169	NA	0.1704	FALSE	FALSE	FALSE	GCST90274816	18	1008239	0.0156	0.279	14735	Interleukin-7 levels	TRUE	reported	18	1008239	0.0212922	1.57e-07	14306	ebi-a-GCST90017112	Gut microbiota abundance (phylum Cyanobacteria id.1500)	TRUE	reported	igd	2	1	TRUE
rs9864379	T	C	T	C	-0.138933	0.0293	NA	0.1156	FALSE	FALSE	FALSE	GCST90274816	3	14306949	0.0183	0.109	14733	Interleukin-7 levels	TRUE	reported	3	14306949	0.0268045	2.03e-07	14306	ebi-a-GCST90017112	Gut microbiota abundance (phylum Cyanobacteria id.1500)	TRUE	reported	igd	2	1	TRUE
rs10031059	C	T	C	T	0.121167	-0.0181	NA	0.7798	FALSE	FALSE	FALSE	GCST90274841	4	35358594	0.0157	0.249	11780	Tumor necrosis factor receptor superfamily member 9 levels	TRUE	reported	4	35358594	0.0225844	1.24e-07	14306	ebi-a-GCST90017042	Gut microbiota abundance (genus Peptococcus id.2037)	TRUE	reported	igd	2	1	TRUE
rs11001941	G	A	G	A	-0.195611	0.0319	NA	0.0658	FALSE	FALSE	FALSE	GCST90274841	10	78716030	0.0267	0.232	11784	Tumor necrosis factor receptor superfamily member 9 levels	TRUE	reported	10	78716030	0.0392217	1.33e-06	14306	ebi-a-GCST90017042	Gut microbiota abundance (genus Peptococcus id.2037)	TRUE	reported	igd	2	1	TRUE
rs12069354	C	T	C	T	0.16763	-0.0012	NA	0.0714	FALSE	FALSE	FALSE	GCST90274841	1	216223782	0.0266	0.964	11336	Tumor necrosis factor receptor superfamily member 9 levels	TRUE	reported	1	216223782	0.0379501	9.28e-06	14306	ebi-a-GCST90017042	Gut microbiota abundance (genus Peptococcus id.2037)	TRUE	reported	igd	2	1	TRUE
rs2054133	A	G	A	G	-0.0895433	0.0097	NA	0.5003	FALSE	FALSE	FALSE	GCST90274841	2	33691809	0.0135	0.472	11336	Tumor necrosis factor receptor superfamily member 9 levels	TRUE	reported	2	33691809	0.0188332	2.14e-06	14306	ebi-a-GCST90017042	Gut microbiota abundance (genus Peptococcus id.2037)	TRUE	reported	igd	2	1	TRUE
rs36121075	A	G	A	G	-0.14067	0.0369	NA	0.1199	FALSE	FALSE	FALSE	GCST90274841	20	43118017	0.0208	0.0761	11336	Tumor necrosis factor receptor superfamily member 9 levels	TRUE	reported	20	43118017	0.030628	6.99e-06	14306	ebi-a-GCST90017042	Gut microbiota abundance (genus Peptococcus id.2037)	TRUE	reported	igd	2	1	TRUE
rs413827	G	A	G	A	0.110229	-0.0046	NA	0.2091	FALSE	FALSE	FALSE	GCST90274841	14	57985112	0.0158	0.771	11776	Tumor necrosis factor receptor superfamily member 9 levels	TRUE	reported	14	57985112	0.0237523	3.3e-06	14306	ebi-a-GCST90017042	Gut microbiota abundance (genus Peptococcus id.2037)	TRUE	reported	igd	2	1	TRUE
rs5770862	T	C	T	C	0.162018	0.0206	NA	0.0862	FALSE	FALSE	FALSE	GCST90274841	22	50973113	0.0247	0.404	10713	Tumor necrosis factor receptor superfamily member 9 levels	TRUE	reported	22	50973113	0.0356813	3.22e-06	14306	ebi-a-GCST90017042	Gut microbiota abundance (genus Peptococcus id.2037)	TRUE	reported	igd	2	1	TRUE
rs6918730	A	G	A	G	-0.135311	-0.0113	NA	0.8791	FALSE	FALSE	FALSE	GCST90274841	6	99020289	0.0207	0.585	11336	Tumor necrosis factor receptor superfamily member 9 levels	TRUE	reported	6	99020289	0.0289742	1.15e-06	14306	ebi-a-GCST90017042	Gut microbiota abundance (genus Peptococcus id.2037)	TRUE	reported	igd	2	1	TRUE
rs7033353	G	T	G	T	-0.090152	-0.0147	NA	0.5795	FALSE	FALSE	FALSE	GCST90274841	9	104595848	0.0136	0.28	11335	Tumor necrosis factor receptor superfamily member 9 levels	TRUE	reported	9	104595848	0.018995	2.22e-06	14306	ebi-a-GCST90017042	Gut microbiota abundance (genus Peptococcus id.2037)	TRUE	reported	igd	2	1	TRUE
rs72850165	T	C	T	C	-0.134304	0.0039	NA	0.1092	FALSE	FALSE	FALSE	GCST90274841	11	968356	0.0233	0.867	10272	Tumor necrosis factor receptor superfamily member 9 levels	TRUE	reported	11	968356	0.0300423	5.74e-06	14306	ebi-a-GCST90017042	Gut microbiota abundance (genus Peptococcus id.2037)	TRUE	reported	igd	2	1	TRUE
rs74592222	G	A	G	A	0.137957	-0.0495	NA	0.1024	FALSE	FALSE	FALSE	GCST90274841	1	75971700	0.0225	0.0278	11336	Tumor necrosis factor receptor superfamily member 9 levels	TRUE	reported	1	75971700	0.0302965	8.55e-06	14306	ebi-a-GCST90017042	Gut microbiota abundance (genus Peptococcus id.2037)	TRUE	reported	igd	2	1	TRUE
rs77681628	C	T	C	T	0.200307	-0.061	NA	0.068	FALSE	FALSE	FALSE	GCST90274841	13	91182556	0.028	0.0294	11336	Tumor necrosis factor receptor superfamily member 9 levels	TRUE	reported	13	91182556	0.0387328	2.69e-07	14306	ebi-a-GCST90017042	Gut microbiota abundance (genus Peptococcus id.2037)	TRUE	reported	igd	2	1	TRUE
rs10810043	G	A	G	A	-0.0515518	-0.005	NA	0.6306	FALSE	FALSE	FALSE	GCST90274841	9	13799809	0.014	0.721	11336	Tumor necrosis factor receptor superfamily member 9 levels	TRUE	reported	9	13799809	0.0115923	9.27e-06	14306	ebi-a-GCST90016985	Gut microbiota abundance (genus Coprococcus3 id.11303)	TRUE	reported	igd	2	1	TRUE
rs11077359	C	T	C	T	0.0645443	-0.0068	NA	0.7872	FALSE	FALSE	FALSE	GCST90274841	17	76343961	0.0175	0.698	10715	Tumor necrosis factor receptor superfamily member 9 levels	TRUE	reported	17	76343961	0.0148833	9.64e-06	14306	ebi-a-GCST90016985	Gut microbiota abundance (genus Coprococcus3 id.11303)	TRUE	reported	igd	2	1	TRUE
rs11080344	C	T	C	T	0.0516921	0.0247	NA	0.4449	FALSE	FALSE	FALSE	GCST90274841	17	26104511	0.0133	0.0633	11782	Tumor necrosis factor receptor superfamily member 9 levels	TRUE	reported	17	26104511	0.0113054	4.79e-06	14306	ebi-a-GCST90016985	Gut microbiota abundance (genus Coprococcus3 id.11303)	TRUE	reported	igd	2	1	TRUE
rs13247359	G	A	G	A	0.051211	0.0105	NA	0.4783	FALSE	FALSE	FALSE	GCST90274841	7	76357726	0.0134	0.433	11336	Tumor necrosis factor receptor superfamily member 9 levels	TRUE	reported	7	76357726	0.0113031	7.33e-06	14306	ebi-a-GCST90016985	Gut microbiota abundance (genus Coprococcus3 id.11303)	TRUE	reported	igd	2	1	TRUE
rs13394391	C	T	C	T	-0.0709302	0.0182	NA	0.1725	FALSE	FALSE	FALSE	GCST90274841	2	240727657	0.0174	0.296	11782	Tumor necrosis factor receptor superfamily member 9 levels	TRUE	reported	2	240727657	0.0150918	2.2e-06	14306	ebi-a-GCST90016985	Gut microbiota abundance (genus Coprococcus3 id.11303)	TRUE	reported	igd	2	1	TRUE
rs178271	C	T	C	T	-0.145257	-0.0014	NA	0.9441	FALSE	FALSE	FALSE	GCST90274841	22	21331556	0.0324	0.966	10272	Tumor necrosis factor receptor superfamily member 9 levels	TRUE	reported	22	21331556	0.0294239	7.81e-07	14306	ebi-a-GCST90016985	Gut microbiota abundance (genus Coprococcus3 id.11303)	TRUE	reported	igd	2	1	TRUE
rs4575475	A	G	A	G	-0.0619514	0.0039	NA	0.7684	FALSE	FALSE	FALSE	GCST90274841	14	99141751	0.0169	0.817	10692	Tumor necrosis factor receptor superfamily member 9 levels	TRUE	reported	14	99141751	0.0137787	7.04e-06	14306	ebi-a-GCST90016985	Gut microbiota abundance (genus Coprococcus3 id.11303)	TRUE	reported	igd	2	1	TRUE
rs7521171	A	G	A	G	0.0596434	0.0164	NA	0.7099	FALSE	FALSE	FALSE	GCST90274841	1	149998497	0.0154	0.287	11336	Tumor necrosis factor receptor superfamily member 9 levels	TRUE	reported	1	149998497	0.0129279	4.32e-06	14306	ebi-a-GCST90016985	Gut microbiota abundance (genus Coprococcus3 id.11303)	TRUE	reported	igd	2	1	TRUE
rs8100692	T	C	T	C	0.0577411	0.0137	NA	0.4406	FALSE	FALSE	FALSE	GCST90274841	19	40032132	0.0134	0.307	11336	Tumor necrosis factor receptor superfamily member 9 levels	TRUE	reported	19	40032132	0.0113476	4.16e-07	14306	ebi-a-GCST90016985	Gut microbiota abundance (genus Coprococcus3 id.11303)	TRUE	reported	igd	2	1	TRUE
rs11181912	G	A	G	A	-0.0579153	0.0165	NA	0.3278	FALSE	FALSE	FALSE	GCST90274841	12	43572952	0.0138	0.232	11773	Tumor necrosis factor receptor superfamily member 9 levels	TRUE	reported	12	43572952	0.0118796	9.95e-07	14306	ebi-a-GCST90016917	Gut microbiota abundance (class Gammaproteobacteria id.3303)	TRUE	reported	igd	2	1	TRUE
rs12404135	A	G	A	G	-0.0788843	-0.0289	NA	0.1174	FALSE	FALSE	FALSE	GCST90274841	1	186502694	0.0204	0.157	11782	Tumor necrosis factor receptor superfamily member 9 levels	TRUE	reported	1	186502694	0.0172415	8.89e-06	14306	ebi-a-GCST90016917	Gut microbiota abundance (class Gammaproteobacteria id.3303)	TRUE	reported	igd	2	1	TRUE
rs6706173	A	C	A	C	0.074251	0.0174	NA	0.1558	FALSE	FALSE	FALSE	GCST90274841	2	167986992	0.0181	0.336	11782	Tumor necrosis factor receptor superfamily member 9 levels	TRUE	reported	2	167986992	0.0146392	1.99e-07	14306	ebi-a-GCST90016917	Gut microbiota abundance (class Gammaproteobacteria id.3303)	TRUE	reported	igd	2	1	TRUE
rs75101789	C	T	C	T	0.0729012	0.0126	NA	0.1319	FALSE	FALSE	FALSE	GCST90274841	3	18615903	0.0195	0.518	11770	Tumor necrosis factor receptor superfamily member 9 levels	TRUE	reported	3	18615903	0.0163003	8.79e-06	14306	ebi-a-GCST90016917	Gut microbiota abundance (class Gammaproteobacteria id.3303)	TRUE	reported	igd	2	1	TRUE
rs79795896	A	G	A	G	-0.15921	-0.0043	NA	0.0491	FALSE	FALSE	FALSE	GCST90274841	18	48185248	0.0312	0.89	11776	Tumor necrosis factor receptor superfamily member 9 levels	TRUE	reported	18	48185248	0.0351373	7.92e-06	14306	ebi-a-GCST90016917	Gut microbiota abundance (class Gammaproteobacteria id.3303)	TRUE	reported	igd	2	1	TRUE
rs9494710	C	T	C	T	-0.0549673	-0.0189	NA	0.3545	FALSE	FALSE	FALSE	GCST90274841	6	137612554	0.0137	0.168	11765	Tumor necrosis factor receptor superfamily member 9 levels	TRUE	reported	6	137612554	0.0120924	4.55e-06	14306	ebi-a-GCST90016917	Gut microbiota abundance (class Gammaproteobacteria id.3303)	TRUE	reported	igd	2	1	TRUE
rs11251024	G	A	G	A	0.104201	0.0081	NA	0.351	FALSE	FALSE	FALSE	GCST90274841	10	2095726	0.0142	0.568	10917	Tumor necrosis factor receptor superfamily member 9 levels	TRUE	reported	10	2095726	0.0206737	6.63e-07	14306	ebi-a-GCST90017104	Gut microbiota abundance (order NB1n id.3953)	TRUE	reported	igd	2	1	TRUE
rs11606187	A	G	A	G	-0.154539	0.0219	NA	0.0981	FALSE	FALSE	FALSE	GCST90274841	11	91589600	0.0219	0.317	11780	Tumor necrosis factor receptor superfamily member 9 levels	TRUE	reported	11	91589600	0.0326288	3.31e-06	14306	ebi-a-GCST90017104	Gut microbiota abundance (order NB1n id.3953)	TRUE	reported	igd	2	1	TRUE
rs13385922	T	C	T	C	0.0929494	-0.0258	NA	0.3841	FALSE	FALSE	FALSE	GCST90274841	2	234081324	0.0135	0.056	11783	Tumor necrosis factor receptor superfamily member 9 levels	TRUE	reported	2	234081324	0.0201348	3.97e-06	14306	ebi-a-GCST90017104	Gut microbiota abundance (order NB1n id.3953)	TRUE	reported	igd	2	1	TRUE
rs166849	A	G	A	G	-0.0911053	-0.0014	NA	0.5957	FALSE	FALSE	FALSE	GCST90274841	2	200778866	0.0132	0.916	11783	Tumor necrosis factor receptor superfamily member 9 levels	TRUE	reported	2	200778866	0.0202239	7.74e-06	14306	ebi-a-GCST90017104	Gut microbiota abundance (order NB1n id.3953)	TRUE	reported	igd	2	1	TRUE
rs2172426	T	C	T	C	0.10212	0.0114	NA	0.5683	FALSE	FALSE	FALSE	GCST90274841	8	18229020	0.0131	0.384	11766	Tumor necrosis factor receptor superfamily member 9 levels	TRUE	reported	8	18229020	0.0198947	3.17e-07	14306	ebi-a-GCST90017104	Gut microbiota abundance (order NB1n id.3953)	TRUE	reported	igd	2	1	TRUE
rs267959	G	A	G	A	-0.0988612	-0.0139	NA	0.6824	FALSE	FALSE	FALSE	GCST90274841	5	10737802	0.0138	0.314	11780	Tumor necrosis factor receptor superfamily member 9 levels	TRUE	reported	5	10737802	0.0209676	2.62e-06	14306	ebi-a-GCST90017104	Gut microbiota abundance (order NB1n id.3953)	TRUE	reported	igd	2	1	TRUE
rs4383094	C	T	C	T	-0.149188	0.0319	NA	0.8927	FALSE	FALSE	FALSE	GCST90274841	15	81694972	0.0223	0.153	11336	Tumor necrosis factor receptor superfamily member 9 levels	TRUE	reported	15	81694972	0.0320662	4.28e-06	14306	ebi-a-GCST90017104	Gut microbiota abundance (order NB1n id.3953)	TRUE	reported	igd	2	1	TRUE
rs60583455	T	C	T	C	0.108934	-0.0027	NA	0.3568	FALSE	FALSE	FALSE	GCST90274841	7	1321675	0.0153	0.86	10248	Tumor necrosis factor receptor superfamily member 9 levels	TRUE	reported	7	1321675	0.021177	2.6e-07	14306	ebi-a-GCST90017104	Gut microbiota abundance (order NB1n id.3953)	TRUE	reported	igd	2	1	TRUE
rs60775321	T	C	T	C	-0.0962425	-0.007	NA	0.3067	FALSE	FALSE	FALSE	GCST90274841	15	97318671	0.0143	0.624	11779	Tumor necrosis factor receptor superfamily member 9 levels	TRUE	reported	15	97318671	0.0213842	7.1e-06	14306	ebi-a-GCST90017104	Gut microbiota abundance (order NB1n id.3953)	TRUE	reported	igd	2	1	TRUE
rs72671304	T	C	T	C	0.172322	0.0193	NA	0.0842	FALSE	FALSE	FALSE	GCST90274841	14	39425971	0.0235	0.411	11784	Tumor necrosis factor receptor superfamily member 9 levels	TRUE	reported	14	39425971	0.0370028	3.8e-06	14306	ebi-a-GCST90017104	Gut microbiota abundance (order NB1n id.3953)	TRUE	reported	igd	2	1	TRUE
rs7911787	G	T	G	T	-0.223071	0.013	NA	0.0552	FALSE	FALSE	FALSE	GCST90274841	10	98619568	0.0306	0.671	11336	Tumor necrosis factor receptor superfamily member 9 levels	TRUE	reported	10	98619568	0.0470232	3.39e-06	14306	ebi-a-GCST90017104	Gut microbiota abundance (order NB1n id.3953)	TRUE	reported	igd	2	1	TRUE
rs8126061	T	C	T	C	-0.159135	0.0114	NA	0.0823	FALSE	FALSE	FALSE	GCST90274841	20	3405239	0.0238	0.632	11781	Tumor necrosis factor receptor superfamily member 9 levels	TRUE	reported	20	3405239	0.0351904	7.36e-06	14306	ebi-a-GCST90017104	Gut microbiota abundance (order NB1n id.3953)	TRUE	reported	igd	2	1	TRUE
rs9542068	T	C	T	C	0.0990709	0.0036	NA	0.2922	FALSE	FALSE	FALSE	GCST90274841	13	70306831	0.0142	0.8	11782	Tumor necrosis factor receptor superfamily member 9 levels	TRUE	reported	13	70306831	0.0218149	6.52e-06	14306	ebi-a-GCST90017104	Gut microbiota abundance (order NB1n id.3953)	TRUE	reported	igd	2	1	TRUE
rs12555298	G	A	G	A	0.0974327	-0.0134	NA	0.1732	FALSE	FALSE	FALSE	GCST90274841	9	110489551	0.0179	0.454	11336	Tumor necrosis factor receptor superfamily member 9 levels	TRUE	reported	9	110489551	0.0219351	8.09e-06	14306	ebi-a-GCST90017112	Gut microbiota abundance (phylum Cyanobacteria id.1500)	TRUE	reported	igd	2	1	TRUE
rs2585223	T	C	T	C	0.111364	-0.0012	NA	0.1482	FALSE	FALSE	FALSE	GCST90274841	15	100880888	0.0189	0.949	11336	Tumor necrosis factor receptor superfamily member 9 levels	TRUE	reported	15	100880888	0.0247743	8.86e-06	14306	ebi-a-GCST90017112	Gut microbiota abundance (phylum Cyanobacteria id.1500)	TRUE	reported	igd	2	1	TRUE
rs584122	T	C	T	C	0.151774	0.0146	NA	0.9338	FALSE	FALSE	FALSE	GCST90274841	6	48288456	0.0273	0.593	11336	Tumor necrosis factor receptor superfamily member 9 levels	TRUE	reported	6	48288456	0.0326827	4.23e-06	14306	ebi-a-GCST90017112	Gut microbiota abundance (phylum Cyanobacteria id.1500)	TRUE	reported	igd	2	1	TRUE
rs61972390	T	C	T	C	0.107346	0.0019	NA	0.1638	FALSE	FALSE	FALSE	GCST90274841	13	100566758	0.019	0.92	11336	Tumor necrosis factor receptor superfamily member 9 levels	TRUE	reported	13	100566758	0.0242469	9.11e-06	14306	ebi-a-GCST90017112	Gut microbiota abundance (phylum Cyanobacteria id.1500)	TRUE	reported	igd	2	1	TRUE
rs7148504	T	G	T	G	-0.0800404	-0.0073	NA	0.6591	FALSE	FALSE	FALSE	GCST90274841	14	100168298	0.0137	0.594	11779	Tumor necrosis factor receptor superfamily member 9 levels	TRUE	reported	14	100168298	0.0176621	6.62e-06	14306	ebi-a-GCST90017112	Gut microbiota abundance (phylum Cyanobacteria id.1500)	TRUE	reported	igd	2	1	TRUE
rs76531781	T	C	T	C	-0.231868	0.0021	NA	0.0512	FALSE	FALSE	FALSE	GCST90274841	7	21647735	0.0298	0.944	11784	Tumor necrosis factor receptor superfamily member 9 levels	TRUE	reported	7	21647735	0.0493393	2.87e-06	14306	ebi-a-GCST90017112	Gut microbiota abundance (phylum Cyanobacteria id.1500)	TRUE	reported	igd	2	1	TRUE
rs789068	G	A	G	A	-0.111385	0.0173	NA	0.1669	FALSE	FALSE	FALSE	GCST90274841	18	1008239	0.0174	0.32	11783	Tumor necrosis factor receptor superfamily member 9 levels	TRUE	reported	18	1008239	0.0212922	1.57e-07	14306	ebi-a-GCST90017112	Gut microbiota abundance (phylum Cyanobacteria id.1500)	TRUE	reported	igd	2	1	TRUE
rs9864379	T	C	T	C	-0.138933	-0.0192	NA	0.1176	FALSE	FALSE	FALSE	GCST90274841	3	14306949	0.0203	0.344	11781	Tumor necrosis factor receptor superfamily member 9 levels	TRUE	reported	3	14306949	0.0268045	2.03e-07	14306	ebi-a-GCST90017112	Gut microbiota abundance (phylum Cyanobacteria id.1500)	TRUE	reported	igd	2	1	TRUE
